# Supplementary material for: A deep-sea hydrothermal vent worm detoxifies arsenic and sulfur by intracellular biomineralization of orpiment (As2S3)
Source: PLoS Biol. 2025 Aug 26;23(8):e3003291. doi: 10.1371/journal.pbio.3003291 (PMC12380324; doi:10.1371/journal.pbio.3003291)
Supplement: S3 Table — (CSV) [file pbio.3003291.s003.csv]

Supplementary Table S3: RNA-seq analysis of five major tissues of Paravlinella hessleri (TPM, transcripts per million)
GeneID	hemocyte_1	hemocyte_2	hemocyte_3	Bodywall_1	Bodywall_2	Bodywall_3	Branchial_apparatus_1	Branchial_apparatus_2	Branchial_apparatus_3	Gut_1	Gut_2	Gut_3	Mouth_1	Mouth_2	Mouth_3	Annotation
evm.model.000000F.1	1.784969	2.115847	1.306281	5.065119	8.06453	0.605884	6.770998	3.451617	3.079902	3.979595	7.465121	0.814462	16.420439	14.500522	7.778619	hypothetical protein CAPTEDRAFT_22271, partial [Capitella teleta]
evm.model.000000F.10	0.100614	0	0	0	0	0	0	0	0	0	0	0	0	0	0	hypothetical protein UY3_01552, partial [Chelonia mydas]
evm.model.000000F.101	16.192162	2.387807	11.122475	2.421196	6.87298	0	0	2.789494	0	11.785337	42.022303	0	24.05102	23.272327	2.372301	polypeptide N-acetylgalactosaminyltransferase 13-like protein [Sarcoptes scabiei]
evm.model.000000F.102	2.782722	2.562806	3.381516	1.030811	1.999462	1.358604	1.653012	1.241984	1.908037	1.192969	1.94563	0.665788	1.917392	2.322083	0.857794	hypothetical protein CAPTEDRAFT_201129 [Capitella teleta]
evm.model.000000F.103	6.566141	5.79786	8.168967	1.979522	3.210574	1.663978	3.249554	2.399685	2.777682	1.536921	2.145724	1.079598	3.242959	3.119079	2.244669	cleavage and polyadenylation specificity factor subunit 4-like [Mizuhopecten yessoensis]
evm.model.000000F.104	6.087568	6.181652	5.978037	2.589889	3.514659	0.906009	5.143354	3.646365	3.28116	6.445764	6.908373	2.824651	4.510114	5.684715	2.070549	hypothetical protein BRAFLDRAFT_115732 [Branchiostoma floridae]
evm.model.000000F.105	29.114538	21.642477	30.537869	6.126508	8.440502	2.232581	8.17826	11.337219	10.720224	29.502162	19.168068	13.372308	11.003735	11.589804	8.993355	PREDICTED: uncharacterized protein LOC105348952 isoform X2 [Crassostrea gigas]
evm.model.000000F.106	4.964209	5.656226	5.129412	1.793767	5.227601	1.691573	3.166999	1.508352	1.49178	1.08072	1.815216	0.955187	2.946226	2.503728	2.756321	hypothetical protein CAPTEDRAFT_222294 [Capitella teleta]
evm.model.000000F.107	10.411627	8.824505	8.117456	1.080891	4.254702	0.543563	4.778333	2.191745	7.679164	1.678823	4.385914	0.441942	4.94861	3.372801	3.73756	hypothetical protein C0Q70_01280 [Pomacea canaliculata]
evm.model.000000F.108	0.249087	0.157434	0.184477	0.213032	0.313766	0.078371	0.933503	0.634461	0.243264	3.210962	2.466338	1.045702	2.342367	2.274129	0.444006	PREDICTED: polycystin-1-like isoform X1 [Aplysia californica]
evm.model.000000F.109	0.141004	0.055939	0.108688	0.020319	0.154147	0	0.525824	0.219483	0	1.296706	1.135885	0.034437	0.858324	0.938519	0.276785	hypothetical protein CAPTEDRAFT_227766 [Capitella teleta]
evm.model.000000F.111	9.580362	9.633493	11.35062	2.63455	3.908293	4.169681	15.485961	12.669518	11.049916	18.707107	22.586096	6.055835	22.262089	20.961127	11.853012	hypothetical protein CAPTEDRAFT_219457 [Capitella teleta]
evm.model.000000F.112	10.806805	10.998802	11.908418	1.662631	2.490145	1.405812	1.866855	1.343528	0.769335	1.503932	2.888863	1.787088	3.677721	3.739893	1.862171	PREDICTED: transient receptor potential cation channel subfamily A member 1-like [Saccoglossus kowalevskii]
evm.model.000000F.113	637.497466	677.400441	659.540227	299.392683	304.661422	353.126913	199.780171	254.698103	263.592411	238.750264	225.629749	118.331706	239.775748	264.70641	198.511171	hypothetical protein CAPTEDRAFT_158459 [Capitella teleta]
evm.model.000000F.114	1566.133214	1632.766412	1644.310861	828.14345	657.24822	773.714754	644.714704	356.475529	758.977995	721.633413	512.991373	464.248713	904.666977	743.655474	774.050974	60S Ribosomal Protein L3, partial [Pantala flavescens]
evm.model.000000F.115	18.257474	16.601079	19.245459	17.155239	14.263354	5.008264	38.977642	27.510502	21.390043	28.105097	39.214354	5.046925	47.326313	30.822074	14.740336	glutamine--fructose-6-phosphate aminotransferase [isomerizing] 2 isoform X8 [Lingula anatina]
evm.model.000000F.116	10.977166	9.604413	10.096386	4.794523	5.257646	3.41759	5.653495	4.04983	3.832047	4.725491	4.990128	3.213842	8.229899	5.039087	3.382311	DNA polymerase beta-like [Pomacea canaliculata]
evm.model.000000F.117	1.925992	2.10039	2.428241	0.625774	1.21821	0.394271	1.868368	1.243486	1.88698	1.708302	1.661491	0.458917	1.602924	1.623756	0.925363	hypothetical protein CAPTEDRAFT_213040 [Capitella teleta]
evm.model.000000F.118	20.042264	21.750994	20.03583	8.429614	8.082317	3.580202	7.170761	5.837712	5.515848	6.776836	7.164044	3.826672	10.003891	8.47083	4.684539	nuclear protein localization protein 4 homolog [Lingula anatina]
evm.model.000000F.119	8.676977	9.869989	8.848045	2.105309	2.551593	1.235833	1.86947	2.006439	2.199708	2.38893	1.698111	1.011655	3.147976	3.524885	2.557701	zinc finger CCHC domain-containing protein 7 [Pogona vitticeps]
evm.model.000000F.12	0.320195	0.468698	0.294065	5.456661	11.126101	3.745227	5.503114	5.447813	5.596516	0.019503	0.296356	0.018913	4.5259	5.901235	2.559374	PREDICTED: collagen alpha-4(VI) chain-like [Crassostrea gigas]
evm.model.000000F.120	24.686148	27.310137	22.823322	18.748198	15.023239	18.130534	18.813364	15.880538	10.902992	8.889802	13.76169	6.541519	20.770557	16.582939	14.627166	hypothetical protein CAPTEDRAFT_169426 [Capitella teleta]
evm.model.000000F.121	19.575199	16.273356	20.149703	9.302268	8.986262	8.107071	12.562079	10.335837	13.402269	8.083196	8.070893	4.378694	16.550304	14.015739	9.694306	PREDICTED: hexosaminidase D [Crassostrea gigas]
evm.model.000000F.122	34.68581	38.575667	36.123701	21.968108	14.417532	8.716005	15.844644	11.289679	10.505781	19.811274	14.469244	12.391457	35.3509	20.466354	23.686149	hypothetical protein CAPTEDRAFT_220565 [Capitella teleta]
evm.model.000000F.123	5.191442	5.290387	5.87265	0.61712	0.504441	0.254526	0.881897	0.497038	0.527599	0.701907	0.386715	0.247582	1.267248	1.056263	0.477549	cyclin-F [Lingula anatina]
evm.model.000000F.124	38.0414	36.757206	39.143571	15.795239	17.250969	7.364302	16.638751	9.58634	8.287434	10.760177	9.349639	6.825019	18.429236	14.188931	10.839492	hypothetical protein CAPTEDRAFT_169421 [Capitella teleta]
evm.model.000000F.125	19.183836	17.958803	19.433722	5.885427	7.828913	3.539491	9.755265	5.964184	4.072833	7.100338	7.886698	4.105251	11.272352	13.002414	6.380381	ankyrin repeat domain-containing protein 17 [Lingula anatina]
evm.model.000000F.126	191.698202	205.805029	151.318647	79.899464	86.040802	69.68234	52.098053	61.36886	26.313279	84.990414	70.282656	43.997775	102.13871	75.152412	66.15261	notfound
evm.model.000000F.127	3.851428	4.041225	4.710022	1.32397	1.57119	2.534332	5.882452	3.510171	4.926382	7.776437	6.331077	2.511254	9.148876	7.13797	4.855651	hypothetical protein CAPTEDRAFT_218924 [Capitella teleta]
evm.model.000000F.128	0.586204	0.403396	0.610782	0.042636	0.024533	0	0.1166	0.085334	0.078348	0.073865	0.062448	0.006906	0.08404	0.149667	0.05568	hypothetical protein BOX15_Mlig030726g1 [Macrostomum lignano]
evm.model.000000F.129	1.149373	2.024961	2.83924	0	0	0	1.24501	0	0.427057	0	0.837342	0	0.494256	0	0	notfound
evm.model.000000F.13	1.043896	0.967887	1.299822	1.943407	1.055832	0.548107	3.463564	1.786121	3.784176	1.891773	2.784558	1.004177	5.369916	8.37986	4.232364	protein bicaudal C homolog 1-B isoform X1 [Lingula anatina]
evm.model.000000F.130	1.457452	1.492107	1.425315	0.250187	0.072489	0.116643	0.651986	0.643147	0.56494	0.349656	0.312496	0.141246	0.237224	0.196377	0.250896	polycystic kidney disease protein 1-like 2 [Stylophora pistillata]
evm.model.000000F.131	4.359802	3.28944	3.834991	1.347831	1.243375	0.44366	1.68236	1.063469	1.282829	1.247923	1.442249	0.96267	1.545171	1.630082	1.385157	sorting nexin-8-like isoform X2 [Lingula anatina]
evm.model.000000F.133	0	0	0	0	0	0	0	0	0	0	0	0.109563	0	0	0	hypothetical protein LOTGIDRAFT_174094 [Lottia gigantea]
evm.model.000000F.134	0.117045	0.100356	0.248223	0.04151	0.120882	0	0	0.087394	0.104585	0.184674	0.162246	0.713755	0.507022	0.593473	0.470204	synaptotagmin-17-like [Crassostrea virginica]
evm.model.000000F.135	10.939891	10.593607	9.644168	3.464823	3.986113	2.490086	2.393093	3.432647	3.896695	2.277817	2.700007	0.928057	4.322119	3.483224	2.585754	DNA excision repair protein ERCC-1-like [Lingula anatina]
evm.model.000000F.136	10.896178	9.607757	10.328046	2.041008	2.548336	0.678912	2.015762	0.919652	1.658553	2.383983	2.513618	0.921967	4.454555	4.000424	3.164704	hypothetical protein LOTGIDRAFT_174094 [Lottia gigantea]
evm.model.000000F.137	0.640259	0.440555	0.847427	0.220109	0	0	0	0	0	0	0.214568	0	0	0.477087	0	uncharacterized protein LOC111089771 isoform X1 [Limulus polyphemus]
evm.model.000000F.138	17.286105	12.265424	14.769338	3.022262	2.408701	0	5.99719	1.820042	2.632591	1.504056	1.135374	0.522966	3.036076	3.633906	1.077595	notfound
evm.model.000000F.139	8.330182	8.304029	11.53438	1.450589	1.625518	0.864608	3.479742	1.230861	2.254966	0.629187	1.177964	0.320148	1.747602	1.432991	0.527115	protein lin-54 homolog isoform X2 [Salvelinus alpinus]
evm.model.000000F.14	9.486735	9.248268	8.979885	2.707509	3.25921	1.511187	6.528805	4.585764	4.752891	3.364314	4.001647	1.999307	5.39309	4.774592	3.765507	hypothetical protein CAPTEDRAFT_90711 [Capitella teleta]
evm.model.000000F.140	14.665623	19.76253	22.937004	4.210775	3.657551	2.648718	6.815217	2.668211	2.923697	4.126519	1.425724	0.860826	4.593077	6.630293	3.706721	protein lin-54 homolog [Lingula anatina]
evm.model.000000F.141	38.410032	41.607789	40.782199	14.098035	14.387962	8.525967	9.343264	8.477652	8.304665	10.028479	9.067425	5.72886	14.672907	20.041753	10.816311	COP9 signalosome complex subunit 4-like [Limulus polyphemus]
evm.model.000000F.142	245.771351	254.382624	241.710658	162.187634	228.475606	212.228041	159.786026	226.866896	167.303354	229.689739	241.997235	206.853307	179.191641	235.358441	154.948766	PREDICTED: redox-regulatory protein FAM213A-like [Biomphalaria glabrata]
evm.model.000000F.143	425.607306	458.601773	469.306659	237.010612	387.677572	248.339302	192.63751	496.472742	253.335002	392.943151	366.60069	399.697113	262.193815	449.089994	204.977814	redox-regulatory protein FAM213A-like isoform X1 [Centruroides sculpturatus]
evm.model.000000F.144	225.974879	229.676522	217.236223	25.099163	17.406464	23.656614	26.067553	13.527435	8.370071	22.959704	25.414112	18.426076	36.849471	33.442461	16.590761	histone acetyltransferase KAT6B-like isoform X1 [Mizuhopecten yessoensis]
evm.model.000000F.145	158.364161	163.306814	157.89978	32.572142	26.176933	9.869961	34.800202	20.456287	5.791705	20.894679	23.648915	11.269519	29.282897	47.843257	17.980111	notfound
evm.model.000000F.146	142.377744	112.497848	153.24327	11.003992	11.185667	4.480929	22.138942	12.261809	6.255381	12.636893	16.237672	11.82906	28.454486	27.600487	18.070536	notfound
evm.model.000000F.147	22.591967	19.984626	25.143828	3.171864	3.240552	0.78805	4.911498	2.619543	1.62727	3.191709	2.961138	1.546368	5.46625	6.701563	3.516018	histone acetyltransferase KAT6B-like isoform X3 [Pomacea canaliculata]
evm.model.000000F.149	34.330663	32.97023	33.855047	32.436188	21.554205	20.094945	5.669106	5.815177	7.929299	45.723865	23.081795	37.324761	40.520362	37.2674	27.085845	hypothetical protein CAPTEDRAFT_170886 [Capitella teleta]
evm.model.000000F.15	7.390186	9.291233	8.048505	2.61212	2.241848	1.551717	3.861232	3.34303	2.47779	1.592997	2.071286	1.259313	3.003229	2.693299	1.448303	H/ACA ribonucleoprotein complex non-core subunit NAF1 [Lingula anatina]
evm.model.000000F.150	4.053321	3.95109	4.753022	2.947315	3.686407	1.918354	6.883171	5.444523	4.814706	12.595108	11.225454	6.377428	11.538241	8.714439	4.975305	LOW QUALITY PROTEIN: AN1-type zinc finger protein 4-like [Lingula anatina]
evm.model.000000F.151	2.943703	3.318931	2.975113	1.62128	2.730923	1.496904	3.469716	3.287848	5.65645	1.606614	1.912882	0.763761	2.821517	3.201709	2.898156	uncharacterized protein LOC106154882 [Lingula anatina]
evm.model.000000F.152	22.557294	21.261425	22.15522	6.677868	8.626598	4.403218	3.105601	3.453647	3.134264	4.207859	3.63302	3.220774	8.282829	6.531149	5.400296	zinc finger, C2H2 type [Fasciola hepatica]
evm.model.000000F.153	0.385652	0	0	9.597343	11.495508	3.708206	0	0.942236	0.648683	0.412652	3.326689	3.012984	21.29222	14.20515	6.359246	hypothetical protein CAPTEDRAFT_192953 [Capitella teleta]
evm.model.000000F.154	0.191261	0	0.081419	0.979534	1.489138	0.797052	0.108118	0	0	0.214966	0.406622	1.145968	4.818377	4.239396	2.631674	hypothetical protein CAPTEDRAFT_192952 [Capitella teleta]
evm.model.000000F.156	0	0	0	0	0	0	0	0	0	0	0	0	0	0	0	inaD-like protein [Boleophthalmus pectinirostris]
evm.model.000000F.157	0	0.059922	0.117043	0.306316	0.145115	0.111086	0.401134	0.243181	0.126006	0.494606	0.34729	0	0.628508	0.619814	0.263799	notfound
evm.model.000000F.16	25.46633	28.005005	26.809067	6.526826	5.628895	2.905667	1.74332	1.124879	1.441531	1.974363	3.418126	0.720686	5.95125	5.688351	6.918793	notfound
evm.model.000000F.160	0.19102	0.121134	0.243775	2.58001	1.009543	1.753211	0.37188	0.317056	0.270198	0.854551	0.64143	0	1.78825	4.8567	1.430782	hypothetical protein CAPTEDRAFT_179488 [Capitella teleta]
evm.model.000000F.169	1.630196	1.3568	1.3591	0.370484	0.312293	0.369002	1.032796	0.667827	1.095161	1.185104	1.707382	0.547547	1.518984	1.45283	1.164624	protein phosphatase 1 regulatory subunit 7 [Lingula anatina]
evm.model.000000F.17	8.234376	7.660706	7.372215	2.111534	6.887137	1.469663	5.626161	5.877628	4.733511	8.333641	8.2908	5.321649	5.225634	5.17402	3.130938	ATPase family AAA domain-containing protein 1-B-like [Pomacea canaliculata]
evm.model.000000F.170	1.249024	1.602605	1.651741	1.148479	1.465344	0.503332	3.589554	1.980506	3.051846	0.427576	0.945011	0.195283	1.133828	1.71472	1.070731	transmembrane protein 180 [Lingula anatina]
evm.model.000000F.171	5.11485	4.71857	5.484805	2.767136	2.356342	1.029388	2.546615	1.276583	0.651202	2.364958	2.02594	1.479342	3.243165	3.443622	1.502086	WD repeat and FYVE domain-containing protein 3 [Lingula anatina]
evm.model.000000F.172	1.633766	1.044426	1.886171	0.555021	0.48306	0.120937	0.679985	0.562732	0.169523	0.609773	0.711088	0.022127	0.717445	1.263141	0.498467	hypothetical protein CAPTEDRAFT_187188 [Capitella teleta]
evm.model.000000F.173	0	0.455688	0	0.94578	0.930716	0.473559	0	0.924983	0	0.73843	0	0	0.747855	0.986952	0	hypothetical protein AC249_AIPGENE21943 [Exaiptasia pallida]
evm.model.000000F.175	5.704807	5.838788	4.843978	5.686797	4.564148	0.320367	1.417703	1.98758	1.490659	3.099618	1.828566	1.317158	3.984784	3.714186	1.208619	uncharacterized protein LOC106159559 [Lingula anatina]
evm.model.000000F.176	9.962492	11.325192	9.572902	6.781243	5.825327	4.880627	4.431496	2.954208	3.860257	3.593214	4.366772	1.737057	7.833709	6.151175	5.702865	hypothetical protein CAPTEDRAFT_220528 [Capitella teleta]
evm.model.000000F.177	8.819918	8.82355	8.343463	6.060691	5.577899	4.214216	7.136534	6.818176	4.346376	5.637444	6.364543	6.844054	8.222208	8.690566	4.305955	hypothetical protein CAPTEDRAFT_187133 [Capitella teleta]
evm.model.000000F.178	208.288067	207.750628	210.393697	70.546648	65.78273	41.951668	68.906825	47.242461	45.732591	46.948314	48.098504	18.43403	70.749261	71.517364	39.288595	hypothetical protein CAPTEDRAFT_179128 [Capitella teleta]
evm.model.000000F.179	18.533427	18.403716	18.709941	13.712635	11.389049	66.389838	111.060162	94.226119	90.458091	69.050731	76.244824	12.246397	96.46417	73.903703	59.392357	predicted protein [Nematostella vectensis]
evm.model.000000F.18	7.346377	9.204402	6.61925	2.127179	3.367643	6.197741	13.537275	10.829703	11.326955	14.417408	16.692765	6.91254	20.088324	16.0818	10.555182	hypothetical protein CAPTEDRAFT_218998 [Capitella teleta]
evm.model.000000F.185	3.536977	4.072684	3.948866	25.987145	46.450587	40.565442	9.599862	10.285606	7.10051	6.468189	14.281468	2.893485	23.216384	22.139216	13.079764	PREDICTED: glutathione S-transferase 3-like [Saccoglossus kowalevskii]
evm.model.000000F.186	16.598055	20.705086	14.984974	3.905155	4.370436	0.844726	3.005685	1.358401	1.39595	3.698502	4.341603	2.022772	4.453893	2.009242	0.811148	hypothetical protein BRAFLDRAFT_88012 [Branchiostoma floridae]
evm.model.000000F.187	15.16111	15.116799	15.519211	4.638962	2.016056	0.750316	2.733479	1.10842	2.295054	3.386873	0.962873	1.652064	3.743436	4.100779	2.42271	NADPH:adrenodoxin oxidoreductase, mitochondrial precursor [Xenopus tropicalis]
evm.model.000000F.188	232.258113	222.665565	229.081208	130.821677	197.22783	91.929921	207.910829	99.309712	149.944606	167.273087	120.768762	85.966915	252.025398	207.675272	141.845237	hypothetical protein CAPTEDRAFT_121631 [Capitella teleta]
evm.model.000000F.189	193.950323	158.760487	159.068736	95.788865	117.750942	46.808886	143.743344	115.455825	125.684263	97.68958	145.862457	43.580319	170.394792	137.490889	103.112528	rho GDP-dissociation inhibitor 1-like [Centruroides sculpturatus]
evm.model.000000F.19	8.179247	8.477108	9.023799	4.147356	5.368457	4.185695	10.661544	12.049855	11.052791	12.14435	15.739583	5.500655	17.151036	14.985996	8.501544	hypothetical protein CAPTEDRAFT_166725 [Capitella teleta]
evm.model.000000F.190	4.632392	4.477071	3.334765	3.516887	6.714693	3.259491	4.610736	5.17027	0.526063	9.466044	10.814151	13.803613	5.165026	11.827074	0.640009	protein disulfide isomerase, partial [Pseudodiaptomus poplesia]
evm.model.000000F.191	574.462236	531.505121	520.898704	411.699623	292.908012	322.017059	298.899208	248.786631	409.85993	334.370622	256.420971	240.628584	486.570867	471.327541	503.763416	protein disulfide-isomerase [Anoplophora glabripennis]
evm.model.000000F.192	283.831036	273.867084	272.679538	258.371684	184.44799	277.082095	231.72946	125.347483	211.004281	211.19992	188.075678	140.824665	296.226212	320.484869	275.305421	hypothetical protein CAPTEDRAFT_156715 [Capitella teleta]
evm.model.000000F.193	14.110817	16.846494	7.54394	3.806912	4.495534	3.834954	5.526167	2.301332	6.247901	2.395394	4.849752	2.801745	3.622142	4.788545	2.661235	hypothetical protein CAPTEDRAFT_117173 [Capitella teleta]
evm.model.000000F.194	5.947684	5.23347	5.404327	1.845471	1.575263	1.288656	1.503593	1.544544	1.742852	1.897592	1.636141	0.673427	3.092042	2.515058	1.594319	protein C12orf4-like [Mizuhopecten yessoensis]
evm.model.000000F.196	0	0	0	0.242527	0	0	0	0	0	0.945752	1.503675	1.511085	0	0.497144	0	notfound
evm.model.000000F.197	8.650525	7.852342	9.285828	2.28183	2.251254	0.437582	2.260543	1.874424	1.461385	1.2116	1.916517	0.394459	2.897236	2.174671	1.631475	hypothetical protein CAPTEDRAFT_226941 [Capitella teleta]
evm.model.000000F.198	16.117654	9.645442	15.985491	4.003539	1.981466	1.386481	1.956719	1.758803	3.146552	2.747588	2.018298	1.310344	4.590382	4.083872	1.756706	PREDICTED: mucin-19-like [Aplysia californica]
evm.model.000000F.199	40.856374	40.466697	42.124145	16.157348	17.906259	9.427294	20.404441	11.934646	7.790802	14.969455	16.81977	7.754023	23.028803	25.829246	14.382466	protein Gawky-like [Crassostrea virginica]
evm.model.000000F.2.1	325.180679	321.388865	321.214064	152.769465	137.52325	92.383417	173.437626	131.754171	153.451182	101.571114	93.202252	40.838721	166.389803	113.74902	96.008293	PREDICTED: ubiquitin-conjugating enzyme E2 D3 isoform X1 [Aptenodytes forsteri]
evm.model.000000F.20	6.358955	7.089169	6.757342	3.208033	3.420623	1.495509	4.672985	2.264812	2.67787	5.279253	5.065711	3.086626	7.041266	4.590602	3.189871	hypothetical protein CAPTEDRAFT_219000 [Capitella teleta]
evm.model.000000F.200	18.974638	18.455985	19.269217	3.725281	2.831162	2.103128	4.555794	2.523079	2.907061	5.643357	4.124587	4.405103	4.571443	4.556835	3.395726	testis-expressed protein 2 [Lingula anatina]
evm.model.000000F.201	2.971562	3.576407	3.303535	1.218289	1.308996	0.801506	2.113151	1.137399	0.809879	2.243951	2.320179	1.589203	2.349022	2.673309	1.922767	serine/threonine-protein kinase/endoribonuclease IRE1 isoform X2 [Lingula anatina]
evm.model.000000F.202	2.265997	1.707799	2.20714	1.947357	1.275227	0.385659	0.049555	0.268097	0	9.382835	17.1673	0.233235	21.903158	11.036411	6.036003	PREDICTED: carbohydrate sulfotransferase 11-like isoform X2 [Austrofundulus limnaeus]
evm.model.000000F.203	0	0	0	0.456829	0.449553	0	0.310066	0.229846	0	2.373132	1.938344	0	1.682674	1.682221	0	notfound
evm.model.000000F.204	0.055901	0	0.214698	0.092047	0.086369	0.104466	0.119994	0.08081	0	0.642725	1.123326	0.07648	0.641704	0.269709	0.093084	hypothetical protein GUITHDRAFT_60952, partial [Guillardia theta CCMP2712]
evm.model.000000F.205	0.224327	0.073574	0.216224	0.158268	0.228298	0.249201	0.411996	0.216321	0.279365	1.365717	1.285368	0.067226	1.340081	0.959211	0.990122	hypothetical protein CAPTEDRAFT_223528 [Capitella teleta]
evm.model.000000F.206	0	0	0.075546	0	0.172268	1.2387	0	0	0	0	0	0	0.139283	0.087102	0.361281	hypothetical protein CAPTEDRAFT_102112 [Capitella teleta]
evm.model.000000F.207	0	0	0	1.501703	1.083346	3.17373	0	0	0	0.10328	0	0	0.871118	0.619346	1.894451	hypothetical protein CAPTEDRAFT_93169, partial [Capitella teleta]
evm.model.000000F.208	0.188776	0.445125	0.243431	0.260782	0.304892	0.119019	0.078985	0.109433	0.166422	1.130392	2.307135	0	2.581951	1.956729	0.962371	PREDICTED: cadherin EGF LAG seven-pass G-type receptor 1-like isoform X1 [Octopus bimaculoides]
evm.model.000000F.21	8.652592	9.625984	8.701122	3.911015	3.910751	2.621415	3.721559	2.064758	2.324558	4.415312	3.78152	1.932985	5.195654	4.327688	3.664033	PREDICTED: uncharacterized protein LOC100378455 [Saccoglossus kowalevskii]
evm.model.000000F.210	0	0	0	1.476339	0	0	0	0	0	0	0	0	0	0	0	PREDICTED: uncharacterized protein C2orf16-like [Hydra vulgaris]
evm.model.000000F.213	71.774714	74.657884	70.334253	42.110553	31.760823	22.879836	39.386668	25.519473	25.576716	35.839787	17.163533	30.961854	30.831877	23.197308	22.515662	hypothetical protein CAPTEDRAFT_27125, partial [Capitella teleta]
evm.model.000000F.214	10.089948	9.260757	8.982544	3.595614	6.337712	3.536912	6.755936	11.558561	6.221049	3.640249	8.07258	2.061382	5.077998	9.024046	2.738157	hypothetical protein CAPTEDRAFT_18730 [Capitella teleta]
evm.model.000000F.215	3.230234	2.810254	3.224833	2.477444	2.685745	1.448285	4.60518	3.231255	3.756602	3.264642	2.709387	1.294784	5.885138	4.679328	2.051293	PREDICTED: rap1 GTPase-GDP dissociation stimulator 1-B isoform X4 [Crassostrea gigas]
evm.model.000000F.216	0	0	0	0	0	0	0	0	0	0	0.889195	0.836594	0	0	0	notfound
evm.model.000000F.217	0.9257	1.029892	1.057342	3.958109	6.153879	1.475214	6.308571	3.977335	2.833435	2.909474	6.123053	1.311751	8.614292	6.250018	4.843779	PREDICTED: serine/arginine repetitive matrix protein 2-like [Aplysia californica]
evm.model.000000F.218	1.009634	1.186624	1.465402	6.056417	9.172857	3.956524	16.917139	9.187272	8.055851	6.874245	9.959386	2.308892	13.174495	12.581625	8.306009	uncharacterized protein LOC110455709 isoform X5 [Mizuhopecten yessoensis]
evm.model.000000F.219	14.009612	11.192847	16.26662	30.49881	62.576652	24.452796	92.301308	40.517	38.270829	39.317331	46.789331	24.268216	106.28628	74.811309	51.909542	notfound
evm.model.000000F.22	0.040579	0.106781	0.155412	0.241682	0.237011	0	0.08293	0	0.075697	0.239812	0.452012	0.049839	0.625326	1.045995	0.416241	hypothetical protein CAPTEDRAFT_98096 [Capitella teleta]
evm.model.000000F.220	1.319422	1.077266	0.700711	5.158849	3.771436	2.752769	2.025862	0.814569	0.737366	1.237343	0.575955	0.718165	4.849884	3.798495	4.265939	hypothetical protein BRAFLDRAFT_79146 [Branchiostoma floridae]
evm.model.000000F.224	0.199388	0.047469	0.138095	8.229694	4.380445	1.522615	7.485512	1.643864	1.41979	1.277602	1.781589	0.020409	6.292869	4.315463	1.807791	toll-like receptor 13 [Lingula anatina]
evm.model.000000F.225	0.19186	0.036314	0.035253	0.847778	0.581559	0.27091	0.683593	0.11198	0.070791	0.566363	0.14799	0	1.171703	0.741945	0.547024	uncharacterized protein LOC106161002 [Lingula anatina]
evm.model.000000F.227	8.181978	8.469943	10.527679	3.453787	1.962046	1.676294	4.740392	3.11874	2.501602	2.434712	2.439547	0.779522	3.997092	3.711289	2.361977	geranylgeranyl pyrophosphate synthase [Lingula anatina]
evm.model.000000F.228	4.500272	4.700503	4.49842	1.952059	1.132945	1.090367	1.791458	0.912617	2.044783	3.200963	3.333914	1.699128	4.266333	3.985552	2.485979	hypothetical protein CAPTEDRAFT_225193 [Capitella teleta]
evm.model.000000F.229	8.5955	8.74854	9.684861	2.592842	3.47222	1.231372	5.79999	4.058797	3.193934	6.335743	7.510762	4.827362	5.27631	4.991014	3.288315	hypothetical protein CAPTEDRAFT_225236 [Capitella teleta]
evm.model.000000F.23	25.234178	28.071879	26.564166	11.744607	12.015419	7.929446	13.287676	9.682388	8.731165	10.291516	11.589233	5.16712	16.428351	17.153887	10.264079	PREDICTED: signal recognition particle subunit SRP68-like [Biomphalaria glabrata]
evm.model.000000F.230	51.739682	50.041857	52.867639	11.765043	10.768659	7.117996	13.378569	6.874644	8.740398	10.082502	10.520504	5.520168	15.019118	13.195312	8.825566	cytohesin-1-like isoform X1 [Lingula anatina]
evm.model.000000F.231	10.84724	13.317218	11.76517	1.771311	3.229519	3.078893	4.523257	2.526793	2.801846	7.3285	9.597038	3.730109	6.632863	6.095983	4.27004	uncharacterized protein LOC106180931 [Lingula anatina]
evm.model.000000F.232	17.152422	16.307651	17.097271	4.205076	4.454259	2.568894	7.493419	3.050579	3.14947	12.905019	13.785075	7.680466	14.760914	6.578836	9.982205	notfound
evm.model.000000F.233	10.304331	9.945078	9.844719	2.095933	3.299359	0.744146	2.449516	2.511841	1.593607	8.629775	5.632038	3.908703	4.341192	6.122799	3.838481	notfound
evm.model.000000F.234	3.916101	3.520298	4.369314	0.636487	0.874979	0.151183	1.643677	1.117395	1.034665	3.012666	2.863973	0.693419	2.786677	2.784179	1.633168	uncharacterized protein LOC110466410 isoform X4 [Mizuhopecten yessoensis]
evm.model.000000F.235	34.354078	27.391207	30.704609	6.759684	13.606407	5.597888	18.986619	13.000574	13.220197	12.397942	16.631118	8.749558	21.12324	24.565234	11.616939	epsin-2-like isoform X1 [Crassostrea virginica]
evm.model.000000F.236	21.579861	19.140286	21.893226	7.100715	8.286072	2.44605	10.449457	6.295864	6.483483	12.445754	9.460827	6.571039	11.691504	14.93428	7.96746	hypothetical protein CAPTEDRAFT_21383 [Capitella teleta]
evm.model.000000F.237	24.224358	19.907255	25.705277	6.725544	6.270087	3.472764	0	3.835554	0	0	3.026537	20.841051	0	0	0	notfound
evm.model.000000F.238	18.81389	18.113301	22.492117	8.525338	7.970075	6.850384	11.759505	8.583057	10.525311	5.678876	5.439587	10.457218	12.526573	12.483241	5.97342	hypothetical protein CAPTEDRAFT_223658 [Capitella teleta]
evm.model.000000F.239	3.132358	3.387396	3.537333	1.343661	1.473391	1.097781	2.964078	1.539208	1.728888	1.534183	1.688803	0.535881	1.884148	2.548123	1.350741	transmembrane protein 94, partial [Lingula anatina]
evm.model.000000F.24	12.909884	14.573478	13.534284	12.279999	12.364499	13.714086	17.127998	15.098101	20.51143	8.744295	12.018715	4.824925	16.059372	16.290795	10.470429	protein canopy 4-like [Crassostrea virginica]
evm.model.000000F.240	9.500901	8.914618	9.507933	5.470587	6.431537	2.695951	7.032092	3.743978	2.475118	10.548934	6.598858	5.55911	7.826611	6.437586	4.245918	hypothetical protein CAPTEDRAFT_167453 [Capitella teleta]
evm.model.000000F.241	47.040564	52.978464	48.251904	18.198088	7.120095	5.360324	8.602862	5.033793	7.279202	10.40098	4.517259	2.501898	11.774872	6.801276	4.977269	HAUS augmin-like complex subunit 2 [Lingula anatina]
evm.model.000000F.242	9.042485	9.767265	10.143001	4.028597	3.37563	2.07747	5.979799	3.549602	3.470832	3.969091	4.161723	1.532032	5.914449	5.512719	3.809171	transmembrane protein 184B-like [Mizuhopecten yessoensis]
evm.model.000000F.243	7.765045	7.859735	8.696614	2.039277	2.107517	1.079788	3.953862	2.133421	1.771119	2.749655	2.272496	1.023466	3.856248	2.900526	1.810553	integrator complex subunit 1 [Lingula anatina]
evm.model.000000F.244	86.029812	88.68052	89.073387	4.259374	0.022148	0	0	0.068698	0	5.670458	0.044195	4.118343	0.477734	0	0	ankyrin-3 [Lingula anatina]
evm.model.000000F.245	0.19933	0.380204	0.123638	0.440375	0.438483	0.502324	2.66678	0.911741	3.295029	1.055921	2.171656	0	2.595328	1.625601	1.499131	low affinity immunoglobulin epsilon Fc receptor-like isoform X1 [Pomacea canaliculata]
evm.model.000000F.246	4.667007	3.689178	6.069572	1.371429	0.729486	0	2.414769	2.335608	0.947347	3.481873	2.295901	1.591042	5.702215	4.466217	1.50974	PREDICTED: centrosomal protein of 112 kDa isoform X2 [Apteryx australis mantelli]
evm.model.000000F.247	3.282092	3.045902	3.099081	0.754139	0.851697	0.539291	1.225939	1.131253	0.814823	2.697441	2.360444	1.240737	2.534971	1.789611	0.944471	LOW QUALITY PROTEIN: centrosomal protein of 112 kDa-like [Crassostrea virginica]
evm.model.000000F.248	19.473269	18.460997	18.519191	5.237242	6.203847	3.312352	6.461496	5.178869	3.428454	2.240014	3.001739	1.807087	7.519303	9.919311	4.341686	axin [Platynereis dumerilii]
evm.model.000000F.249	0.899565	1.989839	0.834186	0	1.173044	0	0.953753	0	0.693134	0.20664	0	5.28614	2.137421	2.490298	1.253967	hypothetical protein OCBIM_22016648mg [Octopus bimaculoides]
evm.model.000000F.25	11.99081	11.767999	13.457982	5.044168	5.844646	1.68997	7.046947	3.187807	6.136908	2.597486	2.912509	0.868716	6.197216	7.310517	3.822882	PREDICTED: UPF0561 protein C2orf68 homolog [Priapulus caudatus]
evm.model.000000F.250	17.299319	0	4.44899	0	0	0	0	0	0	0	0	14.142142	3.85433	4.97272	0	notfound
evm.model.000000F.251	0.365969	0.096483	0.233299	0	0.054776	0	0	0	0	0	0	0.252715	0.853827	1.232282	0.39164	xylosyltransferase 1-like isoform X1 [Pomacea canaliculata]
evm.model.000000F.252	32.178679	33.950675	32.758231	5.285052	2.958045	2.274473	0.081859	0.059918	0	2.13127	0.436087	0	1.437518	0.894294	0.970156	hypothetical protein CAPTEDRAFT_90674 [Capitella teleta]
evm.model.000000F.253	48.386409	48.023881	48.984083	16.107106	10.527872	9.635432	18.717406	11.022327	13.877924	14.87983	10.463561	5.589261	19.794057	16.845689	10.311865	PREDICTED: BUB3-interacting and GLEBS motif-containing protein ZNF207-like [Octopus bimaculoides]
evm.model.000000F.254	17.997703	17.102833	17.412174	6.457811	7.129738	4.886153	7.404866	6.737873	6.269381	6.224474	5.71228	2.995556	7.700829	7.721324	5.204122	PREDICTED: uncharacterized protein C11orf98 homolog [Oreochromis niloticus]
evm.model.000000F.255	1.305332	1.472867	1.037868	11.932543	14.063845	4.095026	62.851202	56.548118	25.401197	16.704791	27.102166	6.708621	32.438131	26.353043	9.390432	hypothetical protein HELRODRAFT_178409 [Helobdella robusta]
evm.model.000000F.256	5.418665	6.323793	7.527634	3.080233	3.845311	2.32874	7.339176	5.030009	4.173854	6.858108	6.152866	5.317592	8.616133	6.147195	3.727236	cyclin-dependent kinase-like 4 isoform X5 [Lingula anatina]
evm.model.000000F.257	4.679299	3.536844	3.764626	2.65532	3.100677	1.38337	6.371285	2.816527	5.397241	4.475061	4.615764	2.172695	6.59944	4.669028	2.307725	hypothetical protein CAPTEDRAFT_187215 [Capitella teleta]
evm.model.000000F.259	0	0	0	0.724231	0.389526	0	0.768586	0.09304	1.022885	0	0.090783	0	0.74226	0.403671	0.609931	hypothetical protein CAPTEDRAFT_224056 [Capitella teleta]
evm.model.000000F.260	0	0	0	0	0	0	0	0	0	0	0	0	0	0	0	uncharacterized protein LOC110354738, partial [Anas platyrhynchos]
evm.model.000000F.262	0.336849	0.142351	0	1.191287	1.209177	0.31875	1.156205	1.193925	0.535795	1.399585	0.928821	0.210039	3.313815	3.483588	1.494976	hypothetical protein CAPTEDRAFT_175609 [Capitella teleta]
evm.model.000000F.266	3.872569	5.097643	4.664468	2.41434	3.788727	0.227898	6.078664	2.817283	2.592165	5.56225	6.474733	1.656722	10.627756	8.803641	1.90597	hypothetical protein CAPTEDRAFT_175607 [Capitella teleta]
evm.model.000000F.267	4.111609	4.024591	3.76667	1.804002	2.706427	0.990423	3.229084	2.547893	2.191569	1.750279	3.086786	0.959292	2.993877	4.242465	1.909546	hypothetical protein C0Q70_00744 [Pomacea canaliculata]
evm.model.000000F.268	342.007719	336.463765	332.995638	80.08571	80.642965	73.87516	54.194979	55.429938	107.471085	60.715548	51.584654	29.698498	56.738006	53.871128	74.134412	PREDICTED: prefoldin subunit 1 [Crassostrea gigas]
evm.model.000000F.269	20.427451	21.662344	21.578364	6.959215	3.504899	0.531868	0.04471	0.099164	0.040549	2.522091	0.713967	0.058452	1.243358	0.951102	0.321334	notfound
evm.model.000000F.27	0.072787	0.285606	0.278027	0	0.108931	0.357517	0	0	0	0.711693	0.609643	0.096084	0.44359	0.451352	0.442477	notfound
evm.model.000000F.270	67.369387	66.634005	68.899271	31.29913	24.967198	19.34648	41.521677	29.849849	22.5463	28.765248	24.554504	16.303301	41.619512	42.17816	22.839019	notfound
evm.model.000000F.271	104.100119	101.787938	104.737016	34.486456	29.865846	14.659145	46.743956	32.332493	26.922892	30.457045	29.763149	18.931382	49.311766	54.642802	26.487563	hypothetical protein CAPTEDRAFT_228685 [Capitella teleta]
evm.model.000000F.272	126.471909	124.156396	128.385139	32.71876	27.149019	20.357858	34.028776	24.264719	27.336826	28.190963	24.823452	17.510638	31.737549	35.486827	21.265814	hypothetical protein CAPTEDRAFT_228685 [Capitella teleta]
evm.model.000000F.273	0	0	0	0	0	0	0	0	0	0	0	0	0	0	0	notfound
evm.model.000000F.274	6.29541	5.581409	5.785399	2.50645	2.258896	1.223507	2.366814	1.01399	1.461835	1.426057	0.851138	0.393684	2.23118	2.685004	1.128134	hypothetical protein CAPTEDRAFT_186739 [Capitella teleta]
evm.model.000000F.275	26.733324	25.996947	27.199728	5.968254	5.757074	2.328023	7.022046	4.976732	4.074297	4.536423	5.805486	2.923556	7.522179	8.839215	3.975551	notfound
evm.model.000000F.276	3.334696	3.766371	4.069214	0.391739	0.619022	0.073904	0.989436	0.553348	1.126613	0.391118	0.295141	0.167864	1.480282	0.810029	0.342281	maternal embryonic leucine zipper kinase-like isoform X3 [Mizuhopecten yessoensis]
evm.model.000000F.28	92.366807	88.401886	90.569344	47.133019	56.128024	40.752206	49.258492	55.666262	63.882847	42.061137	49.654929	20.552099	50.289438	52.320907	35.187944	Mitochondrial import receptor subunit TOM22-like [Papilio xuthus]
evm.model.000000F.281	5.109902	4.195773	5.262531	6.460411	6.020823	4.199655	20.338369	10.565755	9.254826	3.485959	4.573359	0.120075	8.36133	10.215318	6.421041	Pax258 [Platynereis dumerilii]
evm.model.000000F.284	6.746716	2.378294	4.62695	1.960483	1.6881	1.240273	10.904151	7.6403	5.52254	1.746839	2.931587	0	6.091702	2.833063	4.226847	notfound
evm.model.000000F.285	57.189398	55.746713	58.576121	42.551012	41.107611	31.923148	52.463297	39.026345	33.799102	35.649464	38.068006	23.296658	60.54841	59.14449	27.975371	PREDICTED: putative RNA-binding protein Luc7-like 2 isoform X2 [Crassostrea gigas]
evm.model.000000F.286_evm.model.000000F.287	13.831121	14.609259	14.363505	8.19391	11.704362	9.489198	13.095436	18.697694	14.723423	5.79873	10.190496	3.468507	9.691809	17.251665	8.261599	hypothetical protein CAPTEDRAFT_19609 [Capitella teleta]
evm.model.000000F.288	67.894321	71.420841	70.337671	8.907614	8.843259	5.519872	3.684164	2.278369	3.31944	4.305446	3.186446	1.720406	6.341121	5.657505	5.503241	coilin isoform X1 [Lingula anatina]
evm.model.000000F.289	7.791951	7.29082	8.167296	5.67754	7.486713	2.248084	14.234552	9.75019	8.402542	6.086207	7.979174	3.509131	12.133748	12.436593	6.489272	nuclear factor NF-kappa-B p105 subunit isoform X3 [Lingula anatina]
evm.model.000000F.29	0.275458	0.393092	0.322551	0.470917	0.222659	0.074975	0.29262	0.061508	0.293801	2.714865	3.877366	0.288874	3.985664	2.949401	1.440558	hypothetical protein CAPTEDRAFT_193238 [Capitella teleta]
evm.model.000000F.290	1.244975	1.535415	0.839964	2.842743	5.705406	3.592629	3.070411	2.714352	2.153931	3.249213	6.430272	4.216694	8.025553	6.363812	6.206622	hypothetical protein CAPTEDRAFT_213274 [Capitella teleta]
evm.model.000000F.291	0.868405	0.822938	0.601155	14.941434	41.222106	8.518192	0.288354	0	0.385856	53.309535	81.942609	31.288454	15.210624	55.119275	51.543801	hypothetical protein [Callorhinchus milii]
evm.model.000000F.292	0.241821	0.158069	0.261921	2.282889	15.700839	0.130432	0	0	0	176.230694	118.291576	102.078304	0	0.035697	0	alpha-amylase [Eisenia fetida]
evm.model.000000F.293	0	0.074177	0.108492	0.20182	0.309854	0.250608	0	0	0	0.563101	2.26689	1.485884	0.465367	0.459527	0.273812	hypothetical protein CAPTEDRAFT_227207 [Capitella teleta]
evm.model.000000F.294	5.638509	5.508523	6.71503	3.356691	3.389234	0.833967	7.81383	4.310492	2.761011	2.560333	3.037373	1.279067	4.365477	4.102521	2.215944	ATP-binding cassette sub-family A member 3-like [Mizuhopecten yessoensis]
evm.model.000000F.295	9.801699	10.779218	12.795606	2.814892	2.427217	1.334064	1.872068	2.187441	1.98105	1.959758	1.155514	0.78023	2.651503	1.804341	1.3542	cytosolic Fe-S cluster assembly factor nubp2-like [Acanthaster planci]
evm.model.000000F.296.1	5.049165	5.058098	5.682257	2.636985	1.808411	1.019729	5.389095	4.635543	5.510917	6.342047	5.018885	2.596036	6.827261	5.397316	2.785839	uncharacterized protein LOC110453664 [Mizuhopecten yessoensis]
evm.model.000000F.297	6.345539	5.516845	6.505036	1.335337	2.967816	0.910853	2.481183	2.267319	1.618964	1.260655	2.492985	0.503636	3.007347	2.457356	1.801635	phosphatidylinositol N-acetylglucosaminyltransferase subunit Q-like isoform X1 [Mizuhopecten yessoensis]
evm.model.000000F.298	58.24068	60.370581	61.577701	17.606913	20.851132	8.833948	18.506163	14.111337	10.054637	15.024524	16.916437	7.368966	21.076867	21.059434	11.33466	hypothetical protein CAPTEDRAFT_182474 [Capitella teleta]
evm.model.000000F.299	22.209788	24.262495	19.948103	6.497222	6.143526	4.192926	6.443321	2.968271	5.26279	7.890508	7.038224	6.473393	7.633103	6.832059	5.270972	hypothetical protein CAPTEDRAFT_181464 [Capitella teleta]
evm.model.000000F.3	165.294983	158.622616	157.486012	68.26403	94.253301	54.70781	78.366114	144.440138	86.737824	51.32835	67.225392	35.179013	72.174193	101.688147	55.030952	CDGSH iron-sulfur domain-containing protein 2 homolog B-like [Pomacea canaliculata]
evm.model.000000F.300	6.772476	6.705325	6.558406	2.519364	5.059379	0.435328	3.240982	2.907742	2.717137	37.612124	26.244418	31.870016	4.00182	6.110616	2.652786	hypothetical protein CAPTEDRAFT_136876 [Capitella teleta]
evm.model.000000F.301	9.489353	8.965403	9.389697	3.718993	2.359507	2.809941	3.077058	2.344337	2.162697	3.479392	2.902804	1.55317	5.352894	3.660828	3.029222	PREDICTED: mitochondrial dynamics protein MID51 [Chaetura pelagica]
evm.model.000000F.302	0.838617	0.901992	0.891043	1.897077	2.408992	1.156992	9.540231	5.012426	3.186234	3.167684	6.138634	0.398669	8.956186	9.796878	3.032625	hypothetical protein CAPTEDRAFT_220699 [Capitella teleta]
evm.model.000000F.303	2.068871	1.380669	1.474587	4.686771	2.794762	2.40217	14.471632	7.509779	5.626216	3.230319	8.830221	0.583004	11.375006	12.073188	2.84243	hypothetical protein CAPTEDRAFT_220699 [Capitella teleta]
evm.model.000000F.304	5.74063	6.211589	6.888982	1.657871	2.386356	1.037832	3.36524	2.348896	2.620297	2.681948	2.490623	1.400493	2.912445	2.691786	2.004876	PREDICTED: lysophospholipid acyltransferase 7-like [Octopus bimaculoides]
evm.model.000000F.305	3.69379	4.510653	3.840287	1.866377	1.524202	1.309124	2.719314	1.290652	2.205727	1.477837	1.782704	0.797267	2.406223	1.647668	1.471396	hypothetical protein CAPTEDRAFT_164298 [Capitella teleta]
evm.model.000000F.306	14.416816	15.820754	13.677387	4.990112	7.816113	5.27817	6.641322	7.341117	10.159605	5.854198	6.070562	2.55505	6.377427	7.145458	5.501706	hypothetical protein CAPTEDRAFT_163254 [Capitella teleta]
evm.model.000000F.307	283.310872	290.715605	284.907376	67.826461	51.993526	29.735694	19.012493	22.01052	25.562089	32.71916	26.978977	6.375519	36.010376	29.401303	25.761306	NHP2-like protein 1 [Astyanax mexicanus]
evm.model.000000F.308	14.805333	15.192853	15.311662	2.977228	1.523732	1.237568	5.09465	1.867456	2.730704	2.863402	1.992832	1.627697	3.189587	2.517078	1.6644	PREDICTED: meiotic recombination protein DMC1/LIM15 homolog [Amphimedon queenslandica]
evm.model.000000F.309	17.348098	18.010025	17.884429	4.388236	3.987222	1.879077	11.769325	5.177909	5.724888	4.517044	4.433548	2.171431	7.797954	7.037908	3.027446	SUN domain-containing protein 2 isoform X3 [Lingula anatina]
evm.model.000000F.31	0	0	0	0.330753	0.105139	0	0.405159	0.286194	0.251334	0.350607	0.594479	0.1785	1.546217	0.427453	0.227371	GTP-binding protein Rhes-like isoform X2 [Mizuhopecten yessoensis]
evm.model.000000F.310	6.627025	5.958592	7.159603	1.017968	1.154261	0.354746	1.477617	0.826416	0.881349	1.243579	1.154565	0.670756	1.575774	2.194605	1.439503	hypothetical protein CAPTEDRAFT_217735 [Capitella teleta]
evm.model.000000F.311	5.565112	4.553642	5.572928	0.495999	1.378586	0.127074	1.260133	0.692386	0.886836	0.479275	0.986136	0.601755	2.049568	1.476287	0.720094	notfound
evm.model.000000F.312	6.713168	6.819974	5.72013	1.10456	1.086968	0.231518	1.203741	1.123972	1.142295	1.614916	1.644767	0.903239	1.308746	1.424984	2.626164	centriolar coiled-coil protein of 110 kDa-like [Lingula anatina]
evm.model.000000F.313	13.3863	14.233704	15.276041	3.410468	2.444262	4.280593	5.216451	4.037398	3.957891	2.369665	2.389895	2.268908	3.380773	2.991224	3.657209	hypothetical protein CAPTEDRAFT_179575 [Capitella teleta]
evm.model.000000F.314	0.948469	1.287508	0.565619	9.805181	11.305994	0.547248	20.45805	14.280179	2.782478	8.968157	9.024438	2.234053	12.69528	11.817736	1.812822	hypothetical protein HELRODRAFT_163326 [Helobdella robusta]
evm.model.000000F.315	14.805987	14.546214	15.661408	4.11199	4.895071	5.335732	4.640415	4.140924	6.887065	2.545227	2.546776	1.76862	5.29399	4.924112	4.570025	polymerase delta-interacting protein 3 isoform X1 [Lingula anatina]
evm.model.000000F.316	13.512362	15.610198	15.311809	2.306188	2.560981	0.39992	2.039729	3.297021	2.646399	2.028025	1.32565	0.294353	2.539197	4.423864	0.769197	suppressor of SWI4 1 homolog [Crassostrea virginica]
evm.model.000000F.317	11.115876	11.610828	11.716703	1.780638	2.172648	0.835124	1.191345	1.492233	2.558565	1.684444	1.232715	0.768996	2.390473	2.10084	2.324879	PREDICTED: suppressor of SWI4 1 homolog [Crassostrea gigas]
evm.model.000000F.318	6.371322	6.495049	5.872434	8.643051	13.530344	11.831975	4.105224	3.115694	4.354303	5.061089	8.837772	4.376167	15.504595	11.189673	12.670894	plasminogen [Lingula anatina]
evm.model.000000F.32	9.807332	9.765217	9.676892	3.410298	3.605933	2.023888	4.679809	3.533412	2.948118	3.38555	2.916602	1.892142	3.545261	4.139439	2.681945	hypothetical protein CAPTEDRAFT_126517 [Capitella teleta]
evm.model.000000F.320	1.573963	0.38999	2.30845	2.557601	2.936344	0.428149	0.969854	0.799543	0	15.36594	20.584171	6.622905	19.635885	20.630644	8.533457	hypothetical protein CAPTEDRAFT_225055, partial [Capitella teleta]
evm.model.000000F.321	0.982352	1.039831	1.056485	1.654425	2.134953	1.650633	0.766422	0.922048	0.94598	10.38565	9.866878	3.566954	9.428559	11.119589	5.492183	WD repeat-containing protein on Y chromosome isoform X7 [Lingula anatina]
evm.model.000000F.324	48.642875	51.700698	46.270582	4.867276	0	0	0	0	0	3.5448	0	2.825068	0.818441	0.093476	0.088909	PREDICTED: cation channel sperm-associated protein 3-like [Acropora digitifera]
evm.model.000000F.326	0.125468	0.160072	0	0.208073	0.199292	0.168693	0.135669	0.163611	0.065928	0.094813	1.122775	0.05978	1.730205	0.99843	0.434308	orphan G-protein coupled receptor 5 [Platynereis dumerilii]
evm.model.000000F.327	3.869095	2.411927	1.168422	26.414367	47.03633	16.841612	4.650771	4.174043	5.870379	3.213358	4.007469	6.123402	24.960224	32.087916	33.806187	notfound
evm.model.000000F.328	88.630449	77.325239	76.902445	39.489717	75.878459	79.788869	52.028862	111.185521	163.410479	32.531357	58.234251	19.591363	48.039194	84.872329	58.809147	hypothetical protein HELRODRAFT_174863 [Helobdella robusta]
evm.model.000000F.329	0.232975	0.269929	0.29557	1.476002	1.837557	0	5.335328	2.410378	0.101379	1.099345	2.215965	0	2.51906	3.10992	0.995538	uncharacterized protein LOC106181188 [Lingula anatina]
evm.model.000000F.33	1593.798395	1636.985207	1579.828245	901.564419	587.651935	755.361537	651.714663	367.011826	743.017087	721.530312	508.542062	351.480831	929.765158	685.741745	928.993859	60S ribosomal protein L18-like [Centruroides sculpturatus]
evm.model.000000F.330	0.544472	0.452992	0.366344	2.594906	2.08271	0.025748	7.096778	2.859616	0.213825	1.878809	2.934121	0.010177	2.837398	3.974272	0.830946	uncharacterized protein LOC106181188 [Lingula anatina]
evm.model.000000F.331	2.482311	2.335291	2.467266	20.278357	15.726443	2.333769	54.848233	24.901986	1.032178	11.25133	13.068198	1.806812	23.298422	20.196065	4.336508	uncharacterized protein LOC106181188 [Lingula anatina]
evm.model.000000F.34	36.074294	39.427698	38.778821	30.40966	44.763034	14.148964	59.814368	61.123329	41.6345	37.255557	46.8805	21.014681	50.987938	56.498135	23.419765	aconitate hydratase, mitochondrial-like [Pseudomyrmex gracilis]
evm.model.000000F.35	17.72074	17.918409	20.191175	11.630699	14.243491	9.971639	13.383643	9.605516	12.880088	10.516196	9.728604	5.382912	15.99101	11.604459	11.394324	hypothetical protein CAPTEDRAFT_104380 [Capitella teleta]
evm.model.000000F.36	6.35519	6.791524	7.11327	2.42232	1.68689	1.007707	3.109487	1.638621	1.969365	2.144258	1.783916	0.670797	2.517313	2.541303	1.653848	tRNA-dihydrouridine(16/17) synthase [NAD(P)(+)]-like isoform X1 [Lingula anatina]
evm.model.000000F.37	1.865711	2.217948	2.149266	0.381204	0.234426	0	0.198555	0.207751	0.215979	0.514043	0.386795	0.133145	0.253137	0.437575	0.133304	notfound
evm.model.000000F.38	2.709323	2.449005	1.694522	0.550138	0.534613	0.550406	0.254903	0.521059	0	0.705535	0.335361	0.412096	0.146646	0.773087	0.175202	notfound
evm.model.000000F.39	1.096136	1.072063	1.415853	0.179459	0.283123	0.110623	0.192843	0.220271	0.213324	0.371334	0.291038	0.304645	0.344541	0.330093	0.190028	suppressor of fused homolog [Mizuhopecten yessoensis]
evm.model.000000F.4	13.851217	13.817792	13.778285	11.722123	10.869896	7.501286	37.675272	20.114585	33.327381	27.654508	32.262405	4.636827	39.817879	34.874018	21.001717	hypothetical protein CAPTEDRAFT_169289 [Capitella teleta]
evm.model.000000F.40	10.594335	10.503993	10.32085	2.801214	2.915072	1.692417	3.448902	2.092909	1.28279	2.891664	2.884679	2.62953	3.444102	4.20171	1.797815	regulatory-associated protein of mTOR-like isoform X1 [Mizuhopecten yessoensis]
evm.model.000000F.41	25.421577	25.712426	27.568751	7.44363	4.209259	2.667763	10.822927	4.931507	8.88709	7.040945	5.883337	2.178315	13.018866	8.30235	4.684107	cyclin-dependent kinase 1-like [Crassostrea virginica]
evm.model.000000F.42	22.965701	23.302323	22.31822	10.313312	11.787562	5.314099	22.266331	16.528106	14.061912	10.810629	9.400527	3.693724	16.428381	15.824956	10.534349	hypothetical protein HELRODRAFT_83813 [Helobdella robusta]
evm.model.000000F.43	47.53136	45.686915	48.616944	26.696369	27.433165	16.164046	33.148724	27.557385	34.68841	19.50976	21.790687	5.534358	37.45886	24.946529	19.791946	hypothetical protein LOTGIDRAFT_107196 [Lottia gigantea]
evm.model.000000F.44	0	0	0	0.179556	0	0.373465	5.974064	2.007022	3.65995	0.695444	0.311817	0.609925	0.148433	0	0.17262	GTP cyclohydrolase 1-like [Limulus polyphemus]
evm.model.000000F.45	19.427363	19.800629	19.564535	3.945186	2.374313	0.621517	0.052495	0.018275	0	2.000545	0.467661	0.139089	1.289921	0.730623	0.516743	PREDICTED: LOW QUALITY PROTEIN: sushi, von Willebrand factor type A, EGF and pentraxin domain-containing protein 1-like [Ceratosolen solmsi marchali]
evm.model.000000F.46	23.332784	22.859792	21.568137	16.940817	10.114549	25.793194	13.738895	7.538268	15.769276	11.547595	7.155604	8.735873	24.593196	31.157171	31.257122	hypothetical protein CAPTEDRAFT_20984 [Capitella teleta]
evm.model.000000F.47	0.384196	0.276041	0.414772	0.971456	0.822587	0.269062	0.047834	0	0.020547	0.83229	1.655074	0.060634	1.951183	2.690646	0.903309	polycystin-1-like [Acanthaster planci]
evm.model.000000F.48	7.177848	7.683413	6.543591	4.626212	3.918481	1.244355	7.31455	5.529735	2.570166	6.876597	5.553893	1.795567	7.951031	6.844416	4.024131	ER degradation-enhancing alpha-mannosidase-like protein 2 [Lingula anatina]
evm.model.000000F.5	7.620322	8.968098	7.078601	3.694008	2.792301	3.131425	3.274715	1.840091	6.405777	1.53445	2.555338	0.514185	3.690606	2.386153	2.938281	PREDICTED: josephin-like protein [Aethina tumida]
evm.model.000000F.50.1	59.737289	58.112865	60.82781	30.10738	25.95799	21.281973	78.024794	64.690012	69.931439	30.237641	30.838399	18.686005	34.842751	37.072274	23.728726	uncharacterized protein LOC106170705 [Lingula anatina]
evm.model.000000F.52	22.719443	21.398032	23.477609	6.327337	5.147844	4.058832	5.498305	3.11443	3.722971	6.539494	3.872798	3.736066	7.924965	6.335324	5.303742	protein Njmu-R1 isoform X1 [Lingula anatina]
evm.model.000000F.53	25.469037	25.663045	27.702315	63.969987	86.206994	61.42295	66.711024	26.407243	35.529872	38.971423	48.866066	20.32991	92.096858	88.892042	61.561529	lethal(2) giant larvae protein homolog 1 [Lingula anatina]
evm.model.000000F.56	0.20598	0.780677	0.508093	11.48258	8.926746	1.321852	0	0	0	0.21181	0	0	0	0.273125	0	PREDICTED: calcium-activated chloride channel regulator 4-like [Ciona intestinalis]
evm.model.000000F.57	0	0	0.737413	1.566613	0.725915	0	0.866619	0	0	0	0	0	0.620527	1.510101	0	notfound
evm.model.000000F.58	10.738289	9.676848	10.471971	2.940807	2.542576	1.050499	3.293553	1.770846	1.254468	2.136567	1.860249	0.960419	3.317797	3.467645	1.825646	Tuberin [Mizuhopecten yessoensis]
evm.model.000000F.59.1	54.743069	53.75842	56.143742	11.700704	9.702157	7.498884	14.683882	10.230256	11.236537	9.789872	10.361568	5.907724	16.372676	15.999764	11.336688	CCR4-NOT transcription complex subunit 3 [Lingula anatina]
evm.model.000000F.6	5.357416	7.900001	8.455121	2.225364	1.751936	1.339495	3.385555	3.07101	4.291233	3.134398	4.4234	1.806478	4.905511	6.854788	2.212968	hypothetical protein CAPTEDRAFT_212613 [Capitella teleta]
evm.model.000000F.60	7.831827	7.652016	7.630499	2.63206	2.986206	1.66158	4.686324	3.432936	2.821237	3.07394	2.751877	1.602379	3.555799	4.007274	2.560974	centrosomal protein of 131 kDa-like [Lingula anatina]
evm.model.000000F.61	10.463115	10.6324	10.682331	2.532998	1.344127	0.796792	2.403929	1.648884	0.78677	2.663346	1.172821	1.740116	2.553153	3.2948	0.905715	PREDICTED: DNA-dependent protein kinase catalytic subunit-like, partial [Crassostrea gigas]
evm.model.000000F.62	6.787374	6.794371	7.278279	1.279267	1.344823	0.367265	1.617709	0.87428	0.361192	1.609606	1.251788	0.543209	2.039451	1.783775	0.749284	DNA-dependent protein kinase catalytic subunit [Lingula anatina]
evm.model.000000F.63	2.563485	2.552483	3.027646	0.378366	0.31022	0.024588	0.616907	0.288326	0.149329	0.710684	0.480707	0.075345	0.76442	0.760902	0.346545	hypothetical protein CAPTEDRAFT_224273 [Capitella teleta]
evm.model.000000F.64	1.959342	1.74797	2.732454	0.356698	0.173564	0	0.251997	0	0.109573	0.349065	0.08314	0	0.426024	0.370125	0.4261	DNA-dependent protein kinase catalytic subunit-like [Mizuhopecten yessoensis]
evm.model.000000F.65	16.003283	16.164485	15.916696	5.186971	4.944444	4.458611	10.147347	8.936395	9.697516	8.293222	7.087247	2.956422	9.148131	8.290245	6.516942	erlin-2-B [Lingula anatina]
evm.model.000000F.67	9.093933	8.477519	8.964595	1.952938	2.17156	0.459617	6.226988	3.233258	3.040979	2.196556	2.03788	1.21847	3.410813	3.55457	2.152812	wings apart-like protein homolog, partial [Lingula anatina]
evm.model.000000F.68	58.20712	63.206666	40.826028	10.681747	13.23685	22.062265	29.305433	12.273772	38.008067	20.219942	3.194678	16.499166	20.632002	22.816007	10.466035	hypothetical protein CAPTEDRAFT_225551 [Capitella teleta]
evm.model.000000F.79	44.978229	37.702222	18.264276	421.797041	281.102298	240.169043	616.11352	440.338541	292.692225	117.086793	66.128559	42.101054	236.032624	348.089068	376.268117	PREDICTED: zinc finger protein Noc [Crassostrea gigas]
evm.model.000000F.8	0	0	0	0	0	0.042073	0	0	0	0.031049	0	0	0	0	0	Adhesive plaque matrix protein [Tupaia chinensis]
evm.model.000000F.80	6.98455	5.95725	6.0239	22.944943	39.545428	19.890177	63.8151	49.341706	33.622465	11.729109	9.843574	9.165028	21.698769	35.218923	29.117971	zinc finger protein Noc [Lingula anatina]
evm.model.000000F.81	0.804782	0.598786	0.668618	1.381236	3.070614	3.577468	1.572947	0.881764	2.172227	2.644971	3.231228	1.39783	3.288614	3.330364	3.022326	hypothetical protein CAPTEDRAFT_183881 [Capitella teleta]
evm.model.000000F.82	11.402465	12.537786	11.889128	11.324438	13.294584	5.255607	12.653209	7.555345	7.559471	8.749343	8.045826	6.317767	12.525424	12.17024	6.190327	hypothetical protein CAPTEDRAFT_183881 [Capitella teleta]
evm.model.000000F.83	19.411806	19.704088	19.710485	8.850507	7.79685	5.055952	11.549618	6.124155	7.165358	7.520685	7.913423	4.187483	12.327754	12.795918	6.750879	probable ATP-dependent RNA helicase DDX46 isoform X4 [Lingula anatina]
evm.model.000000F.84	11.444581	11.748127	11.34141	7.523827	10.093263	8.686465	25.471502	26.2982	19.890582	33.416629	38.976389	15.860481	38.089536	25.580009	16.968876	hypothetical protein CAPTEDRAFT_218862 [Capitella teleta]
evm.model.000000F.85	11.83283	13.254244	12.530995	3.157873	5.9247	12.22009	25.712998	24.959169	24.938894	22.366027	25.960846	9.759788	34.49179	17.696003	17.997858	hypothetical protein CAPTEDRAFT_219167 [Capitella teleta]
evm.model.000000F.87	0.420301	0	0	0.316864	0	0.323885	0	0	0	0.245025	0.544189	0	1.388099	0.592344	1.890086	hypothetical protein CAPTEDRAFT_199234 [Capitella teleta]
evm.model.000000F.88	6.078139	16.581996	12.50527	0	1.567522	1.689453	8.79163	0	10.557796	5.169008	10.321267	5.351081	9.479569	10.48303	16.474314	uncharacterized protein LOC110464672 [Mizuhopecten yessoensis]
evm.model.000000F.89	3.213638	3.572924	2.691039	0.424047	1.238822	0.865615	2.438283	1.780858	2.136281	2.382915	3.277529	1.24769	4.123332	2.722742	2.097939	uncharacterized protein LOC106172316 [Lingula anatina]
evm.model.000000F.90	5.383483	5.519099	5.551687	4.992013	5.48514	2.777773	4.726613	3.597661	4.338875	8.221068	5.220601	4.693559	5.405087	3.717113	4.378981	heparan-alpha-glucosaminide N-acetyltransferase isoform X6 [Lingula anatina]
evm.model.000000F.91	540.642276	556.830366	557.07325	374.272695	530.113301	303.393805	376.591289	525.350412	356.420868	276.533574	339.197954	147.585225	371.972389	448.862268	189.212555	hypothetical protein CAPTEDRAFT_148920 [Capitella teleta]
evm.model.000000F.92	7.395031	7.63449	8.132275	1.293403	1.723536	0.87226	2.240852	2.002554	1.540695	3.834921	4.081515	2.060539	4.188588	3.43593	1.54498	hypothetical protein KP79_PYT05844 [Mizuhopecten yessoensis]
evm.model.000000F.93	221.829901	202.648136	209.174393	138.074886	205.465387	161.317031	194.011524	265.575055	311.430551	114.76892	208.711671	65.708473	190.029621	171.164059	108.383424	PREDICTED: cytochrome c oxidase subunit 6B1-like [Octopus bimaculoides]
evm.model.000000F.94	3.307775	3.219781	2.857067	2.629965	1.694856	2.042483	0.602935	0.108993	0.267698	2.612095	2.780536	0.254314	3.652747	4.419576	4.552924	synaptotagmin-15 [Lingula anatina]
evm.model.000000F.95	0	0	0	0	0	0	0	0	0	0	0	0	0	0	0	PREDICTED: extensin-like [Xenopus tropicalis]
evm.model.000000F.96	25.948978	7.163422	12.852638	4.736879	2.134414	4.808442	0	0	2.473491	5.381101	2.06771	0	13.490155	14.860252	11.405294	notfound
evm.model.000000F.97	0	0	0.290795	0.665164	0.65457	1.00283	3.735549	3.599831	6.746994	2.089599	3.651061	0.540956	4.17155	2.761435	2.981943	hypothetical protein CAPTEDRAFT_208143 [Capitella teleta]
evm.model.000001F.1	9.743497	8.239234	8.539119	2.709801	1.649954	1.269124	2.228868	2.070242	2.262109	1.575203	1.820031	0.417269	2.782285	1.776303	1.664509	PREDICTED: putative Dol-P-Glc:Glc(2)Man(9)GlcNAc(2)-PP-Dol alpha-1,2-glucosyltransferase [Latimeria chalumnae]
evm.model.000001F.10	13.331854	9.686132	13.383637	7.698231	5.58309	2.72287	5.888158	3.944792	5.054448	4.760023	4.70207	1.658203	6.705522	3.784841	3.315379	PREDICTED: cyclin-related protein FAM58A-like [Aplysia californica]
evm.model.000001F.100	85.413386	72.420319	86.281119	24.92096	58.780902	12.414627	92.163895	78.088096	62.499072	19.052479	37.234624	38.740184	34.769808	69.321447	25.018519	hypothetical protein CAPTEDRAFT_165396 [Capitella teleta]
evm.model.000001F.101	16.92184	15.305737	18.034682	6.639894	13.475806	1.848569	15.692259	7.529334	4.596206	6.725926	10.906258	4.156676	14.461002	14.71529	8.252369	hypothetical protein CAPTEDRAFT_183991 [Capitella teleta]
evm.model.000001F.102	18.893234	19.031884	16.691154	9.258006	16.501767	3.745195	20.5264	10.398386	8.580993	8.24047	11.804359	5.942217	19.77542	16.920909	8.783176	laminin subunit beta-1-like isoform X1 [Limulus polyphemus]
evm.model.000001F.104	18.100995	13.036879	21.938124	17.455089	11.212391	12.786085	7.250871	2.922327	4.000849	17.553375	7.667227	5.538381	17.706611	21.548451	5.527252	notfound
evm.model.000001F.105	6.750376	7.567617	9.102752	5.32483	7.231845	6.519422	2.036083	1.402975	0.903028	3.590495	3.197554	1.700398	7.111771	5.322397	6.040923	notfound
evm.model.000001F.106	9.228573	8.069105	7.106448	2.184623	4.130424	3.927479	2.750823	5.142186	1.924126	2.319017	1.247611	2.462454	8.38275	5.252473	3.628062	notfound
evm.model.000001F.107	5.643387	8.173082	6.818972	3.115578	6.907038	1.399476	1.706019	1.126196	1.872085	5.086134	3.420581	2.809206	4.248713	6.708568	3.479677	hypothetical protein CAPTEDRAFT_217143 [Capitella teleta]
evm.model.000001F.108	3.669125	3.556521	3.392753	1.871208	1.739282	0.860334	0.951646	0.510463	0.264639	1.570923	1.626265	0.880749	2.224547	3.522204	2.055633	notfound
evm.model.000001F.109	11.243639	8.439511	4.583843	3.60023	5.676183	0	2.986096	0	0	2.558847	3.947279	0	7.923298	3.763997	0	notfound
evm.model.000001F.11	4.548039	4.343187	5.53946	0.99448	1.305168	0.516349	3.672437	3.120296	2.107918	5.267258	4.997826	2.080704	5.086025	4.843849	2.205111	forkhead box protein J3-like isoform X2 [Mizuhopecten yessoensis]
evm.model.000001F.110	2.694084	2.499731	2.884537	0.840116	1.823859	0.29622	0.284903	0.472758	0.079487	0.909074	1.168544	0.39895	1.389797	2.70668	1.755341	uncharacterized protein LOC110448559 isoform X1 [Mizuhopecten yessoensis]
evm.model.000001F.111	0.112086	0	0	0.593081	0.214441	0.457413	0.600935	0.196515	0.532059	0.175925	0.067806	0.062803	0.680981	0.307884	0.140269	uncharacterized protein LOC110448559 isoform X1 [Mizuhopecten yessoensis]
evm.model.000001F.112	11.37016	10.958769	11.575424	2.514013	2.17761	0.997314	4.468317	2.256073	2.676074	2.422324	3.511381	1.483454	4.834663	4.87312	2.779854	ubiquitin carboxyl-terminal hydrolase 19-like isoform X2 [Crassostrea virginica]
evm.model.000001F.113	16.840656	16.53829	15.847318	8.514453	6.448995	6.866222	11.716732	6.539445	7.753514	6.676729	6.349668	2.997188	13.072962	10.610245	7.651539	notfound
evm.model.000001F.114	7.683888	8.73889	8.535055	13.243602	16.868761	9.599785	14.227062	11.919835	7.359272	7.537759	12.733787	6.865567	21.629848	21.504395	14.623588	hypothetical protein CAPTEDRAFT_182785 [Capitella teleta]
evm.model.000001F.115	4.367027	5.053532	4.524678	5.748928	8.165763	3.359379	8.615454	4.781758	3.234028	5.294467	7.493633	4.241766	11.972771	10.894645	7.265954	hypothetical protein CAPTEDRAFT_182785 [Capitella teleta]
evm.model.000001F.116	6.337375	5.632458	3.611309	8.411407	10.266475	3.329782	11.424536	3.827102	6.10461	7.32306	9.825298	4.904746	10.397125	17.097779	8.275372	IQ motif and SEC7 domain-containing protein 2-like isoform X10 [Mizuhopecten yessoensis]
evm.model.000001F.117	9.798754	14.045926	13.373769	17.803181	21.220197	3.571986	27.763042	11.877844	0	8.184262	18.69359	7.071071	28.632166	29.632187	19.18773	notfound
evm.model.000001F.119	6.626288	5.306239	8.342791	4.126934	5.309283	0.694553	7.397544	5.088147	1.924459	1.986953	2.330176	3.900207	6.474999	9.805401	2.75849	notfound
evm.model.000001F.120	2.93232	2.432819	2.843324	0.777173	0.601892	0.172748	1.464014	0.852787	1.08552	0.776865	0.958488	0.403274	1.009563	1.284647	0.65784	ATP-dependent RNA helicase DHX36-like [Pomacea canaliculata]
evm.model.000001F.121	6.931647	7.125688	6.950878	1.550515	2.41912	0.510535	3.819578	2.298616	2.364053	2.193484	2.298291	1.346501	2.670899	4.425615	1.980261	hypothetical protein CAPTEDRAFT_171523 [Capitella teleta]
evm.model.000001F.122	0	0	0	0	3.61005	0	5.171547	0	11.877521	8.928286	0	4.64039	1.565822	0	0	notfound
evm.model.000001F.123	0	0.192991	0.093828	0.888941	0.295391	0.171703	0.912682	0.612014	2.145037	3.114289	0.185717	0.604602	0.733559	0.530006	0.206276	hypothetical protein CAPTEDRAFT_224325 [Capitella teleta]
evm.model.000001F.124	1.098145	0.58297	0.32665	20.596811	18.515578	8.19501	0.748955	0.56361	1.851467	2.566937	6.859379	0.073387	28.405685	23.03202	18.61122	notfound
evm.model.000001F.125	3.3952	1.18002	1.72592	11.060475	17.53167	6.323944	0	1.64607	2.449626	9.723824	5.953125	5.869268	60.388564	50.446114	51.393444	allatostatin-C neuropeptide precursor [Platynereis dumerilii]
evm.model.000001F.126	0	0	0	0	0.115724	0	0	0	0	0.19396	0.109456	0.134001	0.146901	0	0	hypothetical protein CAPTEDRAFT_208618 [Capitella teleta]
evm.model.000001F.127	2.379048	3.075016	2.247444	0.338157	4.878291	24.08709	0	0	0	261.78483	195.925336	295.159558	2.560716	0.66778	3.914078	notfound
evm.model.000001F.128	0	0	0.077683	0	0	0	0	0	0	0.218983	0.169062	0.077738	0	0	0	hypothetical protein CAPTEDRAFT_208618 [Capitella teleta]
evm.model.000001F.129	0	0	0	0	0	0	0	0	0	0	0	0	0	0.058719	0	hypothetical protein CAPTEDRAFT_208618 [Capitella teleta]
evm.model.000001F.13	0.108588	0	0.13745	0	0	0	0	0	0	0	0	0	0	0	0	Coagulation factor V [Mizuhopecten yessoensis]
evm.model.000001F.130	0.082759	0.10885	0	0.177632	0.567709	0	0	0	0	2.279993	0.485256	1.144596	0.141887	0.476983	0.115464	hypothetical protein CAPTEDRAFT_208618 [Capitella teleta]
evm.model.000001F.131	0	0	0	0	0	0	0	0	0	2.115382	0.092702	0.510651	0	0.207416	0	hypothetical protein CAPTEDRAFT_208618 [Capitella teleta]
evm.model.000001F.132	0.060476	0.118744	0.115694	0.08238	0.275504	0	0	0	0	1.677701	0.342366	1.199061	0.329325	0.040779	0.207208	hypothetical protein CAPTEDRAFT_208618 [Capitella teleta]
evm.model.000001F.133	39.722739	36.270614	40.427434	15.687451	8.051167	22.002894	38.649919	48.324475	60.133456	38.685559	45.513729	14.084975	45.06429	44.090362	35.401787	EF-hand calcium-binding domain-containing protein 10 [Lingula anatina]
evm.model.000001F.134	10.811442	10.011711	11.063375	4.135872	3.871889	2.598237	3.780467	2.394636	2.163477	4.646027	4.277788	3.285208	5.021957	4.8484	3.672347	uncharacterized protein LOC106163399 [Lingula anatina]
evm.model.000001F.135	10.043798	10.487807	11.115167	6.621442	6.37375	5.534325	9.008907	6.547907	7.089958	6.034437	5.553612	4.069376	10.188496	7.947304	7.901727	traB domain-containing protein-like [Pomacea canaliculata]
evm.model.000001F.136	0.319279	0	0	2.07038	1.70634	1.508303	1.474489	0	3.625249	1.68049	1.571965	0	0.619409	1.624374	0.940702	PREDICTED: alpha-(1,3)-fucosyltransferase 5-like, partial [Priapulus caudatus]
evm.model.000001F.138	35.619721	35.473695	38.425789	31.56033	46.955734	17.208572	30.538774	30.662413	25.541363	27.848365	32.164707	14.341483	44.289043	40.566938	22.682721	hypothetical protein HELRODRAFT_103347 [Helobdella robusta]
evm.model.000001F.139	6.867443	7.763902	8.283232	0.25024	0.333131	0	0.278632	0.140578	0.121658	0.474575	0.091666	0.201736	0.451013	0.155638	0.190134	protein brambleberry isoform X3 [Lingula anatina]
evm.model.000001F.140	14.98495	16.558506	10.680623	1.278801	0.822305	0	0.547417	0.396611	0	0.96063	0.757583	0	0.668685	0	0.426673	notfound
evm.model.000001F.141	9.156786	9.388366	9.083276	11.776596	8.194778	5.781455	17.50119	9.663032	6.311402	17.289326	10.956326	14.057582	18.498141	13.730361	7.65412	notfound
evm.model.000001F.142	16.006487	15.199143	16.736677	12.153296	11.041845	3.56698	12.889956	10.787282	4.780556	18.777682	12.567946	16.730426	19.916741	16.456221	7.718959	notfound
evm.model.000001F.143	9.99131	11.316349	9.983166	5.585545	6.42568	3.018798	2.725778	3.03688	3.76536	5.459376	7.866261	6.82359	5.172843	5.816799	3.794053	hypothetical protein CAPTEDRAFT_223530 [Capitella teleta]
evm.model.000001F.144	19.6367	18.737203	21.634384	11.189979	18.2555	9.055986	16.204528	15.961305	12.368605	6.842415	10.923776	3.305679	11.354449	18.227293	7.628543	hypothetical protein CAPTEDRAFT_158045 [Capitella teleta]
evm.model.000001F.147	9.969401	6.437716	11.452846	2.421196	3.871779	0.30642	1.62808	3.614741	3.252027	3.114012	3.611375	0	3.630891	4.77675	1.204214	hypothetical protein CAPTEDRAFT_220778 [Capitella teleta]
evm.model.000001F.148	3.73918	4.297344	6.860276	1.559986	1.836164	1.385108	3.76451	4.391968	3.413488	1.853068	2.30899	1.310155	2.130941	3.654646	1.334939	ankyrin repeat, SAM and basic leucine zipper domain-containing protein 1 [Lingula anatina]
evm.model.000001F.149	16.866808	20.96069	25.391798	9.079485	8.71695	3.125488	13.986684	13.637524	6.001274	10.779272	5.476591	3.712312	9.776837	3.232268	4.45398	notfound
evm.model.000001F.150	83.066922	85.315838	84.110722	47.469331	57.104601	43.41752	35.170883	47.765532	42.5719	19.854565	24.611586	11.066512	39.539633	30.863542	28.544531	probable NADH dehydrogenase [ubiquinone] 1 alpha subcomplex subunit 12 [Limulus polyphemus]
evm.model.000001F.151	4.866935	4.668861	5.342399	1.530079	1.865188	0.690505	3.054073	1.697508	1.665047	1.344692	1.378022	0.548207	3.026471	2.170556	1.901946	hypothetical protein CAPTEDRAFT_228155 [Capitella teleta]
evm.model.000001F.152	10.275982	9.585177	11.066334	6.181845	6.836066	3.837267	13.837179	8.232715	8.321617	7.330238	6.633908	2.238034	11.038315	12.278008	8.141272	hypothetical protein CAPTEDRAFT_223611 [Capitella teleta]
evm.model.000001F.153	3.998645	3.789463	4.83191	1.048057	1.658521	1.183467	2.947464	2.070964	2.706839	4.885428	3.30985	2.363936	4.086828	2.584997	2.733946	zinc finger MYND domain-containing protein 10 [Lingula anatina]
evm.model.000001F.154	2.965241	2.413166	2.446014	12.201308	13.338526	9.492827	10.225904	4.603196	4.784518	5.447733	5.136428	4.869263	13.929009	14.920313	14.635302	hypothetical protein CAPTEDRAFT_84230, partial [Capitella teleta]
evm.model.000001F.159	3.40631	2.774433	3.437973	4.145324	5.060756	2.355958	7.536702	4.693886	4.420969	5.29723	4.213315	2.128133	7.205561	4.56136	5.557717	hypothetical protein CAPTEDRAFT_196712 [Capitella teleta]
evm.model.000001F.16	1.913689	2.060855	2.52576	1.060375	0.82139	0.371333	1.429054	0.53363	1.069197	1.480724	1.393153	0.88491	2.536757	2.273369	1.043594	hypothetical protein CAPTEDRAFT_149014 [Capitella teleta]
evm.model.000001F.160	2.761497	2.526438	2.441085	2.667987	3.666785	1.273188	5.450503	3.817165	2.717475	2.677387	4.108663	1.591546	4.063659	5.193149	2.441624	hypothetical protein CAPTEDRAFT_182594 [Capitella teleta]
evm.model.000001F.161	1.618666	1.848776	1.864305	1.74127	3.014041	0.625625	3.344312	3.131072	1.891015	1.603673	2.941814	0.63	2.809716	3.921749	1.455257	Celsr1, partial [Platynereis dumerilii]
evm.model.000001F.162	3.169843	1.768357	2.422517	2.17394	1.114455	0.178581	2.767615	3.357583	2.03155	1.551793	3.865134	0.648883	4.47843	4.245426	1.495744	cadherin EGF LAG seven-pass G-type receptor 2-like isoform X3 [Lingula anatina]
evm.model.000001F.164	1.945806	1.879088	2.22265	64.640639	69.58693	63.63324	64.741663	49.784813	32.828229	24.526525	25.291884	24.069063	65.181887	67.209353	62.140386	uncharacterized protein LOC106153524 [Lingula anatina]
evm.model.000001F.165	0	0	0	0	0	0	0	0	0	0	0	0	0.702751	0	0	notfound
evm.model.000001F.166	0	0	0	0	0	0	0	0	0	0	0	0	0	0	0	hypothetical protein A4X13_g9471, partial [Tilletia indica]
evm.model.000001F.167	10.70161	9.489969	9.933457	9.833721	5.979217	1.235853	13.815473	6.137593	4.062764	5.796105	7.017076	3.825087	11.834485	10.715015	7.109565	hypothetical protein LOTGIDRAFT_105473 [Lottia gigantea]
evm.model.000001F.168	8.161737	9.526307	9.589469	7.864839	7.691871	1.326097	16.92375	6.161496	5.13828	5.793092	7.03838	4.197503	12.996253	11.523685	5.3494	hypothetical protein LOTGIDRAFT_153663 [Lottia gigantea]
evm.model.000001F.17	1.955575	6.350551	1.204305	6.439351	2.481909	1.302286	0	0	0	10.966342	13.500256	0	17.383815	12.121004	6.309312	notfound
evm.model.000001F.173	5.405097	6.212346	6.270942	1.94695	3.216839	0.674973	5.02426	2.39507	1.85808	2.639092	2.876039	1.186558	3.377719	3.665019	2.063974	ephexin-1-like [Lingula anatina]
evm.model.000001F.174	32.10359	33.761384	34.251338	10.411042	28.260262	21.034037	17.520635	39.698877	29.194892	29.118806	36.996501	21.328985	16.001835	47.84692	21.412935	PREDICTED: cytochrome b561 domain-containing protein 2-like [Saccoglossus kowalevskii]
evm.model.000001F.175	13.910191	12.193597	10.410637	1.222818	5.969708	2.551418	0	1.363044	0	0.981098	3.3826	0	1.002126	4.968215	6.177868	hypothetical protein HELRODRAFT_160028 [Helobdella robusta]
evm.model.000001F.176	8.92795	6.498722	8.61077	1.278659	0.709679	1.9015	0.137909	0.400347	1.517504	0.541352	3.103831	0.200795	2.144694	2.602476	0.449358	hypothetical protein CAPTEDRAFT_198762 [Capitella teleta]
evm.model.000001F.179	0	0	0	0	0	0	0	0	0	0	0	0	0	0	0	PREDICTED: proline-rich protein HaeIII subfamily 1-like [Myotis davidii]
evm.model.000001F.18	0.300999	0.344574	0.334678	1.391357	0.635945	0.855496	0.070313	0.051911	0	2.488282	2.273141	0.231945	4.770904	3.401611	1.931877	uncharacterized protein LOC110052763 [Orbicella faveolata]
evm.model.000001F.180	0.817786	0	0	0	0	0	1.070825	0	0	1.403599	2.475298	0	5.052157	6.36863	3.152678	hypothetical protein CAPTEDRAFT_216664 [Capitella teleta]
evm.model.000001F.183	0.159685	0.209603	0.158822	0.249244	0.452964	0.229417	1.097459	0.309074	0.552966	0.993683	1.811235	0.108546	2.042325	1.798318	0.956896	probable cationic amino acid transporter [Lingula anatina]
evm.model.000001F.184	1.777433	1.6128	1.51094	0.344026	0.683314	0.29439	0.212157	0.228519	0	0.419064	0.615521	0.091159	0.582917	0.304976	0.266005	PREDICTED: gastrula zinc finger protein XlCGF8.2DB-like [Sinocyclocheilus anshuiensis]
evm.model.000001F.185	6.503089	5.76108	7.757869	17.912814	18.480521	11.32087	21.172058	17.704942	15.308702	15.157038	10.986958	2.806671	17.605198	11.343483	12.484266	hypothetical protein BRAFLDRAFT_80064 [Branchiostoma floridae]
evm.model.000001F.186	4.19405	4.305344	4.943282	2.228229	2.188524	1.990625	1.686372	2.28799	0.989267	1.382743	1.506444	2.255054	2.453934	1.882653	1.402252	hypothetical protein C0Q70_21018 [Pomacea canaliculata]
evm.model.000001F.187.1	44.544859	44.002913	45.14053	14.105377	14.029157	9.970559	20.819718	12.291451	10.780071	12.115967	15.587136	5.403779	24.185591	27.469698	13.415327	PREDICTED: host cell factor-like isoform X1 [Biomphalaria glabrata]
evm.model.000001F.188	2.778509	2.542939	1.967516	1.923975	2.680438	1.084678	1.76888	1.514835	1.544597	1.594838	1.197891	1.461345	3.188919	2.921758	2.567526	transmembrane protein 187-like [Mizuhopecten yessoensis]
evm.model.000001F.19	1.898939	0.745904	1.380445	2.946429	6.242014	1.118721	0.131641	0.099927	0.042687	0.808147	1.080927	0.300227	2.077883	2.577784	1.843921	glucosamine-6-phosphate isomerase [Aquiflexum balticum]
evm.model.000001F.190	0.310785	0.160343	0.039085	0.46625	0.590824	0.380927	0.48271	0.208008	0.348526	0.589996	1.537486	0.154406	1.988581	1.986257	1.629427	hypothetical protein, variant 1 [Capsaspora owczarzaki ATCC 30864]
evm.model.000001F.191	5.665776	5.649499	5.55597	1.201874	2.276485	0.360645	4.168564	3.30248	4.492138	4.466212	4.093058	1.292992	2.928552	5.629626	3.07539	hypothetical protein CAPTEDRAFT_182891 [Capitella teleta]
evm.model.000001F.192.1	123.749454	124.248885	128.881628	33.226121	32.47745	24.662857	45.670418	25.582596	26.820091	28.565638	29.818559	14.22847	46.893375	47.125187	23.250075	hypothetical protein CAPTEDRAFT_175992 [Capitella teleta]
evm.model.000001F.193	0	1.775645	2.336691	3.620336	1.00396	2.650361	1.196513	2.268664	3.219643	6.710666	1.803264	1.303592	9.874526	7.626888	2.889671	notfound
evm.model.000001F.194	1.645545	0	0.664792	1.407672	1.401135	0	5.611995	2.051975	5.293644	4.965732	8.097612	0	11.134731	6.3593	5.648336	notfound
evm.model.000001F.195	1.026152	0.702206	0.937902	2.637231	2.268622	0.145474	0	0.191891	0	4.381798	15.074211	0.120811	11.720695	4.828687	1.459818	PREDICTED: carbohydrate sulfotransferase 11-like [Biomphalaria glabrata]
evm.model.000001F.196	7.352636	9.876905	8.534161	5.622049	4.698269	3.325981	3.465337	3.334319	3.625019	8.219841	4.905712	3.797545	7.841185	5.104276	5.284198	peroxisome biogenesis factor 2 [Lingula anatina]
evm.model.000001F.197	42.05883	40.701758	44.859973	6.62779	10.441343	1.10305	4.311053	2.68325	1.7199	46.299626	66.247308	12.245455	83.47155	68.250064	21.552391	rootletin-like isoform X2 [Lingula anatina]
evm.model.000001F.199	0.150537	0.096755	0	0.355701	0.520723	0	2.807177	1.686713	0.937578	0.678961	3.343895	0.076501	2.661388	2.303116	0.8468	hypothetical protein CAPTEDRAFT_207686 [Capitella teleta]
evm.model.000001F.2	6.85094	5.597488	6.14686	2.389334	4.996477	2.793117	3.355014	3.848921	4.406469	4.456075	4.557539	3.21951	5.020421	5.011835	2.713035	nitrilase and fragile histidine triad fusion protein NitFhit [Lingula anatina]
evm.model.000001F.20	2.977186	2.933152	3.576141	1.419353	1.895949	0.249238	2.190587	1.062935	1.955282	1.277309	1.946494	0.681688	2.033608	2.675535	1.816808	uncharacterized protein LOC111135760 [Crassostrea virginica]
evm.model.000001F.202	0.383419	0.362293	0.588418	2.033117	2.471171	1.077367	3.179632	1.774525	3.115644	2.490832	2.642754	2.241199	3.17944	3.248	1.950338	ankyrin-1-like isoform X2 [Pseudomyrmex gracilis]
evm.model.000001F.203	0.886949	0.753456	0.747421	2.000626	2.265819	0.845675	3.665439	3.338668	3.031115	1.802095	2.373313	3.443927	2.525731	2.402201	2.069101	uncharacterized protein LOC111710726 [Eurytemora affinis]
evm.model.000001F.204	9.529945	8.735843	7.88215	7.217076	10.051419	5.007115	28.815552	16.277845	38.37227	19.632089	20.857847	21.273972	11.29967	12.972202	11.76736	PREDICTED: urease accessory protein UreG-like [Acropora digitifera]
evm.model.000001F.205	3.925316	3.968936	4.236903	8.376696	8.601187	4.200144	35.327092	5.333847	20.122905	8.862305	10.608809	6.941638	19.979289	15.989387	13.545792	uncharacterized protein LOC106151113 isoform X1 [Lingula anatina]
evm.model.000001F.206	1.495199	1.284456	1.427221	0.528588	0.506462	0.096345	1.136248	0.526455	0.217316	0.5181	0.81743	0.342774	0.787083	0.993415	0.338817	protein MON2 homolog [Lingula anatina]
evm.model.000001F.207	5.724502	2.094568	5.07341	4.247712	1.063675	0	5.581987	3.473709	1.490512	4.233239	8.771828	0.883884	5.944814	3.402387	0	Protein MON2-like [Mizuhopecten yessoensis]
evm.model.000001F.208	0.234391	0.223434	0.293352	0.911196	0.993865	0.63557	0.608127	0.702498	0.689428	0.670381	1.141564	0.058335	1.836343	2.932478	1.820229	myomodulin receptor 1 [Platynereis dumerilii]
evm.model.000001F.21	4.078324	3.501261	3.361688	1.242856	1.451293	0.627306	2.391142	1.266919	1.56882	1.409027	2.001479	0.916502	2.882889	3.244876	2.610466	hypothetical protein CAPTEDRAFT_106245, partial [Capitella teleta]
evm.model.000001F.211	4.514391	4.190927	5.374504	1.811774	2.170931	0.465677	3.097254	1.962047	0.912278	2.70693	2.945393	0.476903	3.97642	3.786206	1.355743	hypothetical protein OCBIM_22019680mg, partial [Octopus bimaculoides]
evm.model.000001F.212	3.528073	3.318819	3.298487	1.619477	0.878106	0.244604	3.166904	1.768554	1.701233	2.026173	3.399287	1.282064	2.759113	3.087623	1.73059	PREDICTED: protein MON2 homolog [Octopus bimaculoides]
evm.model.000001F.213	1.911384	2.389005	2.705112	0.384898	1.803182	0.383063	1.473661	1.467148	0	0.600972	0	0.642643	1.514039	2.275572	0.354428	hypothetical protein CAPTEDRAFT_6459 [Capitella teleta]
evm.model.000001F.214.1	129.415891	134.340781	129.790325	86.39355	96.567922	74.543079	105.91563	81.159726	86.62228	62.282924	78.243313	35.83886	140.481852	112.376994	77.085413	transforming protein Rho-like [Acyrthosiphon pisum]
evm.model.000001F.217	0.034049	0.134562	0.086728	0.189044	3.447826	0.04906	0	0.044591	0	31.753093	18.431428	32.988988	0.194307	0.142912	0.04513	tyrosine-protein phosphatase non-receptor type 11 isoform X2 [Parasteatoda tepidariorum]
evm.model.000001F.218	6.358851	6.273009	7.716922	17.531751	25.98082	9.078433	23.985763	14.392577	15.925709	14.414494	15.365175	13.533741	19.683256	16.594811	11.237453	hypothetical protein LOTGIDRAFT_182635 [Lottia gigantea]
evm.model.000001F.219	19.590834	20.869084	19.781147	4.528827	2.743452	1.760543	2.932551	1.086541	3.714811	2.626039	1.860317	1.122099	4.295284	2.310811	2.479734	uncharacterized protein LOC110462243 [Mizuhopecten yessoensis]
evm.model.000001F.22	5.463612	6.54986	6.391945	2.747655	3.026344	2.219046	4.474413	2.721141	2.441677	2.470989	2.379064	2.235184	4.314981	4.413487	2.240113	uncharacterized protein LOC110458823 [Mizuhopecten yessoensis]
evm.model.000001F.220	4.366459	4.146372	4.338965	1.369088	1.257978	0.378747	1.314581	0.681087	1.003669	1.655315	1.243218	0.87273	1.501586	1.237969	0.675731	PREDICTED: leucine carboxyl methyltransferase 2-like [Saccoglossus kowalevskii]
evm.model.000001F.221	8.881202	7.856419	7.558294	0.154355	1.316356	0.16566	0	0	0	8.863831	10.246909	28.453475	0.369785	0.152409	0.074918	PREDICTED: carboxypeptidase B [Strongylocentrotus purpuratus]
evm.model.000001F.222	22.170726	22.083772	23.346454	4.826913	5.50897	2.292538	9.158731	7.799742	6.527136	4.602473	5.556071	3.637737	9.185543	9.377594	5.515474	uncharacterized protein LOC106162561 [Lingula anatina]
evm.model.000001F.223	23.173793	19.027844	22.712677	6.724499	7.834494	1.64846	8.91516	6.374719	8.785587	4.693084	5.422493	2.710091	11.000778	9.133849	6.540515	PREDICTED: DNA-binding protein P3A2-like [Rhagoletis zephyria]
evm.model.000001F.225	18.156951	15.87888	18.124098	3.758431	3.060166	0.546583	5.283433	3.365333	2.460383	3.928438	4.363948	1.073059	5.321346	5.403117	1.968836	hypothetical protein CAPTEDRAFT_225880 [Capitella teleta]
evm.model.000001F.226	6.427492	6.34426	5.788142	4.65807	5.292311	2.44802	4.883699	5.406253	4.488964	3.967619	4.351396	2.159654	4.315694	4.756046	2.756243	hypothetical protein CAPTEDRAFT_207513 [Capitella teleta]
evm.model.000001F.227	0.531712	0.555567	0.567049	0.060868	0.260473	0.111135	0.761077	0.557874	0.297803	1.496928	1.837431	0.763754	1.660493	1.71499	0.682493	cilia- and flagella-associated protein 54-like isoform X5 [Crassostrea virginica]
evm.model.000001F.228	0	0.03593	0	0.077513	0.111219	0.042368	0	0.108829	0.044661	0.728483	0.455405	1.444289	0.054686	0.153876	0	destabilase I [Hirudo medicinalis]
evm.model.000001F.23	91.282993	97.124489	99.45909	75.663328	66.162688	39.01455	68.123447	46.967072	68.070413	69.903789	70.463733	28.301345	129.492619	96.906369	57.99038	hypothetical protein CAPTEDRAFT_181863 [Capitella teleta]
evm.model.000001F.232	0	0.904472	0.876316	13.968438	20.160741	21.783701	39.742984	39.592813	70.773641	10.109971	6.7652	3.046	16.947716	12.668578	14.826882	notfound
evm.model.000001F.233	7.892545	7.52826	6.859067	0.721095	1.056218	0.28339	1.906237	1.198563	1.485696	1.068957	0.838941	0.910576	1.407684	0.787541	0.654462	centromere protein S-like [Lingula anatina]
evm.model.000001F.236	12.785985	14.265676	17.384293	5.018999	5.97568	1.998491	10.037773	5.973527	8.265864	17.501455	5.076999	5.455623	7.92021	6.341248	6.905457	hypothetical protein CAPTEDRAFT_160925 [Capitella teleta]
evm.model.000001F.237	0	0.074959	0	0	0	0	0	0.083183	0	0	0	0.0714	0	0	0.178877	hypothetical protein CAPTEDRAFT_90095, partial [Capitella teleta]
evm.model.000001F.238	8.82095	10.026935	10.734701	5.027354	5.652035	2.015852	5.686063	2.543412	3.090661	4.025439	3.039117	6.09021	6.870665	3.392435	2.803396	hypothetical protein CAPTEDRAFT_157424 [Capitella teleta]
evm.model.000001F.24	19.314204	18.346516	15.526954	8.71242	10.288331	5.0762	8.858561	11.114123	7.13088	6.625757	7.519643	3.637955	10.541131	6.778282	4.29957	phosphatidylinositol N-acetylglucosaminyltransferase subunit P-like isoform X1 [Lingula anatina]
evm.model.000001F.240	23.391459	28.481571	29.764962	9.18315	10.476848	5.762414	4.947052	7.670704	5.810033	5.200257	6.347688	1.182108	6.766121	8.802317	4.289067	PREDICTED: 60S ribosome subunit biogenesis protein NIP7 homolog isoform X1 [Priapulus caudatus]
evm.model.000001F.241	0.594268	0.552396	0.797316	0.388814	0.153824	0.384451	0.924235	1.168307	1.048039	1.491361	1.416223	0.300255	1.688903	0.989847	1.294766	uncharacterized protein LOC111135390 [Crassostrea virginica]
evm.model.000001F.242	0	0	0	0	0	0.22192	0	0	0.118603	0.080385	0	0	0.081267	0.199522	0	carbohydrate sulfotransferase 9-like [Python bivittatus]
evm.model.000001F.243	36.657047	37.142095	36.285293	36.478505	35.920448	19.715745	44.517949	33.328496	39.167885	28.363212	31.711443	14.50158	48.000814	37.580528	30.342014	selenoprotein K-like [Mizuhopecten yessoensis]
evm.model.000001F.244	1.076421	3.872264	2.472737	0	0	0	0	1.428711	0	1.747979	1.082584	0	5.460947	0	0	mitochondrial inner membrane protease subunit 2 isoform X2 [Astyanax mexicanus]
evm.model.000001F.245	0.498032	0.232281	0.284736	1.670586	1.916022	2.091568	0.780836	1.037617	0.537495	0.997247	1.47732	0.442258	2.343201	2.189052	1.736002	leucine-rich repeat neuronal protein 1-like [Mizuhopecten yessoensis]
evm.model.000001F.246	1.947728	1.963675	2.707497	1.36507	1.396892	1.588889	0.527048	2.392788	4.330829	0.135139	2.521237	0.575479	2.667332	2.845801	1.513008	PREDICTED: mitochondrial inner membrane protease subunit 2 isoform X1 [Takifugu rubripes]
evm.model.000001F.247	13.15865	12.829313	13.243245	3.480133	3.072859	1.841784	3.353786	2.476517	3.255059	2.907293	2.563903	1.051441	3.370231	3.999376	2.700716	hypothetical protein HELRODRAFT_193411 [Helobdella robusta]
evm.model.000001F.248	0	0.8291	0	0.852534	0	0	0	0	0	6.628947	2.331252	7.759186	0	0	0	notfound
evm.model.000001F.249	6.630584	6.756056	6.783261	1.640831	1.851243	1.54635	2.181983	1.741277	1.808403	2.648093	2.177899	1.00351	3.136292	3.220249	1.723979	F-box/WD repeat-containing protein sel-10 [Lingula anatina]
evm.model.000001F.25	3.747965	2.924518	3.339449	0.452561	1.092712	0.672682	1.864209	1.205719	0.816167	4.336144	5.608101	1.221276	6.37499	5.093428	4.112409	hypothetical protein CAPTEDRAFT_223925 [Capitella teleta]
evm.model.000001F.250	3.373367	5.969518	1.410655	1.513247	0	0	0	0	0	1.197697	0	0	0	0	0	notfound
evm.model.000001F.251	10.529016	11.662266	10.424777	2.817829	2.23607	1.408576	3.173776	3.095162	3.810345	3.736224	3.676392	2.342499	3.913048	3.515085	1.986817	PREDICTED: carnitine O-palmitoyltransferase 2, mitochondrial [Chinchilla lanigera]
evm.model.000001F.252	10.945144	10.54215	10.984425	3.001288	2.44825	1.190906	2.998244	1.829111	1.72447	1.865136	1.698175	1.041472	3.396195	2.145709	1.666635	hypothetical protein CAPTEDRAFT_169790 [Capitella teleta]
evm.model.000001F.253	3.113697	2.42353	3.294123	0.264445	0.254005	0.184864	0.73775	0.398392	1.115486	0.340083	1.057997	0.412671	0.744261	0.627709	1.074643	hypothetical protein CAPTEDRAFT_152178 [Capitella teleta]
evm.model.000001F.254	15.487477	14.298762	16.106484	5.75509	6.050919	3.262535	6.087066	8.570735	9.441341	3.229547	5.153579	1.753298	6.977979	6.646942	8.352181	hypothetical protein CAPTEDRAFT_224854 [Capitella teleta]
evm.model.000001F.255	1.30082	0.838568	1.354727	0.963064	2.89942	0.852751	0.487218	0.128716	0	22.446083	10.439192	13.910799	2.050089	1.579247	0.784277	fatty acid-binding protein, intestinal-like [Lingula anatina]
evm.model.000001F.257	2.443268	2.977595	2.63609	1.51546	1.136799	1.369687	3.668042	2.148327	1.49735	0.991833	1.158599	0.571558	2.180455	1.896652	2.028561	FYVE, RhoGEF and PH domain-containing protein 2 [Lingula anatina]
evm.model.000001F.26	3.433716	3.956226	4.065411	1.132103	1.594837	1.092702	2.378756	1.455536	1.889017	6.150453	7.794957	1.602287	7.533658	5.737783	3.232495	hypothetical protein CAPTEDRAFT_223925 [Capitella teleta]
evm.model.000001F.27	7.61519	7.368292	6.736941	3.762663	5.117917	7.932216	19.74003	14.82126	18.542933	21.99658	29.195443	6.947487	30.864114	27.7078	18.588153	hypothetical protein CAPTEDRAFT_158042 [Capitella teleta]
evm.model.000001F.28	6.628888	5.107034	5.817989	2.872247	9.560453	2.084887	0.730608	1.312437	0.677927	0.610721	0.812279	1.05342	1.249388	1.447061	1.188343	E3 ubiquitin-protein ligase Midline-1 [Lingula anatina]
evm.model.000001F.29	4.156812	4.30631	3.716669	0.251161	0	0	0	0	0	0	0.230941	0	0	0.262498	0.996765	hypothetical protein CAPTEDRAFT_225636 [Capitella teleta]
evm.model.000001F.3	50.896417	51.487096	49.161342	19.921232	11.454967	9.260704	26.671237	10.360976	18.461061	14.971281	22.863117	8.771708	17.507017	17.777472	11.553415	protein transport protein SFT2-like [Pomacea canaliculata]
evm.model.000001F.30	0.537126	0.343093	0.166994	0.357464	0	0	0	0	0	0.285331	4.067626	0	1.810587	0.679685	1.256208	PREDICTED: inositol phosphoceramide mannosyltransferase 2-like [Aplysia californica]
evm.model.000001F.32	0.964558	0.280943	0.469937	0	0	0.076249	1.077119	0.534701	0.370384	1.744427	1.53687	0.167669	1.531465	1.044598	0.365079	notfound
evm.model.000001F.33	1.167541	1.26776	0.808178	0	0.215679	0	0.610598	0.212133	0	1.230471	1.4058	0.171188	2.351865	1.153561	0	notfound
evm.model.000001F.34	0.663885	0.220277	0.63557	0	0.216603	0	0.640739	0.899177	0	1.27784	1.07284	0.361296	1.308746	1.431262	0.649353	notfound
evm.model.000001F.35	1.63841	1.289168	0.940335	0.434338	0.421172	0.217879	1.802958	1.328989	0.396951	1.984745	2.732898	0.700864	1.946242	1.583912	0.511357	notfound
evm.model.000001F.36	0.104222	0.135104	0	0.774102	0.44239	0	0.982845	0.42682	0.356215	0	0	0	0.240641	0.455469	0	PREDICTED: acetylcholine receptor subunit alpha-type acr-16-like, partial [Priapulus caudatus]
evm.model.000001F.37	0	0	0.444899	0.94578	0	0	0	0	0	0.369215	0.429136	0	1.121783	0.493476	0	notfound
evm.model.000001F.38	22.282454	22.457192	21.606797	13.317933	14.779168	15.266436	29.86901	26.484283	36.725829	26.35247	25.078262	12.011945	22.4306	21.777708	17.086993	hypothetical protein CAPTEDRAFT_155655 [Capitella teleta]
evm.model.000001F.39	12.916786	12.953085	13.656371	4.391184	4.295028	3.289134	5.561234	4.868624	5.009604	3.641269	4.530439	1.749114	5.983812	5.596273	4.099525	hypothetical protein BRAFLDRAFT_242615 [Branchiostoma floridae]
evm.model.000001F.4	3.722336	1.550524	2.283034	0.807065	2.779739	2.841352	1.588849	2.422455	2.203366	6.019393	5.127763	7.867152	1.595742	2.51865	2.404359	transmembrane protein C2orf18, putative [Ixodes scapularis]
evm.model.000001F.40.1	10.609396	9.727403	11.253672	3.835493	3.664374	3.414502	4.75726	3.460582	4.84227	3.573611	5.111898	2.127898	5.520703	5.778607	3.957726	OTU domain-containing protein 3-like [Acanthaster planci]
evm.model.000001F.41	10.38546	10.330906	10.532533	3.292918	3.994366	1.589114	4.435899	3.632189	2.548957	3.090722	2.86741	1.584823	5.272266	5.196005	2.305906	ubiquitin conjugation factor E4 B-like [Crassostrea virginica]
evm.model.000001F.42	3.355935	2.758378	5.517253	4.455035	1.352375	1.126504	3.507938	2.423668	2.026338	2.397923	2.343751	0.980762	3.848032	6.24223	2.496213	PREDICTED: solute carrier family 35 member E2-like isoform X2 [Apis dorsata]
evm.model.000001F.43	207.307102	205.03718	213.390406	161.377938	220.417234	133.724875	142.452839	105.911453	102.165771	90.157274	95.318943	44.848822	129.000273	134.814232	102.600454	hypothetical protein CAPTEDRAFT_228381 [Capitella teleta]
evm.model.000001F.44	2.620654	2.235197	2.329714	1.085136	2.563219	0	3.842759	1.966378	0.737203	11.290904	9.883416	5.831199	2.297108	0.654981	0.583167	notfound
evm.model.000001F.45	1.85538	1.440428	1.953353	0.082378	0.723926	0.288374	0.868918	0.343672	0.358334	2.067915	2.316479	1.350033	0.459612	0.088049	0.156057	notfound
evm.model.000001F.46	26.020478	24.513768	26.730859	3.552424	3.50157	0.748068	4.05487	3.354618	1.281043	3.045967	3.193007	1.488613	4.532928	4.028656	2.574007	hypothetical protein CAPTEDRAFT_185576 [Capitella teleta]
evm.model.000001F.47	7.436211	7.80921	7.338167	1.474989	2.102704	1.094312	2.006033	1.178919	1.213928	1.513739	1.42815	0.428468	1.888021	2.741416	1.336516	exosome component 10-like [Crassostrea virginica]
evm.model.000001F.48	11.407184	12.797675	12.040596	3.530519	3.638785	2.869259	4.447715	3.050197	3.535614	3.572212	3.349141	2.728953	5.486752	5.291217	2.895135	CXXC-type zinc finger protein 1 isoform X1 [Lingula anatina]
evm.model.000001F.49	0.216941	0.070258	0.034448	0.745953	1.353411	0.345644	0.718318	0.824305	0.311289	0.952318	0.868869	0.825716	1.348066	1.328301	0.575035	hypothetical protein CAPTEDRAFT_189709 [Capitella teleta]
evm.model.000001F.5	0.618212	0.395077	1.751109	0.366847	0.180399	1.536919	0.527301	0.167125	1.222706	0.576645	1.525601	1.225078	0	0.388378	1.058967	solute carrier family 35 member F6 isoform X2 [Loxodonta africana]
evm.model.000001F.50	0	0	0	4.746053	3.927215	6.1485	3.728019	7.436306	4.223119	4.752152	3.651061	5.872584	1.566891	9.424374	2.902243	notfound
evm.model.000001F.51	0.296184	0	0.062791	3.396366	2.574276	3.1777	5.675026	3.776104	4.534508	2.15202	2.805147	0.287579	4.637497	3.411155	3.468532	ankyrin repeat protein [Trichomonas vaginalis G3]
evm.model.000001F.52	73.731698	71.698441	72.099562	29.184058	43.965253	47.609171	37.268866	70.083964	62.557374	27.533182	51.885977	10.606607	28.220785	57.084494	26.085212	hypothetical protein C0Q70_15817 [Pomacea canaliculata]
evm.model.000001F.53	73.565306	53.51982	68.930144	27.256153	31.885236	26.075496	34.790407	72.072731	61.833907	21.762697	36.061958	9.26282	19.249875	43.468428	21.180186	hypothetical protein CAPTEDRAFT_159292 [Capitella teleta]
evm.model.000001F.55	45.970589	35.81711	48.764422	15.353419	21.823634	20.691331	19.786444	24.821791	17.815199	9.826956	14.090792	6.676331	18.090458	9.959268	10.358893	N-alpha-acetyltransferase 38, NatC auxiliary subunit, partial [Stegodyphus mimosarum]
evm.model.000001F.58	2.339371	2.061438	1.500456	0.731269	0.627047	0.11303	1.466646	0.317074	0.207164	0.8077	0.065696	0.481201	0.594702	0.407389	0.068479	hypothetical protein CAPTEDRAFT_168664 [Capitella teleta]
evm.model.000001F.59	16.612298	14.798934	12.822973	2.40665	2.899222	0.270605	1.447182	1.345808	0.713767	2.751605	1.119746	0.436101	2.355025	1.967467	1.861671	PREDICTED: serine/threonine-protein kinase TBK1-like [Priapulus caudatus]
evm.model.000001F.6	5.686991	7.700387	7.388523	6.458957	11.240208	9.748601	14.062009	18.627634	17.26538	6.389573	9.263442	7.61243	8.945112	16.162708	10.72707	notfound
evm.model.000001F.60	14.651962	17.309533	16.15459	4.848021	3.450347	0.820346	3.030344	2.559283	0.663109	3.529813	1.707602	1.057988	4.156382	4.885702	1.600398	PREDICTED: uncharacterized protein LOC108677742 [Hyalella azteca]
evm.model.000001F.61	21.845774	22.455021	20.863741	7.97519	2.824481	2.396536	3.445496	1.796786	1.290789	5.85354	2.105787	2.750269	5.664869	4.423962	2.211483	hypothetical protein CAPTEDRAFT_181503 [Capitella teleta]
evm.model.000001F.62	12.576056	10.365267	11.012892	11.166644	10.441226	11.207981	19.948139	11.56566	9.753366	5.494546	10.023028	0.485876	16.019358	23.454414	11.012743	hypothetical protein CAPTEDRAFT_181503 [Capitella teleta]
evm.model.000001F.63	0.105876	0	0.067966	0.050729	0.097844	0.167025	0.206522	0	0	0.136426	0.245354	0	0.328431	0.25867	0.163001	orphan G-protein coupled receptor 45 [Platynereis dumerilii]
evm.model.000001F.67	15.855635	14.923796	16.918269	6.261714	8.215976	1.678114	13.187445	8.406693	8.001698	7.202151	12.567144	6.144517	11.945871	8.735859	8.353173	PREDICTED: ubiquitin-conjugating enzyme E2 H [Callithrix jacchus]
evm.model.000001F.68	3.942494	4.00347	3.789579	9.994198	14.513746	5.407537	11.474548	5.024852	8.234375	3.781367	8.613607	1.475292	14.51204	16.076765	10.432019	PREDICTED: uncharacterized protein LOC105317617 [Crassostrea gigas]
evm.model.000001F.69	37.254037	36.382431	34.534854	23.603658	19.357216	20.078778	28.666639	16.208397	26.1134	24.828909	27.279899	8.134567	38.028616	42.393155	26.063022	protein SEC13 homolog [Lingula anatina]
evm.model.000001F.70	1.810605	2.199859	1.638837	1.043746	1.605206	1.201318	1.329282	0.793263	0.486735	0.76079	0.776204	0.276291	1.031872	0.958188	0.83535	hypothetical protein HELRODRAFT_195154 [Helobdella robusta]
evm.model.000001F.71	2.336244	2.389025	2.259708	2.960285	3.248112	1.745102	4.368394	1.971398	2.600954	1.036525	1.912593	0.794389	2.165972	2.160728	1.66262	NPY-4 receptor 1 [Platynereis dumerilii]
evm.model.000001F.74	2.229899	2.014735	2.414932	0.201697	0.286043	0.041238	0.602629	0.320022	0.33771	0.318305	0.361515	0.074046	0.334509	0.417262	0.369643	PREDICTED: general transcription factor 3C polypeptide 1-like [Octopus bimaculoides]
evm.model.000001F.75	10.956027	11.813082	10.812741	9.312544	8.162296	6.064669	12.275437	8.645424	7.633875	9.532012	9.587027	4.060886	14.049696	12.76039	7.887235	hypothetical protein CAPTEDRAFT_173153 [Capitella teleta]
evm.model.000001F.76	5.529153	6.199306	6.179123	1.723921	1.9738	1.052774	2.032544	1.678161	1.169171	2.002139	1.554584	0.836164	2.307405	1.754544	1.011546	DDX20, partial [Mytilus galloprovincialis]
evm.model.000001F.77	12.817515	11.583736	11.987328	14.003763	17.578394	11.073722	21.091651	16.969008	18.123633	9.325907	11.980372	5.340773	19.474695	16.653494	11.874796	PREDICTED: twinfilin-1 isoform X2 [Erinaceus europaeus]
evm.model.000001F.78	12.43005	12.374338	11.424416	6.922915	8.146838	6.838777	5.493706	7.312724	7.154539	5.66595	8.053999	2.232991	6.102519	7.729878	4.045637	hypothetical protein CAPTEDRAFT_220198 [Capitella teleta]
evm.model.000001F.79	43.107782	44.999386	45.142938	23.364095	15.582502	12.425001	27.064592	17.222905	10.516238	23.253494	20.4716	14.754581	33.364664	34.106131	12.979704	RNA-binding protein 5 [Lingula anatina]
evm.model.000001F.8	12.932698	13.142958	12.690941	5.194528	6.77998	6.076443	4.635236	2.76547	4.877238	4.541332	4.913838	1.826026	4.879782	6.699223	2.706092	PREDICTED: exosome complex component RRP41 [Crassostrea gigas]
evm.model.000001F.80	41.669731	42.398533	40.201562	22.590626	35.196627	37.966077	24.782544	27.103945	44.038543	35.464349	39.030068	23.237469	34.021274	47.744206	30.305311	hypothetical protein CAPTEDRAFT_224229 [Capitella teleta]
evm.model.000001F.83	1.03202	1.297438	0.647038	5.867228	3.402609	3.76805	0.899336	0.763071	0.768435	11.346022	9.594446	1.281945	13.971759	13.963617	7.363798	PREDICTED: protein RD3-like [Saccoglossus kowalevskii]
evm.model.000001F.9	0	0	0	0	0	0	0	0	0	0	0	0	0	0	0.150591	hypothetical protein CAPTEDRAFT_198473 [Capitella teleta]
evm.model.000001F.98	0.704844	0.437444	0.662578	0.139878	0.346806	0.371921	0.295936	0	0.327633	2.801553	2.866772	0.212909	3.329287	3.448084	0.988379	uncharacterized protein LOC106180909 [Lingula anatina]
evm.model.000001F.99	101.181261	88.59989	101.589944	24.303801	55.416654	8.441996	77.741261	64.868895	58.043796	18.868536	38.420602	30.327236	36.204424	61.395507	26.887897	hypothetical protein CAPTEDRAFT_165396 [Capitella teleta]
evm.model.000002F.1	0	0	0.052697	0.210441	0.099964	0.094535	0	0	0	0	0	0.125446	0.078019	0.177829	0.090682	bone morphogenetic protein 7 isoform X1 [Lingula anatina]
evm.model.000002F.100	59.547478	59.313068	57.107341	13.270633	11.316304	5.95565	16.684914	12.081401	8.614352	9.080052	9.734162	4.642107	18.683624	16.100911	8.439452	PREDICTED: zinc finger Ran-binding domain-containing protein 2-like isoform X2 [Biomphalaria glabrata]
evm.model.000002F.101	206.899852	147.684393	176.414699	51.450413	48.219955	6.250975	37.744377	20.456287	39.817974	39.284458	19.168068	21.213213	47.600977	23.816709	17.817067	notfound
evm.model.000002F.102	0.703214	0	1.139191	10.753711	8.947864	16.873798	2.523998	2.531951	1.820168	6.538675	10.028009	0.297932	23.89972	22.970731	19.92536	hypothetical protein BOX15_Mlig001548g1 [Macrostomum lignano]
evm.model.000002F.103	5.975122	5.454378	6.759965	2.77211	3.658687	2.18191	5.821761	4.081534	2.393419	1.85978	1.962995	1.162208	3.23341	3.598115	1.754788	TBC1 domain family member 2B isoform X1 [Lingula anatina]
evm.model.000002F.104	25.701845	39.796789	22.86574	7.20594	11.082014	2.90743	20.875611	9.441363	19.432208	16.740536	19.168068	7.071071	20.974726	13.852576	5.648336	hypothetical protein HELRODRAFT_112284 [Helobdella robusta]
evm.model.000002F.105	11.372278	12.120333	12.51934	3.777521	3.886068	0.69215	7.757217	4.240614	5.692368	5.42799	5.058215	2.008004	7.048402	6.945205	4.63356	hypothetical protein CAPTEDRAFT_72562, partial [Capitella teleta]
evm.model.000002F.106	3.853988	2.66685	2.610838	0.528585	0.256767	0.553506	5.057103	2.491169	5.248338	4.787125	3.480019	4.237606	0.413207	0.262194	1.064539	notfound
evm.model.000002F.107	1.893395	2.66358	2.464374	0.129712	1.008348	0	3.514803	0.911076	3.163897	3.473396	2.42886	1.628071	0.420165	0.392656	1.409686	notfound
evm.model.000002F.108	1.053709	1.221686	1.032708	0.406066	0.840599	0.082148	1.366092	0.715606	1.398507	5.29808	3.4892	3.9532	0.544743	0.596187	0.259302	Receptor-type tyrosine-protein phosphatase kappa [Crassostrea gigas]
evm.model.000002F.109	123.434234	146.784267	98.9655	58.281092	37.942254	2.837549	60.726293	76.780732	61.397305	42.265625	48.545339	28.87188	45.237968	59.846804	49.724448	transcription elongation factor 1 homolog [Crassostrea virginica]
evm.model.000002F.110	7.201306	8.135371	7.870069	4.328426	4.913346	3.374539	5.57894	3.065669	4.071096	9.734554	10.226673	9.015327	4.479043	4.960954	3.86409	hypothetical protein CAPTEDRAFT_129496 [Capitella teleta]
evm.model.000002F.111	9.020313	11.403866	6.442365	65.987264	37.075673	33.510641	216.484173	80.946712	123.30726	75.005999	111.332875	2.25325	197.230437	106.082027	93.131729	hypothetical protein CAPTEDRAFT_81133, partial [Capitella teleta]
evm.model.000002F.113	5.428168	6.370782	4.459592	40.658775	30.705993	34.319053	174.603548	76.226133	140.865363	43.879165	81.778679	2.226839	133.55365	76.856233	61.666407	PREDICTED: excitatory amino acid transporter 1 isoform X2 [Poecilia mexicana]
evm.model.000002F.114	17.600176	25.954428	33.738176	200.011835	91.830649	173.940177	472.550106	227.94148	535.065566	194.376225	270.748961	14.43677	487.991704	286.698992	242.387293	PREDICTED: excitatory amino acid transporter 3 [Elephantulus edwardii]
evm.model.000002F.115	6.081687	5.868551	6.404206	1.229281	1.370533	0.418127	1.587505	1.245233	1.015691	0.912807	1.045271	3.241255	1.643063	1.272114	1.303477	importin-13-like [Mizuhopecten yessoensis]
evm.model.000002F.116	27.982403	28.91846	28.742661	17.153068	13.140772	6.108619	64.088657	35.126843	38.895999	13.239108	9.778114	10.275342	13.080239	13.351619	8.443401	hypothetical protein CAPTEDRAFT_173618 [Capitella teleta]
evm.model.000002F.117	14.306669	13.185522	15.028972	2.733892	2.76195	1.379577	2.916838	2.411405	3.504453	2.355213	2.731773	0.851905	3.81102	5.02194	3.540597	hepatoma-derived growth factor-related protein 2 [Lingula anatina]
evm.model.000002F.118	21.759643	13.695711	20.028581	4.245908	3.087832	1.079113	2.776063	3.70848	4.175744	4.390877	2.34948	0.622248	4.333334	4.577246	3.968363	PREDICTED: PC4 and SFRS1-interacting protein isoform X8 [Manis javanica]
evm.model.000002F.119	1.080743	1.269409	1.067038	0.178846	0.259439	0.045686	0.062371	0.087138	0.026433	0.139905	0.061713	0.051894	0.12524	0.023065	0.021277	predicted protein [Nematostella vectensis]
evm.model.000002F.120	5.494895	5.293159	3.949544	0.183566	0.181455	0.117541	0.970386	1.1689	0.663611	0.286728	0.33968	0.22682	0.250042	0.264357	0.058072	hypothetical protein HELRODRAFT_110749 [Helobdella robusta]
evm.model.000002F.121	5.034006	4.046602	4.255527	0.537298	0.397662	0.039462	0	0	0	0.379361	0.073473	0.061296	0.304076	0.043654	0.039374	serine/threonine-protein kinase Nek4-like [Acanthaster planci]
evm.model.000002F.122	17.493288	17.873902	17.718854	4.65089	3.457683	2.810206	3.586297	2.215354	2.824161	2.613364	2.649075	1.255591	3.738595	5.369362	2.788947	hypothetical protein CAPTEDRAFT_226373 [Capitella teleta]
evm.model.000002F.123	127.612649	102.731247	113.045598	45.397423	97.471352	51.144342	12.821127	12.273772	70.453977	29.463344	28.752102	28.777615	38.97156	39.66874	53.79055	notfound
evm.model.000002F.124	0	0	0	0	0.704151	0	0	0	0	0	0	0	5.625755	8.073143	1.540538	notfound
evm.model.000002F.125	0.250931	0.231124	0.315107	2.844052	1.597498	3.810358	2.530037	1.514716	1.841845	2.250231	1.834403	1.112264	2.624473	3.399678	2.527391	hypothetical protein CAPTEDRAFT_162907 [Capitella teleta]
evm.model.000002F.126	0	0	0	0.770364	0.950497	1.644745	0.295747	1.470002	1.347069	0.667205	0.910197	1.137873	1.792516	1.531426	2.928321	notfound
evm.model.000002F.127	0	0	0	10.628822	17.628778	9.17812	0.169982	0.39562	0.495415	0	0	0.11769	4.829781	6.826795	14.298321	hypothetical protein CAPTEDRAFT_148692 [Capitella teleta]
evm.model.000002F.128	11.457045	12.119947	12.401948	6.003306	4.239725	1.748382	12.533954	6.084999	7.236853	4.107944	3.711247	2.806456	7.339819	6.168585	5.540368	ras-related protein Rab-27B-like isoform X4 [Crassostrea virginica]
evm.model.000002F.129	11.026939	11.815878	12.242364	4.281764	4.924062	3.658452	6.910805	5.099847	5.720893	4.061473	3.555942	1.949787	7.214342	7.669716	4.608681	E3 ubiquitin-protein ligase HECTD3 isoform X1 [Lingula anatina]
evm.model.000002F.130	24.184662	23.989534	23.733465	13.34804	15.696584	12.283784	15.441513	10.977365	8.918207	10.189335	8.343338	5.702602	17.523812	15.825361	9.830253	E3 ubiquitin-protein ligase HECTD3 isoform X1 [Lingula anatina]
evm.model.000002F.131.1	67.795151	69.082307	69.323192	36.08664	35.635117	22.207075	36.585135	21.455752	19.301375	24.591395	26.257927	15.257283	43.901798	39.216836	22.51803	hypothetical protein HELRODRAFT_110749 [Helobdella robusta]
evm.model.000002F.133	0.110019	0	0.084917	1.151395	0.988853	0.916336	0.116144	0.028177	0	0.332641	0.238114	0.89787	0.370258	0.437169	0.291812	histidine decarboxylase [Platynereis dumerilii]
evm.model.000002F.138	3.532467	3.864345	3.907175	2.680694	3.850762	1.004966	1.60995	0.584489	0.660894	0.866634	1.388268	0.299263	2.959588	3.81305	2.157186	hypothetical protein CAPTEDRAFT_213669 [Capitella teleta]
evm.model.000002F.139	21.738152	24.992192	21.655825	70.874843	94.358555	66.994987	132.022711	121.449917	139.910073	72.194365	72.793384	40.53657	57.25684	64.921211	44.16985	hypothetical protein CAPTEDRAFT_108042 [Capitella teleta]
evm.model.000002F.140	1.906387	2.810671	2.541487	3.703587	6.487767	2.466614	7.558404	5.99855	6.182575	2.455893	2.276186	2.318119	2.470768	1.689522	1.576876	notfound
evm.model.000002F.141	0	0	0	0	0	0.141059	0	0	0	0	0	0	0.095157	0.239604	0.512221	hypothetical protein CAPTEDRAFT_148029 [Capitella teleta]
evm.model.000002F.142	0.754894	2.176756	0.934469	0	0	0	0.340761	0	0.333404	0.795232	0.230941	0.393349	0.40246	0	0	PREDICTED: CCAAT/enhancer-binding protein zeta-like [Biomphalaria glabrata]
evm.model.000002F.143	6.240234	7.714856	6.41308	1.48619	1.870838	0.974147	2.671907	1.418393	1.923312	4.252114	3.863573	1.681387	5.140143	3.654674	1.820575	centrosomal protein POC5-like [Mizuhopecten yessoensis]
evm.model.000002F.144	31.466838	31.016359	33.456937	11.349215	9.270044	6.238115	14.319497	8.48564	10.614154	8.305476	8.585667	3.979504	12.321861	11.86537	8.148041	probable nuclear hormone receptor HR3 isoform X2 [Lingula anatina]
evm.model.000002F.145	81.311635	84.62045	87.039058	33.393323	32.260842	19.321181	36.722624	32.881021	45.375344	26.060921	21.54114	9.078318	40.458109	25.482341	21.350418	PREDICTED: protein mago nashi homolog [Priapulus caudatus]
evm.model.000002F.146	1.236959	1.576741	1.648971	1.343559	1.46683	1.28768	7.983545	10.281649	7.509709	6.279786	4.501229	5.410803	1.322846	2.414319	2.704713	ras-related protein Rab-23 [Lingula anatina]
evm.model.000002F.147	486.889539	425.591548	450.288388	262.539925	332.277737	247.832778	182.379556	260.443455	290.710347	175.426055	200.611257	98.398639	218.85492	213.709934	184.51388	hypothetical protein HELRODRAFT_159767 [Helobdella robusta]
evm.model.000002F.148	917.965019	866.21718	912.858093	342.08944	370.041913	343.199112	257.832941	390.922867	320.417934	251.002914	288.675392	163.653606	330.592292	317.705908	251.893497	PREDICTED: NADH dehydrogenase [ubiquinone] 1 beta subcomplex subunit 7 [Neodiprion lecontei]
evm.model.000002F.149	24.722894	24.598368	25.25192	11.529578	13.74719	13.536528	21.072174	17.505508	15.690032	26.639084	29.979537	11.726337	33.524459	34.544363	20.127484	hypothetical protein CAPTEDRAFT_173658 [Capitella teleta]
evm.model.000002F.150	104.474908	84.808171	105.574794	42.000193	53.905883	44.819662	46.185884	44.661978	54.889771	23.449792	18.531407	2.20608	32.545976	34.315874	40.734345	DNA polymerase epsilon subunit 4 [Lingula anatina]
evm.model.000002F.151	165.962762	166.876828	172.370561	55.106999	43.400414	27.496836	39.32966	30.231481	34.310611	40.398376	31.798396	10.360042	41.981781	47.66796	27.925057	T-complex protein 1 subunit gamma-like [Crassostrea virginica]
evm.model.000002F.152	0.547448	0.406125	0.263867	0.197497	0.955169	0.158455	0.131383	0.096612	0	3.960179	1.708799	3.817874	0.120522	0.403963	0.190219	phosphatidylinositol-glycan biosynthesis class W protein isoform X1 [Lingula anatina]
evm.model.000002F.154	0.037454	0.048948	0.047736	0.318861	0.762187	0.117177	0.067209	0.050567	0	0.261499	0.048996	0.240005	0.87923	1.709766	0.627847	hypothetical protein LOTGIDRAFT_171228 [Lottia gigantea]
evm.model.000002F.156	0.259366	0.425716	0.373985	0.190964	0.161605	0.402569	0.170311	0.139727	0.120719	0.289975	0.072322	0.146221	0.058176	0.802116	0.237765	hypothetical protein EAI_10237, partial [Harpegnathos saltator]
evm.model.000002F.157	8.893269	9.020345	9.443975	20.169181	18.136529	7.83031	51.101753	25.810805	14.117779	32.25759	25.130355	12.374602	35.821178	30.534297	9.175626	tyrosine-protein kinase SRK2-like isoform X2 [Lingula anatina]
evm.model.000002F.158.1	27.941255	26.931578	28.444317	8.797835	10.297665	6.521061	11.969008	8.247246	9.21347	6.71257	7.970896	2.87237	13.182132	13.880562	8.308223	histone-arginine methyltransferase CARMER isoform X1 [Lingula anatina]
evm.model.000002F.159.1	49.841384	51.961572	50.270705	11.221275	10.237029	7.429228	11.022419	7.853696	10.185518	7.136898	7.693136	3.819945	11.768812	10.320702	9.012678	hypothetical protein CAPTEDRAFT_226423 [Capitella teleta]
evm.model.000002F.16	5.577343	5.802441	6.340792	2.998932	3.280655	1.74663	2.985318	1.755169	1.150294	1.980331	2.352633	1.202799	4.169599	5.026785	2.596401	hypothetical protein LOTGIDRAFT_128750, partial [Lottia gigantea]
evm.model.000002F.160	10.175565	8.426216	9.413822	4.631234	5.675765	3.263466	5.133378	3.795025	4.878962	4.20685	3.89417	2.113742	5.589366	5.889712	4.184158	translation initiation factor eIF-2B subunit gamma isoform X1 [Lingula anatina]
evm.model.000002F.161	1.820268	2.07123	2.154587	2.633737	3.275634	0.536473	3.245246	2.082093	1.08102	1.845902	2.531416	1.566699	3.986949	4.571914	1.990514	zinc finger SWIM domain-containing protein 6 isoform X1 [Lingula anatina]
evm.model.000002F.162	23.391164	21.729965	23.08409	12.506523	12.65992	9.379457	9.992205	8.443228	12.276874	8.208931	7.949884	4.289567	15.361525	12.787318	8.499997	DNA-directed RNA polymerases I, II, and III subunit RPABC1 isoform X1 [Lingula anatina]
evm.model.000002F.163	309.993059	308.086514	270.237164	164.918233	169.660204	134.881217	198.616847	296.102086	331.705915	68.233226	107.612458	28.836742	146.645126	152.867362	130.269903	glutathione peroxidase-like isoform X1 [Crassostrea virginica]
evm.model.000002F.164	3.03907	4.591937	4.44899	7.074923	20.377783	0	0	0	1.079278	212.967424	100.809839	167.669865	1.878986	1.648341	0	PREDICTED: glutathione peroxidase-like [Priapulus caudatus]
evm.model.000002F.165	9.491206	9.423508	9.13891	2.752703	2.863293	2.17745	4.122854	3.156699	3.339524	2.67994	2.599237	1.484571	4.227827	4.319222	3.206595	hypothetical protein CAPTEDRAFT_223035 [Capitella teleta]
evm.model.000002F.166	12.764428	11.972804	12.161794	4.812635	4.644352	3.105557	6.663429	5.043475	6.604591	5.632294	4.68471	2.016466	7.057369	6.085076	4.140412	G kinase-anchoring protein 1-like [Mizuhopecten yessoensis]
evm.model.000002F.167	0.74298	1.942795	0	1.991349	2.680713	1.035073	0	0	1.110183	20.063226	21.518595	5.343295	16.424963	10.538596	3.828692	tctex1 domain-containing protein 1-like [Pomacea canaliculata]
evm.model.000002F.168	9.090219	9.694071	9.943898	11.835544	12.596254	7.560902	13.179589	7.748734	7.042618	6.875945	5.91867	4.152626	11.325503	10.642049	8.904044	hypothetical protein C0Q70_00593 [Pomacea canaliculata]
evm.model.000002F.169	5.160815	4.88865	5.264444	0.791889	0.360187	0.541061	0.229883	0.63082	0.72886	0.750836	0.640777	0.416023	0.431278	0.447633	0.648937	hypothetical protein CAPTEDRAFT_181443 [Capitella teleta]
evm.model.000002F.17	4.384456	6.296111	5.137999	3.894549	4.293701	2.655257	4.65309	2.905411	4.309502	6.577392	5.802548	4.56601	6.691768	4.729751	3.917826	phosphoacetylglucosamine mutase [Lingula anatina]
evm.model.000002F.170.1	71.17334	74.046395	74.139591	44.072599	67.269958	45.025242	61.31103	56.104312	48.565451	33.551762	41.196415	23.568309	53.294392	63.475668	39.287936	AN1-type zinc finger protein 6 [Lingula anatina]
evm.model.000002F.171	45.04338	46.939954	47.915056	17.862247	17.671712	11.413823	22.817735	13.707056	13.842379	12.648638	11.7728	7.254106	20.334094	17.571588	13.429463	hypothetical protein CAPTEDRAFT_226784 [Capitella teleta]
evm.model.000002F.172	10.457956	10.717756	11.398655	3.674979	3.065883	1.386186	3.070912	2.488134	2.679035	3.243529	2.410764	1.292998	5.253469	3.511612	2.794499	hypothetical protein LOTGIDRAFT_237998 [Lottia gigantea]
evm.model.000002F.173.1	19.486962	18.943504	20.972578	4.945286	4.617134	3.048955	10.263022	6.102434	6.039252	11.513256	11.225444	4.942696	12.746429	12.102345	5.77425	dual specificity protein phosphatase CDC14AB-like isoform X4 [Crassostrea virginica]
evm.model.000002F.174	0.159497	0.440555	0	0	0.216603	0	0	0.223974	0.263032	0	0	0	0	0	0	hypothetical protein DM01DRAFT_1262648, partial [Hesseltinella vesiculosa]
evm.model.000002F.175	12.073938	12.667009	12.849615	1.938098	1.210327	0.626337	1.079184	0.727725	0.360878	1.80073	1.762386	0.368135	1.771717	0.54145	0.48356	histone deacetylase 1 [Limulus polyphemus]
evm.model.000002F.176	158.96031	165.545061	170.247457	35.176558	65.302349	34.822454	60.042231	102.151751	57.532221	16.485099	44.887014	7.465692	38.267678	82.360936	36.779829	histone deacetylase 1 [Sinonovacula constricta]
evm.model.000002F.177	0.829705	0.7519	1.026958	0.282931	0.859215	0.163955	0.618373	0.663726	0.373151	10.099676	6.70094	8.323621	0.609439	0.665546	0.280047	hypothetical protein CAPTEDRAFT_224303 [Capitella teleta]
evm.model.000002F.18	4.625188	5.184841	5.029704	1.474246	0.501985	0.321488	0.433684	0.597507	1.912783	0.661413	0.094814	0.335533	1.051564	0.771405	0.798815	condensin-2 complex subunit H2 [Lingula anatina]
evm.model.000002F.181	10.632339	13.189978	11.819168	4.531642	7.053306	4.376604	10.469055	14.6498	8.863041	4.511825	8.648584	2.886239	6.34716	12.850314	3.582731	hypothetical protein HELRODRAFT_68612 [Helobdella robusta]
evm.model.000002F.182	3.709363	3.827148	3.51787	1.373853	1.548322	1.285738	2.9386	4.195936	3.043036	4.449122	3.22862	3.228783	2.420109	2.632881	1.688735	hypothetical protein CAPTEDRAFT_175631 [Capitella teleta]
evm.model.000002F.183	4.284007	4.877923	5.734775	0.791404	1.892545	0.333078	0.066349	0	0.529418	15.974461	12.263464	21.51603	1.12353	0.993871	0.568231	guanine deaminase [Lingula anatina]
evm.model.000002F.184	4.628546	3.924518	4.240894	7.602028	4.396309	3.287644	5.558074	3.764568	3.300752	4.142083	3.884972	3.895594	5.410285	5.210329	4.767222	hypothetical protein CAPTEDRAFT_166244 [Capitella teleta]
evm.model.000002F.185	1.644834	1.649703	2.383767	15.978706	6.569502	15.634095	1.58049	1.310513	1.578848	4.578843	2.681792	2.102127	15.311427	14.294143	27.271996	hypothetical protein CAPTEDRAFT_218731 [Capitella teleta]
evm.model.000002F.186	4.808062	3.704361	3.388318	27.81656	8.693504	11.739828	3.346624	1.453788	2.41195	8.691724	7.861444	7.353935	32.469571	33.164563	46.773199	hypothetical protein CAPTEDRAFT_210405 [Capitella teleta]
evm.model.000002F.187	3.135968	2.964799	3.265906	2.322841	2.838149	1.200294	2.055376	1.322928	0.905635	9.20155	10.329293	3.821422	11.637935	10.051704	4.459412	protein FAM184A-like isoform X7 [Crassostrea virginica]
evm.model.000002F.188	11.071006	10.615196	11.090276	1.869571	0.521604	0.243708	1.20154	1.899322	0.732236	1.599269	0.554199	0.636852	1.231622	1.059375	0.374077	notfound
evm.model.000002F.189	3.127319	2.542622	2.607187	1.202662	1.868364	0.244842	2.959294	1.765274	1.683374	1.279226	1.873388	0.651265	2.354568	3.231145	1.508785	receptor-type tyrosine-protein phosphatase mu-like [Centruroides sculpturatus]
evm.model.000002F.19	3.679944	4.265607	4.689179	0.759886	0.838146	0	0.300449	0.330211	0.530634	0.595933	0.396681	0.33161	0.172057	0.561564	0.301804	condensin-2 complex subunit H2 [Lingula anatina]
evm.model.000002F.190	7.335552	7.338732	7.505861	4.400506	5.327041	3.039862	9.361558	6.222958	4.532084	3.397797	4.781605	2.356068	7.846145	9.166399	4.054952	hypothetical protein CAPTEDRAFT_173573 [Capitella teleta]
evm.model.000002F.191	7.673837	8.110916	8.274637	1.90377	2.023057	1.102796	1.410911	1.134487	1.194278	1.895194	1.761186	1.289348	2.030168	2.230439	1.914737	DNA excision repair protein ERCC-8-like [Mizuhopecten yessoensis]
evm.model.000002F.192	20.453989	22.084175	20.789533	6.616427	5.766188	5.641685	6.456126	6.096566	8.634441	6.811259	5.424018	3.464135	7.480073	5.341627	4.43775	RNA 3'-terminal phosphate cyclase-like protein [Crassostrea virginica]
evm.model.000002F.193	7.149454	6.298624	6.51968	48.918827	20.924783	60.727509	125.772278	34.397714	171.311758	50.383611	139.211834	5.345925	166.438298	106.39649	103.803394	PREDICTED: uncharacterized protein LOC103558784 [Equus przewalskii]
evm.model.000002F.195	0.534341	0.633651	0.578839	0.323724	0.582434	0.281205	0.791561	0.34635	0.552284	1.146957	0.926793	0.69083	1.636626	1.34524	0.982059	hypothetical protein CAPTEDRAFT_201969 [Capitella teleta]
evm.model.000002F.196	100.2671	66.348647	73.566165	134.244623	128.863224	120.428559	302.467659	297.790373	358.765048	117.470822	242.5606	34.639966	269.23475	325.496458	166.478569	PREDICTED: DNA-binding protein inhibitor ID-2 [Crassostrea gigas]
evm.model.000002F.197	6.987043	8.382018	9.660654	7.227565	8.475813	8.53155	26.314301	21.487841	19.509604	6.957665	15.192483	3.432819	24.939033	27.20704	8.848078	notfound
evm.model.000002F.198	90.92896	71.355451	77.914958	139.860093	130.360349	160.798261	366.025835	161.158089	261.069187	125.637103	216.088012	37.946666	324.989775	309.10837	140.586219	notfound
evm.model.000002F.2	1.952242	1.071507	2.439292	33.915931	26.041588	30.262876	49.941686	33.070953	55.660547	11.868378	19.912459	0.701401	33.99807	38.035218	34.004392	notfound
evm.model.000002F.20	10.59861	10.302188	10.240699	3.229006	4.458174	2.009387	5.817995	3.517787	3.579892	3.566761	4.043175	2.234723	4.789422	4.732794	2.991143	dystrophin-like [Lingula anatina]
evm.model.000002F.200	22.051048	19.708018	22.853287	6.618514	4.366351	3.729057	5.831178	2.754889	4.597026	3.900057	2.065141	1.321286	6.074453	4.66418	3.90749	p21-activated protein kinase-interacting protein 1-like [Lingula anatina]
evm.model.000002F.201	19.410867	19.800991	19.162324	5.239477	6.080573	4.818338	5.388235	3.906122	6.610371	4.490896	3.728443	2.124161	5.722034	4.083165	5.053273	nuclear inhibitor of protein phosphatase 1-like [Crassostrea virginica]
evm.model.000002F.202	22.141533	17.143755	20.612654	4.852431	7.938535	1.502958	8.88596	8.569479	2.568923	4.715126	6.423178	1.670092	6.902939	6.749023	2.772922	hypothetical protein LOTGIDRAFT_234569 [Lottia gigantea]
evm.model.000002F.203	4.001189	4.505752	4.771066	1.00369	1.30509	0.459457	1.24478	1.108447	0.60107	0.992362	1.350191	0.430112	1.726072	2.565996	0.81995	ATPase family AAA domain-containing protein 2 [Lingula anatina]
evm.model.000002F.204	41.290643	44.029729	44.937988	24.780684	36.027184	19.907535	33.568171	40.30756	26.348088	30.201272	41.230393	25.98992	28.61891	39.793233	18.747855	PREDICTED: trifunctional enzyme subunit beta, mitochondrial isoform X2 [Coturnix japonica]
evm.model.000002F.205	74.783636	79.176017	78.76063	20.624438	18.292488	8.109166	22.178924	23.55494	14.614561	26.139591	30.565419	16.376057	23.363581	26.420319	10.843405	hypothetical protein CAPTEDRAFT_162556 [Capitella teleta]
evm.model.000002F.206	9.511273	7.23707	7.121829	946.874732	494.381714	754.206225	2554.328019	1197.884544	2691.817925	73.453272	88.245894	34.88528	472.885729	374.681095	586.177702	hypothetical protein CAPTEDRAFT_216416 [Capitella teleta]
evm.model.000002F.21	7.243275	6.925917	4.884702	2.239362	1.591743	1.82741	1.724462	1.43231	2.357176	1.423616	1.668968	0.304327	2.097257	1.273572	2.951429	PREDICTED: carbonyl reductase family member 4 [Takifugu rubripes]
evm.model.000002F.22	2.583847	2.61659	2.89419	0.782869	1.451057	0.530062	2.382502	1.844629	1.552651	7.149429	7.072748	3.055529	6.960482	7.363212	3.710374	hypothetical protein CAPTEDRAFT_225871 [Capitella teleta]
evm.model.000002F.23	6.115699	6.290537	6.782357	2.041965	2.303585	1.898998	5.223585	3.501406	3.688298	15.084691	12.027338	8.772053	11.825075	10.820306	6.531988	hypothetical protein CAPTEDRAFT_225871 [Capitella teleta]
evm.model.000002F.24	15.223659	15.40691	15.630708	4.921756	4.139804	3.957909	6.139322	4.720758	3.985723	6.258861	5.229705	3.026886	7.07801	5.863129	5.260728	hypothetical protein CAPTEDRAFT_166694 [Capitella teleta]
evm.model.000002F.25	6.663945	5.88191	6.666533	1.37778	1.634947	1.346248	3.394205	2.576454	4.000814	6.925603	7.22701	2.451683	7.758602	6.64699	4.414134	protein phosphatase 1 regulatory subunit 42 [Lingula anatina]
evm.model.000002F.27	3.621814	4.069149	4.703133	0.706386	1.284197	0.794814	1.635003	0.681066	1.465936	0.798397	0.77558	0.722796	1.51049	1.003549	1.111128	PREDICTED: coiled-coil domain-containing protein 130 homolog [Priapulus caudatus]
evm.model.000002F.28	1249.101287	1293.403006	1288.825663	531.527947	612.673488	372.04809	559.230157	591.435814	561.236092	350.903445	397.614913	150.37286	483.262003	534.938377	300.902952	hypothetical protein CAPTEDRAFT_163594 [Capitella teleta]
evm.model.000002F.29	2127.938045	2626.78861	2303.562358	1245.208824	849.394105	1128.013692	1194.862424	1114.329302	1320.144876	1037.912289	925.294889	609.419648	1281.252742	800.257801	1063.104817	hypothetical protein C0Q70_16492 [Pomacea canaliculata]
evm.model.000002F.3	1.502473	1.38828	1.371045	19.847104	17.67672	17.250803	29.962388	20.96904	24.594197	9.850102	16.564251	0.973247	28.809507	21.025406	16.380489	notfound
evm.model.000002F.30	4.936451	5.2327	5.43384	1.742818	1.869788	1.540566	0.75866	1.013158	0.679541	0.839474	1.058082	0.485956	1.8196	1.682079	0.90386	hypothetical protein CAPTEDRAFT_220011 [Capitella teleta]
evm.model.000002F.32	5.177277	4.895461	5.602587	7.049274	6.827541	8.822373	15.407474	7.618339	18.710822	3.082387	2.491936	0.389984	7.483593	6.774536	7.789466	hypothetical protein CAPTEDRAFT_183785 [Capitella teleta]
evm.model.000002F.33	6.455746	6.032184	5.915814	3.100158	3.286542	0.751296	16.070443	10.775495	3.902206	3.453228	4.604366	2.052446	5.216075	3.271772	2.906676	hypothetical protein CAPTEDRAFT_221979 [Capitella teleta]
evm.model.000002F.34	10.235237	9.029344	9.447832	4.968126	4.761746	1.181266	15.716899	14.881481	5.752085	4.737466	5.826614	2.761642	8.959243	8.35936	2.248319	notfound
evm.model.000002F.35	59.607033	58.451818	61.197118	6.835342	6.785458	2.676401	7.036198	4.990648	3.271463	5.458977	6.420805	4.063777	7.042582	8.804718	3.245623	hypothetical protein CAPTEDRAFT_227171 [Capitella teleta]
evm.model.000002F.36	2.248593	2.408001	2.482696	0.455703	0.352333	0.154031	0.549458	0.373924	0.225477	0.710157	0.890447	0.059955	1.1799	1.145212	0.300379	hypothetical protein CAPTEDRAFT_160698 [Capitella teleta]
evm.model.000002F.4	3.350216	3.051194	3.318653	26.330321	19.013107	16.856595	52.785148	31.159778	32.513642	5.902546	11.672101	0.260542	30.960886	38.033558	13.744577	notfound
evm.model.000002F.41	0.072667	0	0	0.268821	0.050725	0	0.208967	0.057244	0.272989	0.330825	0.35619	0	0.351481	0.15958	0.161943	notfound
evm.model.000002F.46	0	0	0	0	0	0	0	0	0	0	0	0	0	0	0	predicted protein [Nematostella vectensis]
evm.model.000002F.5	0	0	0	3.458851	1.718245	0.584203	0.745053	0	0	1.802039	1.568296	0	0	0	0.581446	notfound
evm.model.000002F.50.2	804.56741	792.671262	807.110817	244.323284	250.550818	200.630994	194.067192	118.594993	152.438224	173.685068	163.884682	79.850662	233.169334	238.311284	173.681807	plasminogen activator inhibitor 1 RNA-binding protein-like [Bicyclus anynana]
evm.model.000002F.51	4.035497	4.102874	3.935685	1.502261	1.498546	0.667012	1.894087	1.606421	1.234316	0.961881	1.153553	0.481219	1.917824	2.371405	1.005236	hypothetical protein CAPTEDRAFT_227287 [Capitella teleta]
evm.model.000002F.52	16.432295	17.947655	18.934191	8.840087	9.85736	4.968073	7.043352	7.484337	6.647845	5.092542	3.782278	2.747897	7.881931	6.551605	4.057549	translation initiation factor eIF-2B subunit beta [Lingula anatina]
evm.model.000002F.53	18.131372	19.589976	18.870922	6.637657	7.169273	5.213732	10.483421	19.303342	12.867826	3.785415	8.521537	1.734982	6.928966	13.462343	4.689401	hypothetical protein CAPTEDRAFT_161660 [Capitella teleta]
evm.model.000002F.54	1.212155	1.323094	1.646862	0.072725	0.489438	0.141457	0.406819	0.514468	0.173541	0.786324	1.314526	0.209816	1.49266	0.605245	0.700381	hypothetical protein CAPTEDRAFT_188536 [Capitella teleta]
evm.model.000002F.55	2.19406	1.799765	3.114293	0	0.743442	0	0	0.837382	1.192985	2.568524	1.658848	0	2.243565	1.90498	0.941389	uncharacterized protein LOC106172706 [Lingula anatina]
evm.model.000002F.56	2.972931	2.399202	2.094442	0.666862	0.432224	0.2754	1.247976	1.06376	0.507804	2.297042	2.666976	0.745601	2.66921	2.29924	1.675576	PREDICTED: uncharacterized protein LOC102808825 [Saccoglossus kowalevskii]
evm.model.000002F.57	0	0	0	0	0	0	0	0	0	0	0	0.219555	0	0	0	Feeding circuit activating peptide [Mizuhopecten yessoensis]
evm.model.000002F.58	0.758568	0.418635	0.467389	0.237441	0.149062	0.51983	0.691148	0.574109	0.277624	1.046	0.635415	1.04997	0.942829	0.928376	0.62857	hypothetical protein C0Q70_07104 [Pomacea canaliculata]
evm.model.000002F.59	151.906199	141.60759	143.075798	65.534752	44.243792	120.848485	98.682234	46.682324	84.650862	82.083529	63.425944	29.60764	162.22974	129.642609	126.383537	unnamed protein product [Tetraodon nigroviridis]
evm.model.000002F.6	0.505073	0.427966	0.318986	0.570556	3.000258	1.554801	0.481118	0.365806	0.24044	5.571055	10.561579	7.723751	1.955947	1.594565	1.741588	sodium-dependent glucose transporter 1-like [Lingula anatina]
evm.model.000002F.60	19.677975	13.343629	17.213355	7.292759	7.176606	4.412453	4.676399	3.742004	3.081735	5.644319	2.613827	2.981777	9.790884	13.689604	5.857534	COBW domain-containing protein 1-like [Acanthaster planci]
evm.model.000002F.61	0.21815	0.992978	0.830996	3.27621	3.242439	0	1.51595	1.505365	0	13.719072	12.853374	17.669984	5.457662	15.680328	0	notfound
evm.model.000002F.62	1.231597	0	0	2.161782	9.927638	0	5.832539	2.304018	0	22.012843	23.001682	20.481723	16.105594	71.579129	0	notfound
evm.model.000002F.63	5.697765	5.077658	5.701612	3.076982	1.296204	2.072221	1.940951	1.157643	1.51583	1.145991	1.66308	0.398805	3.736683	3.314597	2.522626	COBW domain-containing protein 1-like [Crassostrea virginica]
evm.model.000002F.64	0.137161	0	0.176992	0	0	0	0	0	0	0.104366	0	0	0.296197	0.312563	0	hypothetical protein KP79_PYT22965 [Mizuhopecten yessoensis]
evm.model.000002F.66	0.515727	0.589036	0.543103	0.967483	1.940461	0.702764	0.035471	0.08406	0.069848	3.20519	3.165946	0.853366	6.751827	5.579468	2.758959	PREDICTED: uncharacterized protein LOC106080155 [Biomphalaria glabrata]
evm.model.000002F.71	0	0.806692	0.393448	1.30036	0.305357	0.354033	1.576884	0.364183	0.4546	0.541426	0.856389	1.365448	3.418425	3.98912	1.680945	hypothetical protein CAPTEDRAFT_157089 [Capitella teleta]
evm.model.000002F.72	0.192511	0.160693	0.183715	1.083463	0.773175	0.724707	0.696688	0.066366	0.305262	0.397426	1.412484	0.424337	2.36595	1.964708	1.025028	hypothetical protein CAPTEDRAFT_157089 [Capitella teleta]
evm.model.000002F.73	0	0	0	0	0	0	0	0	0	0	0	0	0	0.393533	0	PREDICTED: uncharacterized protein LOC106591269 isoform X2 [Salmo salar]
evm.model.000002F.75	0.678182	0	0	5.763744	4.208014	0	1.340169	0	0	1.452689	3.611734	0	3.773726	4.901238	2.115538	notfound
evm.model.000002F.76	0.170975	0.247419	0.38157	1.210642	1.399552	0.944319	1.465944	0.670738	0.707515	0.535131	0.825456	0.528862	2.510249	1.667913	1.472617	hypothetical protein CAPTEDRAFT_157089 [Capitella teleta]
evm.model.000002F.77	22.343026	22.690108	25.26299	9.227456	6.156178	7.052758	10.984701	4.981637	7.513896	6.767394	5.924838	3.281908	10.773156	8.417105	6.956576	hypothetical protein CAPTEDRAFT_181109 [Capitella teleta]
evm.model.000002F.78	55.267691	60.669988	59.747946	20.736186	31.122005	14.505235	28.362968	28.918794	21.309701	12.45129	12.714683	7.454265	25.941461	24.945369	14.720602	hypothetical protein CAPTEDRAFT_184599 [Capitella teleta]
evm.model.000002F.79	0.937413	1.078989	1.185747	1.956631	2.029159	1.167683	0.91451	0.519811	0.620801	0.435741	0.3659	0.400499	1.630078	1.542352	2.020403	DNA methylase [Mannheimia haemolytica USMARC_2286]
evm.model.000002F.80	0.023772	0.061811	0.030226	0.358429	0.250068	0.075173	1.003258	0.38609	0.483173	0.615234	1.103464	0.255537	1.39118	1.04882	0.561883	hypothetical protein CAPTEDRAFT_211626 [Capitella teleta]
evm.model.000002F.82	2.528292	2.615396	2.784712	0.580674	0.819957	0.104215	0.754435	0.384477	0.245785	2.254493	3.020105	1.004173	3.591525	2.729444	1.139898	hypothetical protein CAPTEDRAFT_228010 [Capitella teleta]
evm.model.000002F.86	10.608976	8.881805	8.307381	4.034476	2.963553	1.810602	5.307978	2.318486	4.889351	2.745973	3.134307	1.012894	5.182342	3.414844	3.800958	hypothetical protein CAPTEDRAFT_193913 [Capitella teleta]
evm.model.000002F.87	0.027001	0.106204	0.034335	0.121352	0.11825	0.142836	0.844786	0.665841	0.75	0.293078	0.74348	0	1.299316	0.358725	0.375272	hypothetical protein CAPTEDRAFT_206415 [Capitella teleta]
evm.model.000002F.88	167.853312	168.137838	165.527158	93.501067	121.510506	71.612252	121.528863	168.005638	131.654204	76.363495	101.55737	39.909959	123.921325	122.378224	67.453837	mitochondrial ATP synthase subunit delta precursor [Mesenchytraeus cf. gelidus SL-2017]
evm.model.000002F.89	31.138774	32.054223	31.177689	27.274341	28.017128	12.356579	58.951627	29.360798	40.541938	18.959681	18.947745	11.49745	52.427298	38.989408	31.317461	hypothetical protein CAPTEDRAFT_207798 [Capitella teleta]
evm.model.000002F.90	22.468894	22.857629	28.353022	17.161016	23.726024	5.895774	37.457806	20.151404	21.297899	10.771391	15.841409	6.319672	36.56868	24.817897	16.708643	hypothetical protein CAPTEDRAFT_207798 [Capitella teleta]
evm.model.000002F.91	66.126283	66.397204	68.798661	53.746576	45.818647	38.361514	42.754957	31.588994	27.778679	49.564576	31.035975	30.670334	48.25638	34.764688	31.157093	PREDICTED: store-operated calcium entry-associated regulatory factor-like isoform X2 [Crassostrea gigas]
evm.model.000002F.92	5.989817	5.520103	5.729828	3.070676	2.397402	1.406485	2.127054	1.951271	2.382842	2.084354	1.34907	0.494181	3.373891	2.921912	1.958415	PREDICTED: ubiquitin thioesterase OTU1-like [Crassostrea gigas]
evm.model.000002F.94	0	0	0	0	0	0	0	0	0	0.093902	0	0	0.090425	0.056597	0	hypothetical protein CAPTEDRAFT_223785 [Capitella teleta]
evm.model.000002F.95	0	0	0	0	0	0	0	0	0	0	0	0	0	0.284917	0	hypothetical protein CAPTEDRAFT_147802 [Capitella teleta]
evm.model.000002F.96	0	0	0.129631	0.180341	0.115822	0.202742	0	0	0	0	0	0	0	0.117749	0.06279	PREDICTED: alpha-(1,3)-fucosyltransferase C-like isoform X1 [Agrilus planipennis]
evm.model.000002F.98	0.025248	0	0.032335	0.150364	0.220593	0.085819	0.642736	0.072927	0.119589	0	0.069708	0	0.178303	0.208991	0.210639	SCO-spondin [Lingula anatina]
evm.model.000003F.1	0.160065	0	0.423713	0	0.148771	0	0.190164	0	0	0	1.304945	0.292485	0.240706	0.157407	0	PREDICTED: uncharacterized protein LOC108667667 [Hyalella azteca]
evm.model.000003F.10	0	0	0.766891	1.530017	4.35436	0	0	0	0	63.503514	37.016045	89.673482	0	0	0	hypothetical protein CAPTEDRAFT_19960 [Capitella teleta]
evm.model.000003F.100	0	0	0	0	0	0	0	0	0	0	0	0	0	0	0	hypothetical protein [Pseudoalteromonas sp. A2]
evm.model.000003F.101	0.18154	0.350007	1.018694	0.717569	0.971142	0.518756	0	0	0	3.200932	12.522506	0.12339	12.787003	6.943924	3.82667	hypothetical protein CAPTEDRAFT_202279 [Capitella teleta]
evm.model.000003F.103	0.028966	0	0.074529	0.410935	0.393163	0.643288	0.054354	0.15438	0.291323	0.162784	0.602033	0.103108	0.769679	0.914195	0.317311	soluble guanylyl cyclase alpha subunit [Lymnaea stagnalis]
evm.model.000003F.104	10.513722	10.289844	11.101172	8.295416	10.054529	3.745576	23.906163	19.454508	11.710424	5.853635	8.492405	7.964067	14.865837	10.986431	8.34881	hypothetical protein CAPTEDRAFT_170430 [Capitella teleta]
evm.model.000003F.105	14.809905	7.547667	19.943749	15.3776	10.511616	1.420676	33.535123	29.223267	24.005095	11.586708	15.97339	11.064146	18.372307	15.604051	12.708756	notfound
evm.model.000003F.106	6.231574	6.401821	7.102778	1.239454	0.90222	0.200779	1.084527	0.693609	0.250751	0.75897	0.801455	0.442382	0.733136	0.856311	0.253904	PREDICTED: nuclear pore complex protein Nup98-Nup96 isoform X1 [Erinaceus europaeus]
evm.model.000003F.107	6.58412	7.390344	7.410881	2.903254	3.230905	2.624938	4.584659	2.283453	2.898822	2.2473	2.327787	0.759711	4.058762	2.767579	2.865542	hypothetical protein CAPTEDRAFT_102535 [Capitella teleta]
evm.model.000003F.108	4.033922	4.09924	7.229609	6.343752	8.063496	4.274171	8.219817	7.969982	6.334678	8.149435	10.675886	3.443304	9.725272	7.491092	3.149072	RNA-binding protein [Candidatus Kaiserbacteria bacterium CG10_big_fil_rev_8_21_14_0_10_56_12]
evm.model.000003F.109	1.974418	1.508986	1.86138	0.699774	1.209862	0.461007	1.942895	2.099581	1.315219	1.818123	2.839273	1.358081	3.046872	3.565825	1.556931	coiled-coil domain-containing protein 92 [Lingula anatina]
evm.model.000003F.11	1.677512	0.591362	3.199873	6.756501	46.086191	2.013936	0.36937	1.199177	0	1632.78233	801.828354	3582.357272	0	0	0	PREDICTED: cellular retinoic acid-binding protein 1 [Nothobranchius furzeri]
evm.model.000003F.110.1	17.375719	16.927743	16.926047	7.435067	6.651365	4.598155	6.481041	6.76708	5.040789	6.151096	7.519274	2.38146	8.343073	7.675447	4.841481	PREDICTED: nocturnin [Erinaceus europaeus]
evm.model.000003F.111	0.22618	0	0.114725	0.827877	1.11702	1.330595	0.51276	0.245506	0.230777	0.308771	0.649628	0	1.376717	1.55469	1.910939	heparan-sulfate 6-O-sulfotransferase 2-like [Crassostrea virginica]
evm.model.000003F.112	0.360875	0.581153	0.102487	3.379768	2.423558	8.711651	0.305438	0.325962	1.201107	1.366501	1.747904	0.204027	5.469778	3.999774	5.056593	PREDICTED: heparan-sulfate 6-O-sulfotransferase 2-like isoform X2 [Branchiostoma belcheri]
evm.model.000003F.113	0.402616	0.295081	0.641338	1.123391	1.339386	0.316396	0.260035	0.286534	0	0.57836	0.2605	0.46777	1.424624	2.670823	2.328371	hypothetical protein CAPTEDRAFT_96860, partial [Capitella teleta]
evm.model.000003F.114	0.913573	0.775324	0.676871	2.88382	4.084022	1.149958	0.640746	1.041758	0.234018	0.923836	0.921271	0.863494	2.485457	5.326037	3.924785	hypothetical protein CAPTEDRAFT_219637 [Capitella teleta]
evm.model.000003F.115	0.88984	0.275951	1.084259	2.033999	5.849774	1.923377	0	0.276099	0	0.936969	1.049247	0	2.612987	5.304027	3.650737	hypothetical protein CAPTEDRAFT_219637 [Capitella teleta]
evm.model.000003F.116	1.616184	1.725438	0.280874	4.106997	4.683981	3.461486	2.190161	0.694732	0.335257	2.382093	0.479454	1.864763	3.674007	6.253463	7.288168	notfound
evm.model.000003F.117	7.40064	6.280489	7.151985	1.576234	1.910658	0.522694	2.58607	1.279913	0.907966	1.54651	1.688141	0.643085	2.361044	2.859403	1.261637	hypothetical protein CAPTEDRAFT_159787, partial [Capitella teleta]
evm.model.000003F.12	0	0	0	0	11.975996	2.314473	0	0	0	71.697174	28.196386	53.242017	0	0.897739	0	hypothetical protein CAPTEDRAFT_176233 [Capitella teleta]
evm.model.000003F.120	0.282882	1.065985	1.385314	3.301631	2.527035	0.73976	2.428627	0.739384	5.501168	5.199414	3.677594	0.299985	10.255068	2.693556	5.857534	notch-regulated ankyrin repeat-containing protein A-like [Stylophora pistillata]
evm.model.000003F.121	0	0	0	0.846479	0	1.354539	0.559224	0.36367	0	0.339366	2.691303	0	1.768637	2.658287	2.207946	hypothetical protein CAPTEDRAFT_210872 [Capitella teleta]
evm.model.000003F.122	0.441363	0.383116	0.093118	2.121799	0.79331	2.72558	0.532261	0.656692	1.637432	0.650566	1.110546	0	1.518021	1.136742	1.782398	hypothetical protein CAPTEDRAFT_210872 [Capitella teleta]
evm.model.000003F.123	30.35167	30.198771	30.626887	11.33827	13.256185	7.931459	12.123462	10.384317	14.015399	11.0325	13.911191	5.655536	15.506582	16.936842	12.038373	peptide-N(4)-(N-acetyl-beta-glucosaminyl)asparagine amidase-like isoform X2 [Orbicella faveolata]
evm.model.000003F.124	1.185423	1.363937	1.044833	0.242475	0.349812	0.250265	0.666013	0.580716	0.585669	1.984321	1.826334	1.196282	1.76058	1.909337	1.06721	PREDICTED: uncharacterized protein LOC109467910 [Branchiostoma belcheri]
evm.model.000003F.125	0.47181	0.46615	0.678802	0.083932	0.238323	0.132068	0.164078	0	0	0.328168	0.263093	0	1.011018	1.087611	0.530285	hypothetical protein CAPTEDRAFT_207027 [Capitella teleta]
evm.model.000003F.126	0	0	0	0.995339	0.094157	0.053661	0.658667	0.221985	0.170085	0	0	0	0.246907	0.201793	0	hypothetical protein CAPTEDRAFT_210642 [Capitella teleta]
evm.model.000003F.127	6.317226	6.338081	7.058515	2.880608	2.489085	0.923011	4.022475	2.162873	2.730003	3.027343	2.299879	1.898403	4.048809	5.003644	3.864903	SH3 domain-containing protein 19-like isoform X1 [Pomacea canaliculata]
evm.model.000003F.128	2.248911	1.49238	9.080093	1.513247	8.71695	1.562744	15.693681	15.342215	17.980776	7.186181	2.738295	6.182047	4.888419	16.162395	7.413437	TNF receptor-associated factor 4-like isoform X1 [Centruroides sculpturatus]
evm.model.000003F.129	1.79571	0.918547	1.280808	2.358555	2.072419	1.794616	8.409514	7.760171	4.662205	4.501189	2.505651	3.716967	2.948687	4.424813	2.788791	TNF receptor-associated factor 4 isoform X5 [Lingula anatina]
evm.model.000003F.13	0	0	0	0	0.093972	0	0.35697	0.335481	0	0.079231	0.265524	0.262128	0.246033	0.378658	0.099695	hypothetical protein CAPTEDRAFT_213630 [Capitella teleta]
evm.model.000003F.130	13.513472	15.271661	14.012414	6.699231	7.647236	6.554364	10.035332	9.035586	12.75318	7.426527	9.505578	5.925649	11.203549	5.691833	7.919375	hypothetical protein LOTGIDRAFT_231588 [Lottia gigantea]
evm.model.000003F.131	19.959439	18.632031	20.193707	10.122855	11.11705	7.097542	12.662664	14.108116	12.32635	10.10301	12.014438	7.82971	11.823773	17.464606	8.026562	hypothetical protein CAPTEDRAFT_223518 [Capitella teleta]
evm.model.000003F.132	34.335581	33.618933	40.338049	24.762231	24.647928	12.50195	32.857607	22.319848	35.742479	24.282975	30.002193	19.410922	18.517542	24.695978	20.688673	notfound
evm.model.000003F.133	4.621929	4.789699	4.917377	1.032511	0.96196	0.968442	5.493572	3.693769	1.950613	2.938944	2.297329	1.893545	2.277561	2.478776	1.881288	serine/threonine-protein kinase Nek1-like isoform X8 [Crassostrea virginica]
evm.model.000003F.134	275.319275	275.975482	269.47398	148.721213	165.062445	89.905883	108.731267	122.497048	111.958925	100.328057	111.377058	38.935599	113.732264	99.411361	73.984397	NADH dehydrogenase [ubiquinone] 1 alpha subcomplex subunit 2-like [Limulus polyphemus]
evm.model.000003F.135	1.065596	1.336668	1.354729	1.88555	2.716737	1.272292	0.617567	2.190932	0.227625	1.282694	2.027315	9.381695	1.361532	0.818528	0.559634	PREDICTED: uncharacterized protein LOC100379037 [Saccoglossus kowalevskii]
evm.model.000003F.136	48.341823	53.491981	53.177915	22.241351	20.217092	14.196944	25.395816	15.387199	21.062461	26.882003	25.994718	14.909204	34.304734	31.330857	20.044532	signal peptidase complex subunit 3 [Lingula anatina]
evm.model.000003F.137	11.084177	14.022827	11.980603	4.407051	5.196896	2.496628	5.479449	5.518896	4.548346	5.535684	4.207423	2.230074	5.55034	3.872658	3.132401	hypothetical protein CAPTEDRAFT_127326, partial [Capitella teleta]
evm.model.000003F.138	2205.910401	2131.034611	2184.24074	1447.030117	1075.182411	1273.709578	874.416809	626.913744	1604.497047	1092.07048	737.728443	708.562912	1334.266241	841.801231	1477.98649	PREDICTED: 60S ribosomal protein L21 [Diaphorina citri]
evm.model.000003F.139	15.686769	15.89379	16.919843	5.525239	5.41411	2.629289	1.878761	1.440437	3.917265	4.337047	3.5736	4.04868	6.159058	3.232776	4.608183	PREDICTED: putative L-aspartate dehydrogenase-like [Saccoglossus kowalevskii]
evm.model.000003F.140	5.853288	6.249673	5.093308	3.054834	2.757936	2.053578	2.577562	2.150381	2.887889	2.070569	2.347365	0.507322	2.832443	1.669141	1.737361	hypothetical protein CAPTEDRAFT_213675 [Capitella teleta]
evm.model.000003F.141	19.765021	19.704042	19.79339	9.616039	10.496298	5.928936	13.190915	10.668884	8.744049	7.271195	8.615893	6.336111	12.860862	13.410593	7.823914	TGF beta signaling pathway factor SMAD5 [Pinctada fucata]
evm.model.000003F.142	10.537054	10.289952	9.929636	3.137257	2.749464	1.609157	1.907284	1.253099	1.263431	2.844046	1.758387	1.355557	3.33541	1.66977	1.904267	hypothetical protein CAPTEDRAFT_98539, partial [Capitella teleta]
evm.model.000003F.143	0.552284	0.703089	2.038265	25.902061	43.142875	32.54444	62.717786	65.248784	26.246334	6.527352	21.847614	0	23.666966	46.440475	7.590855	notfound
evm.model.000003F.144	0.960389	0.440555	0.423713	23.642042	31.407436	8.566151	86.051027	75.980537	16.892474	6.699356	21.11385	0.180648	28.946392	41.632844	14.293541	hypothetical protein XENTR_v90026278mg [Xenopus tropicalis]
evm.model.000003F.145	0.232669	0.304702	0.297809	9.18847	12.056134	1.748834	24.112318	19.269388	8.667142	2.147457	6.006346	0	9.789078	20.146773	5.694796	macrophage mannose receptor 1-like [Kryptolebias marmoratus]
evm.model.000003F.146	0	0	0	1.661561	0.351538	1.222972	0	0	0.299791	0.098128	0	0	0.940666	0.945165	0.736019	hypothetical protein [Ruminococcus flavefaciens]
evm.model.000003F.149	23.720573	23.8934	25.424368	30.495295	217.027607	246.862748	6.749908	83.444308	9.380569	1064.823232	1786.337396	2831.247199	61.008279	290.018846	150.180178	notfound
evm.model.000003F.15	0.093078	0	0.233111	0.064103	0.181681	0.07086	9.381358	8.350302	8.347195	0.260373	0.291287	0.053867	0.680682	0.431304	0.450369	hypothetical protein CAPTEDRAFT_213630 [Capitella teleta]
evm.model.000003F.150	101.430495	99.423396	105.663026	17.209481	376.082975	743.12476	0	0.601655	0	11039.03797	10964.60506	17447.23711	7.024246	18.026108	125.731962	notfound
evm.model.000003F.151	2.853097	4.846104	3.389707	0.202352	0.384332	5.275549	0	0	0	27.679928	14.223659	282.152111	0	0.406913	4.006338	notfound
evm.model.000003F.152	0.131491	0.127899	0.12443	2.438094	1.838702	1.995813	10.180677	3.949293	3.079679	5.706733	3.907099	3.18663	4.462381	3.603305	2.455845	hypothetical protein HELRODRAFT_180676 [Helobdella robusta]
evm.model.000003F.153	0.105886	0.136439	0.133408	1.896823	1.02023	0.73958	7.027778	2.33634	1.925295	4.263874	2.573873	3.52794	4.16891	3.590782	1.516593	hypothetical protein HELRODRAFT_180676 [Helobdella robusta]
evm.model.000003F.154	1.928259	1.347422	1.339691	5.774502	4.728826	4.538532	9.999166	5.5306	9.439988	2.277719	2.450607	0.153534	5.008052	4.380148	3.302805	uncharacterized protein LOC106167969 [Lingula anatina]
evm.model.000003F.155	1.121267	1.010933	0.89203	22.746295	18.351467	16.323681	9.750835	3.603372	4.856392	1.736586	1.912962	1.678137	6.679575	4.23951	5.51902	notfound
evm.model.000003F.156	6.197578	7.051634	7.259754	0.689007	0.291189	0	2.180259	0.644417	1.466479	0.890823	0.412671	0.118924	2.300356	0.78242	0.523249	PREDICTED: chromosome-associated kinesin KIF4 isoform X2 [Crassostrea gigas]
evm.model.000003F.157	7.208857	6.894996	8.329003	0.62982	0.529949	0.080263	1.829433	0.721205	1.01112	0.620721	0.558553	0.350068	1.268306	0.783053	0.642051	PREDICTED: chromosome-associated kinesin KIF4 isoform X1 [Crassostrea gigas]
evm.model.000003F.158	34.368003	33.13796	33.438357	10.187319	10.413469	12.481518	13.064052	9.452667	12.48286	9.914113	10.082467	4.673431	11.259006	13.734916	10.074863	hypothetical protein LOTGIDRAFT_214293 [Lottia gigantea]
evm.model.000003F.159	4.622519	4.889284	5.148336	0.720995	0.500374	0.507468	1.015496	0.895033	1.308721	0.453965	0.490444	0.099307	0.783926	0.453762	0.761974	hyaluronan mediated motility receptor-like isoform X1 [Paramormyrops kingsleyae]
evm.model.000003F.16	58.94251	59.153103	56.508135	19.812217	19.03125	11.741697	31.293593	18.054586	23.080095	22.98941	21.526625	11.14919	24.563621	21.761227	15.141105	hypothetical protein CAPTEDRAFT_176295 [Capitella teleta]
evm.model.000003F.160	0.227852	0.121696	0.147554	1.458344	1.836533	0.636887	4.292803	3.456309	3.049483	0.945981	1.085206	0.066522	2.343257	2.371965	1.012789	PREDICTED: uncharacterized protein LOC102800687 [Saccoglossus kowalevskii]
evm.model.000003F.161	11.05222	13.343009	11.458248	2.882376	4.581987	1.75261	6.649451	2.000102	4.52875	3.604079	5.75042	3.299833	5.466141	2.987782	4.651571	PREDICTED: uncharacterized protein LOC101846602 [Aplysia californica]
evm.model.000003F.162	0.951459	1.236588	1.013975	0.266634	0.51206	0.506929	1.209316	0.736618	0.284278	0.607356	0.621805	0.291725	1.110091	0.818212	0.459996	PREDICTED: zinc finger protein 433-like [Octopus bimaculoides]
evm.model.000003F.163	15.216671	15.631726	16.062747	5.995378	5.832851	3.44583	12.403687	7.816993	6.263879	4.112069	4.145706	1.805865	8.057864	8.37999	4.88273	hypothetical protein CAPTEDRAFT_73311, partial [Capitella teleta]
evm.model.000003F.164	10.034135	9.225168	10.006104	5.699288	6.020552	4.31305	15.762078	9.62724	6.877852	6.079571	7.236789	3.136347	9.314531	10.014337	6.941364	hypothetical protein CAPTEDRAFT_74845, partial [Capitella teleta]
evm.model.000003F.166	7.567399	6.98515	7.248212	2.440316	2.045692	0.85415	2.196888	2.041014	1.476257	1.666914	2.247971	0.717319	2.796101	2.071035	1.307203	hypothetical protein CAPTEDRAFT_222819 [Capitella teleta]
evm.model.000003F.167	7.042854	6.501574	7.400906	14.156086	12.781539	21.535092	21.981468	16.571638	18.514592	3.93053	3.615078	0.858436	11.195429	14.179941	7.253439	PREDICTED: solute carrier organic anion transporter family member 1C1 isoform X2 [Ailuropoda melanoleuca]
evm.model.000003F.168	13.743348	20.466715	19.278957	23.823835	27.341781	16.472591	66.471026	31.708404	42.346344	7.308162	5.4996	0	33.337268	47.485223	12.967617	notfound
evm.model.000003F.169	4.052259	3.793512	3.905774	8.51287	6.240485	5.565174	13.733486	10.317574	7.579157	1.917096	1.430501	0.175617	6.286635	8.772358	6.140251	hypothetical protein CAPTEDRAFT_39378, partial [Capitella teleta]
evm.model.000003F.170	0	0	0	0.248073	0	0	0	0	0	0	0	0	0	0.260667	0	hypothetical protein KP79_PYT09308 [Mizuhopecten yessoensis]
evm.model.000003F.172	0	0	0	0	0	0	0	0	0	0	0	0	0	0	0	GQ67_01391T0 [Komagataella phaffii]
evm.model.000003F.173	0	0	0	0	0	0.022364	0	0	0	0	0	0	0	0	0	transcription initiation factor TFIID subunit 1-like [Mizuhopecten yessoensis]
evm.model.000003F.175	0.112326	0	0.071286	0.078128	0.304406	0.182265	0.308232	0	0.511838	0.188341	0.504468	0	0.43479	0.861482	0.889563	hypothetical protein CAPTEDRAFT_212924 [Capitella teleta]
evm.model.000003F.177	0.211547	0	0	0	0	0	0	0	0	0	0	0.056612	0	0	0	hypothetical protein CAPTEDRAFT_191414 [Capitella teleta]
evm.model.000003F.178	197.362031	187.590915	198.287271	55.536444	34.172709	19.98528	49.286166	55.601935	64.98543	38.999633	21.741184	5.706249	24.785229	16.78202	14.10401	microtubule-associated protein Jupiter-like isoform X1 [Mizuhopecten yessoensis]
evm.model.000003F.179.1	39.251844	41.130381	39.347155	14.338599	14.009027	12.029019	39.172027	24.136539	28.680636	20.252883	18.376998	8.238276	31.179333	22.62161	16.33468	PREDICTED: hematological and neurological expressed 1 protein-like isoform X3 [Crassostrea gigas]
evm.model.000003F.18	0.025885	0.068306	0.13316	0.805682	0.920488	0.037827	8.461611	4.001917	3.353118	3.063884	3.143985	0.88482	4.325306	0.683254	0.595862	TPR and ankyrin repeat-containing protein 1 [Rhincodon typus]
evm.model.000003F.180	5.699288	5.793381	5.797103	2.609833	2.380269	1.47659	4.849159	2.774232	2.648902	2.639422	2.09017	1.224641	4.218124	3.718482	2.48086	protein cramped-like isoform X2 [Lingula anatina]
evm.model.000003F.181	6.69683	5.831193	6.94935	1.140392	1.464976	0.208122	2.109631	1.142361	1.108057	1.757306	1.609888	0.596969	2.41424	2.639494	1.418364	hypothetical protein CAPTEDRAFT_225700 [Capitella teleta]
evm.model.000003F.182	6.260312	6.587676	6.320743	2.675996	3.920089	1.421406	9.570736	3.816699	4.625471	4.303004	4.173325	2.96721	7.160325	7.270912	3.879015	diaphanous-related formin 1 [Lymnaea stagnalis]
evm.model.000003F.183	20.026803	15.956	14.719735	10.998672	12.216749	7.540454	26.929905	22.821535	16.252357	8.692201	15.448972	3.537078	21.521553	24.104138	17.111437	notfound
evm.model.000003F.184	27.4617	25.106778	27.814527	10.949954	12.254891	6.27279	37.706751	24.465856	12.428035	9.655432	17.260907	6.17417	29.287223	31.273935	12.916603	notfound
evm.model.000003F.185	22.691746	20.909876	22.136237	7.736506	9.539142	3.393717	25.024322	16.855333	10.705095	7.468512	14.574536	4.435148	22.883536	22.642967	10.259493	notfound
evm.model.000003F.186	12.417317	11.758839	12.430423	6.207662	6.665562	1.127952	17.607997	11.4811	8.491945	5.39649	10.557182	2.076227	15.378716	15.965359	6.969191	formin-J [Lingula anatina]
evm.model.000003F.188	0	0	0	0.963147	0	0	10.557357	9.964397	6.46338	1.561447	3.319408	0	9.051063	6.011842	2.829196	inverted formin-2-like, partial [Nilaparvata lugens]
evm.model.000003F.189	19.849645	21.707731	20.41877	4.226824	6.807523	1.838522	12.210597	1.990236	4.613757	1.403016	7.976406	5.823235	5.894858	11.408004	5.391594	DPH3 homolog [Lingula anatina]
evm.model.000003F.19	0.666591	1.108177	0.834752	1.985013	2.17465	0.689348	5.987068	1.146554	3.867008	2.625531	2.395722	0.642678	3.386206	2.438809	1.50112	hypothetical protein OCBIM_22023723mg, partial [Octopus bimaculoides]
evm.model.000003F.190	25.370959	26.772307	22.21663	8.480014	6.250735	3.389083	10.372148	7.153425	6.630792	7.351134	3.064546	2.749861	11.859477	11.753701	5.222047	hypothetical protein LOTGIDRAFT_238912 [Lottia gigantea]
evm.model.000003F.191	25.701845	29.847592	14.897376	4.656146	8.247576	2.841352	18.771858	6.245431	16.375017	4.332845	5.91955	9.899499	11.789716	14.692126	8.340121	notfound
evm.model.000003F.192	49.225308	50.185795	53.747603	9.938042	8.546538	3.400423	13.064802	7.153209	4.633505	7.779598	7.941969	4.103532	11.495217	10.474329	6.024571	B-box type zinc finger protein ncl-1 [Lingula anatina]
evm.model.000003F.193	8.96029	8.453913	8.945094	1.871623	2.292419	1.908683	0.749157	1.054356	2.258676	3.180462	0.258908	0.958033	3.083603	2.074887	2.427271	probable ATP-dependent RNA helicase DDX52 [Mizuhopecten yessoensis]
evm.model.000003F.194	0.772768	0.996918	0.86857	1.517601	0.949748	1.514359	0.199475	0.195966	0.178728	0.141061	0.108102	0.024648	0.119892	0.269699	0.805701	hypothetical protein CAPTEDRAFT_204388 [Capitella teleta]
evm.model.000003F.195	6.37814	6.839456	6.112877	1.549669	1.870679	0.504686	4.820701	2.919928	4.312886	5.084433	4.266644	3.626625	6.129404	2.971453	2.248017	hypothetical protein CAPTEDRAFT_179194 [Capitella teleta]
evm.model.000003F.198	0	0	0	0	0	0	0	0	0	0	0	0	0	0	0	hypothetical protein LOTGIDRAFT_112517, partial [Lottia gigantea]
evm.model.000003F.199	8.703413	8.644162	8.232691	2.361174	2.232887	1.312097	2.739535	1.190732	1.843035	1.372221	1.365508	0.416646	2.538534	2.385911	1.317854	hypothetical protein CAPTEDRAFT_184536 [Capitella teleta]
evm.model.000003F.2	3.883613	3.222022	4.283432	0.094516	0.854038	0	0	0.510041	0.578705	0.808032	0.686876	0.335909	0.937622	0.297407	0.401457	peripheral-type benzodiazepine receptor-associated protein 1-like [Mizuhopecten yessoensis]
evm.model.000003F.20	6.277852	6.836293	6.870499	2.691436	2.64201	1.289606	3.507461	2.546801	1.939558	1.881444	2.265606	0.916142	3.246782	2.910125	1.793649	hypothetical protein HELRODRAFT_186383 [Helobdella robusta]
evm.model.000003F.200	20.829757	19.561308	22.378977	9.306835	14.222648	8.2133	2.291942	6.253859	2.889831	4.071812	7.986586	3.29489	6.51615	18.143097	6.636634	PREDICTED: heme-binding protein 2-like [Branchiostoma belcheri]
evm.model.000003F.201	10.497251	11.594903	11.056313	3.668594	4.779432	1.579229	7.364326	5.78334	3.476596	4.299128	5.072501	1.889713	6.495528	7.577353	3.904299	zinc finger CCHC domain-containing protein 8-like [Mizuhopecten yessoensis]
evm.model.000003F.202	15.473132	15.728578	16.780467	25.366334	15.56862	16.395765	77.783074	46.318312	28.871817	16.777554	12.826395	9.66837	29.804676	21.869498	21.119277	scavenger receptor class B-like protein [Mimachlamys nobilis]
evm.model.000003F.203	31.711269	25.814134	35.41033	11.271084	15.610365	9.649156	27.473843	17.233721	28.577494	11.130596	12.186321	5.461793	23.559912	23.586818	14.2004	cysteine-rich hydrophobic domain-containing protein 2-like [Limulus polyphemus]
evm.model.000003F.204	62.42844	62.289641	54.833882	17.25847	13.946955	11.221873	20.121975	15.506193	22.968558	14.679172	13.879763	6.363162	16.854819	12.415401	13.453162	hypothetical protein CAPTEDRAFT_158357 [Capitella teleta]
evm.model.000003F.205	0.090035	0.118298	0.019079	0.371353	0.354217	0.159695	0.23619	0.187211	0.143367	0.550778	0.584126	0.086138	0.884635	0.769872	0.477414	hypothetical protein CAPTEDRAFT_148073 [Capitella teleta]
evm.model.000003F.208	0	0	0	0	0	0	0	0	0	0	0	0	0	0	0	hypothetical protein XENTR_v90009899mg [Xenopus tropicalis]
evm.model.000003F.211	0.806784	1.02481	2.492969	10.108456	9.225262	6.135058	17.651401	13.104624	15.884085	4.752959	3.479015	1.95603	15.64557	10.605296	11.482522	notfound
evm.model.000003F.212	5.075689	5.349191	5.707394	1.520097	1.63488	0.88223	2.444622	2.112512	3.078667	0.831112	0.896906	0.641818	2.215852	2.367272	1.811525	uncharacterized protein LOC106170533 [Lingula anatina]
evm.model.000003F.213	12.077311	12.706372	14.129017	1.906699	1.54814	0.66264	2.380342	1.797364	0.863932	1.772211	1.25233	0.984897	2.877647	2.496165	1.563236	type I inositol 3,4-bisphosphate 4-phosphatase isoform X1 [Lingula anatina]
evm.model.000003F.214	32.634943	40.087133	34.296937	9.173757	1.788886	3.757272	1.568202	7.196961	4.242845	7.511611	4.94624	5.507688	7.744517	7.534691	2.396769	type I inositol 3,4-bisphosphate 4-phosphatase-like [Lingula anatina]
evm.model.000003F.215	3.681492	3.304161	2.330423	0.126621	0.117891	0	0	0	0	0.105451	0	0	0.108071	0	0	choice-of-anchor A family protein [Halolactibacillus halophilus]
evm.model.000003F.216	142.910759	129.556696	150.44815	13.955115	10.840467	5.873399	2.461638	1.681697	2.848358	5.094178	6.192034	9.747156	6.227328	0.708664	4.73243	hypothetical protein CAPTEDRAFT_221159 [Capitella teleta]
evm.model.000003F.218	2	1.817312	1.625194	0.270417	0.128274	0	0	0	0	0	0	0	0	0	0	hypothetical protein [Streptomyces sp. H036]
evm.model.000003F.219	6.786358	3.199599	7.804824	0	0	0	0	0	0	0	0	0	0	0	0	notfound
evm.model.000003F.220	2.907383	2.638478	2.878856	0.507752	0.628747	0.331844	0.767778	0.38869	0.408037	1.756776	1.896868	0.517722	2.385428	1.951298	1.085885	coiled-coil domain-containing protein 158-like isoform X6 [Mizuhopecten yessoensis]
evm.model.000003F.221	10.968323	10.961251	9.632466	2.604405	3.006527	1.985436	1.228052	1.100539	1.305893	2.075475	2.072585	1.051969	2.910622	3.186383	1.950437	notfound
evm.model.000003F.222	4.866337	5.081552	6.889912	2.316742	2.439436	0	0.313395	0.613608	0.791835	0.690492	0.832084	0.882238	1.127911	2.513903	0.640009	hypothetical protein L798_11882 [Zootermopsis nevadensis]
evm.model.000003F.223	0.409657	0.67377	0.559866	0.600093	1.14279	0.629316	0.37434	0.165889	0.242934	0.211113	0.656931	0.21042	1.037305	0.207582	0.701008	hypothetical protein CAPTEDRAFT_138366 [Capitella teleta]
evm.model.000003F.224	2.347378	3.349563	3.407953	1.536345	1.488978	0.143795	0.641594	0.925161	0.095123	0.894106	0.933225	0.393833	0.985472	1.517121	0.259939	telomeric repeat-binding factor 2-interacting protein 1-like [Lingula anatina]
evm.model.000003F.225	0.796055	2.064107	0	0	7.659796	1.202111	6.991348	31.84034	4.320233	42.15634	45.580307	6.267469	18.690184	6.679325	5.745381	notfound
evm.model.000003F.226	0	0	0	29.500935	16.294768	7.493586	35.740011	12.370428	41.87791	2.303468	1.592027	0	11.692709	4.730148	6.432792	glycine receptor subunit alpha-2-like [Crassostrea virginica]
evm.model.000003F.227	0	0.070043	0	1.895799	1.985801	0.613722	4.009468	1.814991	5.429213	0.128243	0.457256	0	0.104505	1.0417	1.231623	Glycine receptor subunit alpha-2, partial [Heterocephalus glaber]
evm.model.000003F.228	0	1.404593	0	0	1.422218	0.735409	0.836002	3.092245	0	12.307602	3.192173	5.367198	2.88961	2.950105	0	notfound
evm.model.000003F.229	0	0	0	3.629683	0.882365	0.353723	2.495091	0.441511	2.070872	0.269016	0.177592	0.076372	0.744503	0.531061	0.334443	glycine receptor subunit alpha-2-like [Scleropages formosus]
evm.model.000003F.23	6.62482	5.852956	7.391631	4.349926	5.613882	2.652599	3.578253	6.28941	4.329294	1.098263	2.232613	1.061708	4.145171	4.759314	2.310506	PREDICTED: transcription elongation factor, mitochondrial [Chelonia mydas]
evm.model.000003F.230	0	0	0	0	0	0	0	0	0	0	3.594013	0	0	0	0	notfound
evm.model.000003F.235	0.043249	0	0	0	0.231121	0.064085	0.079079	0	0	0.048586	0.255577	0	0.782716	0.73654	0.292779	hypothetical protein CAPTEDRAFT_216654 [Capitella teleta]
evm.model.000003F.237	0	0	0	0	0	0	0	0	0	0	0	0	0	0	0	hypothetical protein XELAEV_18032534mg [Xenopus laevis]
evm.model.000003F.24	23.730721	25.007063	26.738448	5.626905	7.947833	4.714112	8.734062	5.747958	9.388371	8.267956	9.805524	6.6387	9.458296	9.265997	5.111508	hypothetical protein CAPTEDRAFT_19521 [Capitella teleta]
evm.model.000003F.25	9.589833	9.30591	9.667597	4.488302	5.013261	1.648973	9.818296	5.600185	3.979056	4.993176	4.119947	2.47989	6.388034	6.292321	3.068867	hypothetical protein HELRODRAFT_116148 [Helobdella robusta]
evm.model.000003F.26	11.912624	9.421163	8.631219	5.35077	5.631678	1.852141	10.01707	7.253208	4.852094	8.888964	6.034424	2.529069	8.899439	7.674185	2.346701	hypothetical protein CAPTEDRAFT_194023 [Capitella teleta]
evm.model.000003F.27	5.306452	4.840341	6.306113	2.400019	3.877132	0.304084	7.670751	3.775724	2.890131	5.054069	3.590749	2.121247	4.610304	4.63812	3.23283	hypothetical protein CAPTEDRAFT_194023 [Capitella teleta]
evm.model.000003F.28	6.747924	6.303468	6.686541	1.167693	1.70763	1.241567	1.282828	1.431785	1.588421	1.083729	0.960039	0.363125	1.735393	1.493641	1.169334	PREDICTED: 25S rRNA (adenine(645)-N(1))-methyltransferase [Crassostrea gigas]
evm.model.000003F.29	39.983615	38.628982	41.540489	23.358981	24.604962	17.557363	28.206862	18.159316	24.039668	10.302419	15.661979	5.469024	30.710788	24.667065	19.927134	PREDICTED: integrin-linked protein kinase isoform X1 [Crassostrea gigas]
evm.model.000003F.3	0.041197	0	0	1.2287	0.082291	1.520912	0.476817	0.126694	0.184248	0.817103	0.628835	0.030043	1.1418	0.57981	0.775798	hypothetical protein CAPTEDRAFT_192549 [Capitella teleta]
evm.model.000003F.30	543.146549	532.190845	522.096226	67.983206	1.333563	21.450022	1.521281	0	0.566629	31.334573	0.213121	0.732019	16.551919	1.184126	12.383279	PREDICTED: DNA repair protein RAD51 homolog 4-like [Octopus bimaculoides]
evm.model.000003F.31	2.64542	1.61807	2.592773	0.192825	0.575336	0.573944	0	0	0.259997	0.747644	0.544406	0	0.461015	0.20523	0.374127	DNA repair protein RAD51 homolog 4-like isoform X2 [Centruroides sculpturatus]
evm.model.000003F.32	0.628251	0.946247	0.661449	0.157426	0.305054	0	0.445472	0.037008	0.143996	0.406043	0.291898	0.093987	0.52109	0.662017	0.184834	putative zinc metalloproteinase YIL108W [Pomacea canaliculata]
evm.model.000003F.33	11.376615	13.041674	12.152383	5.912549	5.120614	4.16595	5.947875	6.349412	6.337785	4.22788	4.357098	1.408323	5.279296	5.849896	3.84346	required for meiotic nuclear division protein 1 homolog isoform X4 [Zootermopsis nevadensis]
evm.model.000003F.35	4.709005	4.699613	6.97607	0.972344	0.361741	0.705391	1.293113	1.206757	1.264973	0.883291	0.934868	0.300186	2.700453	2.246958	0.939995	hypothetical protein BOX15_Mlig021173g2, partial [Macrostomum lignano]
evm.model.000003F.36	7.638028	7.425072	7.643791	2.385187	1.96049	1.235302	3.171605	1.852941	2.114482	1.366003	1.337988	0.888122	2.431172	2.202674	1.413373	deoxynucleotidyltransferase terminal-interacting protein 1-like [Parasteatoda tepidariorum]
evm.model.000003F.37	12.364252	12.18561	11.891177	5.737584	6.475687	4.405629	6.41053	5.820927	5.61232	5.987604	6.538936	2.74112	8.092029	9.091392	4.077266	ribosomal protein S6 kinase beta-1-like [Crassostrea virginica]
evm.model.000003F.38	16.529024	17.235971	18.334554	4.856468	4.792926	3.323489	4.798352	2.829729	4.595224	5.59336	4.592302	2.408388	6.687366	6.030246	4.737829	vacuolar protein sorting-associated protein 33A [Lingula anatina]
evm.model.000003F.39	7.297482	7.191283	7.681865	3.132227	3.335173	1.677533	5.354866	3.168664	2.561187	4.288171	3.629133	1.957649	5.73128	5.946506	2.764862	hypothetical protein C0Q70_07066 [Pomacea canaliculata]
evm.model.000003F.4	0.899565	1.115798	1.091262	21.906058	15.464205	62.509751	5.960427	4.720682	8.895505	14.416315	30.843164	1.885619	36.896451	17.520703	22.676408	notfound
evm.model.000003F.40	6.772494	6.50981	7.273331	3.596396	4.391192	2.062792	4.128078	5.985264	2.224958	2.387637	2.38661	1.195887	4.163398	3.891596	2.33647	hypothetical protein CAPTEDRAFT_197484 [Capitella teleta]
evm.model.000003F.41	12.360681	11.431554	12.762474	5.066401	4.541873	2.855161	5.503183	4.832437	4.8918	6.03852	4.439719	2.60976	7.996973	6.565629	4.587136	MAP kinase-activated protein kinase 5-like [Mizuhopecten yessoensis]
evm.model.000003F.42	0.497914	0.88111	0.423713	0.440217	0.433206	0.694553	0.320788	0.224794	0.57588	3.103326	1.07284	2.709717	2.590118	0.715631	2.164508	uncharacterized protein LOC106163538 [Lingula anatina]
evm.model.000003F.43.1	18.700048	18.60666	18.978098	10.429844	9.603647	5.708035	14.617815	9.241053	8.694851	11.724173	11.037288	6.272263	16.555278	14.774359	9.131163	hypothetical protein CAPTEDRAFT_110695 [Capitella teleta]
evm.model.000003F.44	185.416865	181.278749	184.757087	95.620859	102.17974	53.341751	119.746362	93.038824	110.55516	73.039666	74.027707	36.611808	116.525121	97.405812	62.750968	hypothetical protein HELRODRAFT_185702 [Helobdella robusta]
evm.model.000003F.45	4.525324	6.133213	5.26654	2.597427	3.470389	1.640299	0.749098	0.227809	0.351512	0.869705	1.208126	0.510655	2.744443	2.221228	1.602852	hypothetical protein CAPTEDRAFT_225602 [Capitella teleta]
evm.model.000003F.46	0.408454	0.511924	0	0.955413	0.608816	0.679785	0	0.158114	0	0.660358	0.295002	0	0.608574	1.218493	0.494249	hypothetical protein CAPTEDRAFT_93308 [Capitella teleta]
evm.model.000003F.48	0.512782	0.43074	0.614532	0.105844	0.266552	0.021357	0.592176	0.253478	0.201608	0.349939	0.58714	0.13507	0.48352	0.48316	0.237659	hypothetical protein CAPTEDRAFT_97820 [Capitella teleta]
evm.model.000003F.49	4.374496	4.522277	3.700693	1.773524	1.843731	0.528756	2.990559	2.113345	1.587831	2.140799	1.442725	0.722756	2.843951	2.399239	1.433232	uncharacterized protein LOC111617874 [Centruroides sculpturatus]
evm.model.000003F.5	0.300124	0.057665	0.224767	0.59749	0.456078	1.711485	0.672914	0.222491	0.446679	0.088869	0.609664	0	0.98308	0.291014	0.425893	hypothetical protein CAPTEDRAFT_107906 [Capitella teleta]
evm.model.000003F.50	20.026803	20.256237	20.761954	8.144023	6.281487	5.78794	11.92663	12.138895	15.089345	37.970108	20.383953	26.374579	9.535152	4.532331	7.279625	peroxisomal membrane protein 2 [Lingula anatina]
evm.model.000003F.51	23.399487	25.16082	23.553478	31.357908	23.29642	21.011829	35.887984	22.902855	26.828095	17.83967	17.401366	9.104122	36.973677	27.686186	16.804632	hypothetical protein CAPTEDRAFT_179895 [Capitella teleta]
evm.model.000003F.52	5.875652	7.186949	6.647938	2.433199	2.581545	0.721185	1.833	1.639837	0.941175	1.092505	0.740438	0.358627	1.698652	1.772808	1.135331	mini-chromosome maintenance complex-binding protein-like isoform X2 [Acanthaster planci]
evm.model.000003F.53	2.556926	2.633117	3.140091	2.558817	4.015275	2.964526	2.945889	2.562843	3.844997	1.987074	2.780133	0.712586	2.916992	3.236233	1.810468	dnaJ homolog subfamily C member 30-like [Centruroides sculpturatus]
evm.model.000003F.54	3.297355	3.472592	4.995365	3.128761	3.038318	1.196276	3.049344	2.035793	1.030213	6.125868	3.04799	5.57614	3.128454	3.225062	0.565936	hypothetical protein CAPTEDRAFT_167012 [Capitella teleta]
evm.model.000003F.55	2.36253	3.86259	3.670194	2.874497	3.87342	0.09358	2.702857	2.050769	0.556389	5.868012	3.191181	3.699562	3.111225	1.182171	1.018447	hypothetical protein CAPTEDRAFT_167012 [Capitella teleta]
evm.model.000003F.56	76.742431	76.889153	72.09824	20.10351	9.333122	10.077242	10.385793	8.646541	10.908856	13.830066	10.650824	5.686198	14.144491	8.922542	11.855257	hypothetical protein CAPTEDRAFT_221824 [Capitella teleta]
evm.model.000003F.57	0.688443	0.564545	0.579716	1.374397	1.103824	1.180365	7.923393	5.519263	13.831104	4.593669	5.342607	0.028159	4.674061	4.914973	2.156832	TNF receptor-associated factor 4 [Lingula anatina]
evm.model.000003F.58	10.772681	9.504984	11.10089	4.849065	4.523593	2.756535	6.507574	5.035327	6.649135	4.327323	4.423917	1.939462	7.764407	6.121669	4.23343	hypothetical protein CAPTEDRAFT_221341 [Capitella teleta]
evm.model.000003F.59	18.144732	20.448883	19.40716	7.797364	7.889097	4.461861	14.301016	7.623626	7.056475	8.59671	8.562268	4.724188	13.996295	12.426193	7.759813	splicing factor, suppressor of white-apricot homolog [Lingula anatina]
evm.model.000003F.6	0	0	0	0	0	0	0	0	0	0	0	0	0	0	0	hypothetical protein CAPTEDRAFT_107906 [Capitella teleta]
evm.model.000003F.60	16.764652	15.953494	15.838882	6.907561	6.598606	3.808255	5.809529	5.053467	4.652238	4.366855	4.091706	2.230641	5.327127	4.561789	3.087775	hypothetical protein CAPTEDRAFT_191829 [Capitella teleta]
evm.model.000003F.61	4.390326	4.484326	4.748602	8.408957	14.249966	0.760354	17.047023	9.02906	2.149981	17.49306	18.535487	163.060035	7.942111	6.690271	1.584829	inositol oxygenase [Lingula anatina]
evm.model.000003F.62	38.774335	49.402911	40.485811	20.872378	21.136261	17.244069	14.180048	30.68443	22.80484	6.755891	22.259692	3.299833	24.189244	27.700369	12.270523	protein C10-like isoform X2 [Pomacea canaliculata]
evm.model.000003F.63	61.848664	63.445309	63.480031	30.272648	22.610596	15.530877	23.51917	14.145752	16.342772	16.982781	11.080278	7.291601	22.637905	14.100473	13.351248	PREDICTED: ribosome maturation protein SBDS-like isoform X1 [Octopus bimaculoides]
evm.model.000003F.64	5.5256	4.994497	4.979038	0.929116	1.018657	0.032035	1.036444	0.60325	0.803509	1.508735	0.855285	0.617746	2.12097	1.706677	0.610993	protein FAM160B1-like isoform X4 [Acanthaster planci]
evm.model.000003F.65	0.66124	0.275692	0.267945	0.302759	0.413513	0	0.108808	0.119244	0.049408	2.235789	5.027445	0.074015	3.957502	3.358897	1.166731	Putative ZDHHC-type palmitoyltransferase 6 [Crassostrea gigas]
evm.model.000003F.66	2.181089	2.519453	2.1055	20.823051	24.287446	24.548323	9.153081	4.789158	4.830336	5.134325	10.413527	2.310479	19.059147	11.877928	14.156426	hypothetical protein CAPTEDRAFT_110004 [Capitella teleta]
evm.model.000003F.67	0.226416	0	0	0	0.562526	0	0	0.292365	0	5.691563	5.284678	7.630137	0	0	0.262008	notfound
evm.model.000003F.68	11.6752	8.040576	12.088854	3.265098	8.650639	2.541047	5.792934	3.283108	4.000849	3.379736	3.233168	3.886167	5.835672	4.221737	1.245956	hypothetical protein CAPTEDRAFT_227823 [Capitella teleta]
evm.model.000003F.69	3.877276	4.158675	4.454073	1.604425	2.384662	1.399735	7.410782	6.976702	3.890943	11.683568	12.517371	4.352612	13.91785	10.611622	4.900067	cilia- and flagella-associated protein 251-like [Crassostrea virginica]
evm.model.000003F.7	0	0	0	0	0	0	0.105465	0.116573	0.045738	0.298353	0.083517	0.310896	0.033584	0.041193	0.166616	hypothetical protein CAPTEDRAFT_207658 [Capitella teleta]
evm.model.000003F.70	8.481553	6.401451	8.030012	5.380181	5.674916	3.883754	4.894977	3.794755	4.845621	4.376174	3.469777	1.320604	6.37801	4.809994	2.005831	PREDICTED: N-acetylglucosaminyl-phosphatidylinositol de-N-acetylase-like [Saccoglossus kowalevskii]
evm.model.000003F.71	4.752079	4.149548	4.154828	1.647873	2.167088	2.093593	3.079942	3.462744	3.251676	1.756219	2.092348	1.124924	2.29223	1.969493	2.299411	PREDICTED: UPF0249 protein ydjC homolog [Callorhinchus milii]
evm.model.000003F.72	20.589904	20.574355	21.082831	7.356063	8.222072	4.270276	10.465948	6.87407	7.976869	4.60832	6.823286	2.871471	9.536018	9.313021	5.102718	notfound
evm.model.000003F.73	20.958792	16.651381	21.908191	6.308547	8.435896	1.620623	8.692169	6.44565	6.862568	3.108205	6.843688	2.147091	8.061451	7.027974	3.840056	notfound
evm.model.000003F.74	3.704653	4.032638	3.961605	3.336473	2.81654	1.300598	6.194513	5.094106	2.934345	2.364194	2.484813	1.359096	4.936592	4.380302	2.057992	hypothetical protein LOTGIDRAFT_228947 [Lottia gigantea]
evm.model.000003F.75	38.844834	30.510872	44.003352	14.796197	30.444756	6.945528	21.099912	23.840729	16.289171	61.915722	50.163242	69.296496	27.23168	25.858141	13.478984	peroxisomal acyl-coenzyme A oxidase 1 isoform X1 [Oryzias latipes]
evm.model.000003F.76	11.519389	11.838686	11.001069	4.439119	7.117365	2.324647	5.793561	6.609859	5.13022	20.044121	18.40087	20.290892	6.338003	5.875011	3.553677	PREDICTED: peroxisomal acyl-coenzyme A oxidase 1 [Rhinopithecus bieti]
evm.model.000003F.77	5.719897	5.474419	6.032646	1.828694	1.835526	0.705353	2.318746	1.242589	0.612685	1.624703	1.522295	0.998287	2.437333	2.47622	1.023958	probable E3 ubiquitin-protein ligase HECTD4 isoform X1 [Lingula anatina]
evm.model.000003F.78.1	20.340528	19.830602	21.764687	9.161568	7.706747	4.994098	12.445026	6.859771	7.488894	8.698373	8.976961	3.66011	13.297578	12.581738	6.58676	hypothetical protein CAPTEDRAFT_178144 [Capitella teleta]
evm.model.000003F.79	27.294455	25.96813	26.003773	11.418234	9.992917	10.947486	14.242245	10.912412	17.036814	8.836175	8.302657	3.28053	10.527245	10.504996	9.510834	sin3 histone deacetylase corepressor complex component SDS3 isoform X4 [Lingula anatina]
evm.model.000003F.8	0	0	0	0	0.041919	0.142275	0.208143	0.362334	0.118226	0	0.039644	0	0.07207	0.052475	0.087208	hypothetical protein CAPTEDRAFT_192431 [Capitella teleta]
evm.model.000003F.80	19.171607	18.549859	17.985976	12.526493	9.162576	4.92236	11.213842	8.211223	5.653012	8.771979	7.922281	4.23696	16.963743	16.384472	12.658677	putative derlin-2-like [Apostichopus japonicus]
evm.model.000003F.81	5.515451	6.548676	6.307141	1.47688	2.30978	2.868323	7.384618	4.673297	7.470104	9.283257	10.823659	3.729255	11.883505	9.879009	7.525966	hypothetical protein CAPTEDRAFT_167685 [Capitella teleta]
evm.model.000003F.82	24.862696	27.55169	26.521385	5.358534	2.084385	1.809061	3.482642	2.984138	3.506641	3.952585	2.634186	1.605208	5.353922	4.04297	3.339341	protein lin-37 homolog [Lingula anatina]
evm.model.000003F.83	16.805706	15.687933	18.364162	6.276433	11.114132	4.987841	8.490705	4.788524	4.30697	6.320594	6.479396	3.565068	9.791855	12.221537	6.696603	hypothetical protein CAPTEDRAFT_179200 [Capitella teleta]
evm.model.000003F.84	29.427631	30.318974	34.600475	19.105648	36.325305	14.972919	13.698143	8.74422	7.272666	13.482351	14.379775	9.50524	22.467093	30.500648	13.693336	hypothetical protein HELRODRAFT_109253 [Helobdella robusta]
evm.model.000003F.85	8.100575	10.531917	9.292314	3.69897	4.406727	2.320963	3.990539	3.096612	3.685339	2.552187	1.938994	0.842373	4.814975	3.808775	3.436074	hypothetical protein CAPTEDRAFT_226200 [Capitella teleta]
evm.model.000003F.86	6.427602	6.33054	7.116801	1.577834	1.821887	2.509554	1.808259	2.700896	4.005037	1.568967	3.181433	1.035564	3.515131	4.28341	1.989114	cytochrome c oxidase assembly factor 7-like [Pomacea canaliculata]
evm.model.000003F.87	0.432483	0	0.799588	3.488665	3.61171	2.012087	1.629097	1.492594	0.869379	0.198605	1.324303	0.445835	3.591033	2.200374	3.808442	uncharacterized protein LOC110445426 [Mizuhopecten yessoensis]
evm.model.000003F.88	0.148926	0.220934	0.027132	2.419158	3.032532	1.524908	1.614558	0.905844	0.367899	0.417567	0.905338	0.304491	1.872731	1.94827	0.752395	hypothetical protein CAPTEDRAFT_62385, partial [Capitella teleta]
evm.model.000003F.89	21.24121	19.313891	22.445894	5.046754	3.052231	1.763558	3.117841	2.193497	2.471038	3.804413	2.888902	1.223336	4.330254	3.55385	3.025542	DNA fragmentation factor subunit alpha, partial [Crassostrea gigas]
evm.model.000003F.9	0	0	0	0	0	0	0	0	0	0	0	0.890104	0	0	0	notfound
evm.model.000003F.90	8.049993	7.435749	7.459346	7.100806	9.236944	5.326305	7.579218	4.75577	5.518855	2.638862	5.045177	0.923733	10.941105	10.935229	6.93897	hypothetical protein CAPTEDRAFT_173215 [Capitella teleta]
evm.model.000003F.91	32.206552	30.749467	34.075446	6.536939	5.461816	2.658651	16.273269	10.958813	9.474634	6.797331	6.074135	4.488518	10.070073	8.167414	6.361893	septin-2-like isoform X1 [Pomacea canaliculata]
evm.model.000003F.93	57.808367	55.447358	58.314003	16.172076	10.614989	10.512482	9.242661	12.764955	15.373819	10.16438	8.122409	3.265164	13.145632	6.798679	8.232247	peptidyl-prolyl cis-trans isomerase H-like [Lingula anatina]
evm.model.000003F.94	0.980789	1.158044	0.902103	1.39219	1.300561	3.561027	6.200325	4.555908	4.817544	6.711698	12.862026	1.478985	18.196924	14.273037	6.469988	hypothetical protein CAPTEDRAFT_207019 [Capitella teleta]
evm.model.000003F.95	0.278002	0.965358	0.647085	0.75037	1.810846	1.392159	4.750391	3.903543	3.472405	5.902949	8.887035	0.881941	15.037758	10.268367	5.487564	hypothetical protein CAPTEDRAFT_207019 [Capitella teleta]
evm.model.000003F.96	0.30353	0.320598	0.387994	0.825316	1.365969	0.559165	3.640791	8.492759	4.23912	1.243356	5.098391	1.148608	5.350181	2.529737	2.091402	PREDICTED: uncharacterized protein LOC100370515 [Saccoglossus kowalevskii]
evm.model.000003F.97	0	0.258337	0	0.583263	0.140222	0.295125	0	0.431141	0.500018	0.113526	1.573979	0	2.99291	0.872915	1.388243	guanylate cyclase soluble subunit beta-1-like [Centruroides sculpturatus]
evm.model.000003F.98	0	1.047284	0	0.88026	0	1.029035	3.07678	0	1.346029	1.442958	2.454349	0	6.203992	1.768036	2.800027	guanylate cyclase soluble subunit beta-1 [Nilaparvata lugens]
evm.model.000003F.99	0.906581	0	0.529526	1.210598	0.601675	1.838522	0.733189	0	0.844624	0.472169	1.095318	0	4.548763	0.606101	0	soluble guanylate cyclase beta1-like protein [Euprymna scolopes]
evm.model.000004F.1	4.390776	3.921235	4.438442	1.014276	0.650816	0.252195	1.084652	0.426242	0.32216	0.895881	1.141277	0.363839	1.280569	2.242494	0.619878	hypothetical protein CAPTEDRAFT_228271 [Capitella teleta]
evm.model.000004F.100	21.397834	19.927641	21.169095	3.661356	5.565767	0.282937	0.50949	1.789247	0.224419	3.361158	6.706443	3.398739	8.86885	3.210082	1.533741	hypothetical protein CAPTEDRAFT_184896 [Capitella teleta]
evm.model.000004F.101	38.443429	36.630352	42.47621	6.491505	3.090591	3.645952	2.767821	1.625438	3.212519	3.978887	1.833751	2.911029	5.673959	4.810749	4.94054	PREDICTED: prostaglandin reductase 1 [Oreochromis niloticus]
evm.model.000004F.102	3.140213	2.428519	3.186772	2.118926	3.495527	0.806147	2.884234	1.734802	1.298946	1.675468	3.019601	0.654813	4.277216	4.254982	2.347924	adenylate cyclase type 9-like [Mizuhopecten yessoensis]
evm.model.000004F.103	30.510749	30.534667	32.449006	8.03404	7.983366	4.678734	11.961631	8.529617	5.968047	6.823373	8.301315	3.885225	11.410926	13.867319	5.906708	hypothetical protein CAPTEDRAFT_224799 [Capitella teleta]
evm.model.000004F.104	5.300312	5.664854	5.236902	2.290806	2.234848	2.726179	3.1082	1.968854	3.687858	2.652791	1.890876	0.918175	3.993557	2.177732	2.406319	hypothetical protein CAPTEDRAFT_224798 [Capitella teleta]
evm.model.000004F.105	35.696489	39.915727	39.30466	46.052539	43.768939	23.592916	23.240273	19.300156	27.580291	33.67004	31.517426	12.90773	53.234549	43.626826	27.763848	hypothetical protein CAPTEDRAFT_222818 [Capitella teleta]
evm.model.000004F.107	2.719992	2.244778	2.062673	1.025082	0.682581	0.101306	0.425517	0.988069	0.75952	1.017322	0.547215	0.148614	1.382209	1.592664	0.294458	zinc finger protein 2 homolog [Neomonachus schauinslandi]
evm.model.000004F.108	3.200748	3.190477	2.931213	0.605634	0.291009	0.430107	1.236618	0.748955	0.370395	0.78894	0.551172	0.334164	0.666459	0.941575	0.783422	notfound
evm.model.000004F.109	0.499602	0.430615	0.544495	1.580284	1.921999	0.969575	2.411434	1.513776	0.943897	0.82302	1.852625	0.519521	4.930461	3.385866	2.91445	PREDICTED: mucin-3A-like [Octopus bimaculoides]
evm.model.000004F.11	0	0	0	0	0	0	0	0	0	0	0	0	0	0	0	hypothetical protein CAPTEDRAFT_110486 [Capitella teleta]
evm.model.000004F.110	5.904823	5.611029	5.731697	1.2977	1.413751	1.336535	5.021208	3.491101	3.467625	5.231452	4.661634	2.5915	4.878614	3.823138	3.181616	hypothetical protein CAPTEDRAFT_117810 [Capitella teleta]
evm.model.000004F.111	9.537867	10.179615	10.74804	6.310142	6.590956	3.63465	14.386279	9.466753	6.989627	6.021791	5.389767	2.318284	8.95972	7.742757	4.016992	proline-serine-threonine phosphatase-interacting protein 1 isoform X4 [Lingula anatina]
evm.model.000004F.112	19.978806	19.085497	22.956632	4.291299	5.334253	2.546694	9.406836	7.273346	9.539279	8.032138	5.815032	1.218099	10.656935	11.688643	5.818852	COMM domain-containing protein 8-like [Mizuhopecten yessoensis]
evm.model.000004F.113	14.803197	13.929577	13.462367	4.350158	4.956905	3.486563	5.995766	6.635267	5.263627	4.095833	4.235454	1.999368	6.508813	5.640009	3.379989	acylglycerol kinase, mitochondrial-like [Lingula anatina]
evm.model.000004F.114	9.682727	9.87356	10.580685	7.617687	13.524879	5.430838	8.474455	6.724982	7.20963	8.015472	6.979491	5.73066	9.155909	9.467139	8.688041	hypothetical protein BRAFLDRAFT_104160 [Branchiostoma floridae]
evm.model.000004F.115	0.060815	0	0.117164	4.419967	8.715037	10.402847	20.949824	25.110836	15.486398	5.08218	0.764716	1.623976	0.071978	0.17795	0.043744	hypothetical protein HELRODRAFT_190726 [Helobdella robusta]
evm.model.000004F.116	1.215628	0	0.741498	0	0	0	0	0	0	0	0	0	0	2.48636	0	erythrocyte vesicle protein 1 [Plasmodium reichenowi]
evm.model.000004F.118	0.700387	0.968467	1.41528	0.327853	0.253376	0	0.16746	0.063287	0.158239	1.105571	0.584043	2.269204	0.160953	0.32957	0.762389	orphan G-protein coupled receptor 52 [Platynereis dumerilii]
evm.model.000004F.119	0.259056	0.068176	0.132404	0.213156	0.338111	0.288699	0	0.136809	0	1.611164	1.156835	0.222371	2.658836	1.454502	0.405858	PREDICTED: adenylate cyclase type 3-like [Priapulus caudatus]
evm.model.000004F.120	0.068885	0.358601	0.08714	0.093772	0.180693	0	0	0	0	0.980209	2.255645	0	2.516764	2.235946	1.174474	adenylate cyclase type 3 isoform X5 [Pongo abelii]
evm.model.000004F.122	1.214621	1.327721	1.459905	0.180038	0.404492	0.063473	0.242258	0.113273	0.072995	0.613166	1.087262	1.378768	1.274151	2.161465	0.646148	sodium-dependent dopamine transporter isoform X3 [Cephus cinctus]
evm.model.000004F.124	5.622279	3.851302	7.01053	0	1.791107	0	0	0	2.375504	4.464143	0	5.992086	9.145895	3.666918	5.739438	notfound
evm.model.000004F.125	1.846366	2.123655	1.891638	9.027495	8.511169	6.854428	31.412535	15.179371	10.10957	6.0399	5.314198	5.329559	11.911587	12.074186	5.424533	sushi, nidogen and EGF-like domain-containing protein 1 [Pogona vitticeps]
evm.model.000004F.126	0.138623	0.176808	0.169639	1.540761	1.949427	0.694553	6.474456	2.472738	1.315158	0.365097	1.501975	1.083887	3.180784	3.101069	0.640009	notfound
evm.model.000004F.127	0.046658	0.030548	0.059309	0.093188	0.291454	0.033279	0	0	0	0.049403	0.083683	0.18338	0.173653	0.030099	0.091637	putative SPARC-related modular calcium-binding protein 2 [Hypsibius dujardini]
evm.model.000004F.129	0	0	0	0.052073	0.122092	0.133976	0.103018	0	0.058603	0.040259	0.046432	0.063215	0.084543	0.209217	0.049273	hypothetical protein CAPTEDRAFT_146841 [Capitella teleta]
evm.model.000004F.13	0	0	0	0	0	0	0	0	0	0	0	0	0	0	0	PREDICTED: serine-aspartate repeat-containing protein C-like [Brassica oleracea var. oleracea]
evm.model.000004F.130	3.980988	3.784444	3.991723	3.195681	2.735713	1.338376	5.453222	3.26484	3.272559	2.339449	1.91327	0.926118	3.37948	3.884003	2.074431	notfound
evm.model.000004F.131	19.343239	18.632687	20.253598	6.5379	12.51255	4.712555	17.300829	18.836986	10.88879	8.052494	11.36174	4.006239	9.896063	18.783511	5.190956	hypothetical protein CAPTEDRAFT_126731 [Capitella teleta]
evm.model.000004F.132	42.468524	40.391319	40.312884	32.039013	32.555808	20.14731	44.308376	26.938808	35.380051	46.258927	36.756232	30.924108	49.144937	36.774423	33.120121	hypothetical protein CAPTEDRAFT_172679 [Capitella teleta]
evm.model.000004F.133	7.424296	6.663242	7.927434	4.206911	6.296022	2.069092	12.57135	8.281565	5.517699	4.963609	7.053777	2.425302	8.832015	9.088184	3.951721	protein sprouty homolog 2-like [Mizuhopecten yessoensis]
evm.model.000004F.134	97.646041	98.801339	100.121894	34.123994	31.086131	24.572712	27.758932	20.862487	25.615037	26.788129	24.413283	15.917282	35.164774	28.935076	28.967231	hypothetical protein CAPTEDRAFT_156675 [Capitella teleta]
evm.model.000004F.135	1.708037	2.205844	1.092043	5.848583	6.584234	6.039528	14.724945	9.652122	9.880335	4.276408	3.991042	0.466407	8.752161	7.427559	8.112252	potassium channel subfamily K member 10 [Lingula anatina]
evm.model.000004F.136	11.073773	11.314433	11.161346	1.805255	4.832912	1.9042	3.920037	6.032813	3.543834	2.511671	4.361705	2.082268	2.669707	6.792886	1.531704	hypothetical protein CAPTEDRAFT_106629 [Capitella teleta]
evm.model.000004F.138	0.131607	0.085019	0.082526	1.338813	1.417954	0.65934	3.145788	1.925511	1.531894	0.429916	1.118243	0.149294	2.909685	2.12845	1.196573	hypothetical protein CAPTEDRAFT_219637 [Capitella teleta]
evm.model.000004F.142	0.191814	0.28758	0.242959	0.852732	1.654584	0.73053	2.16073	1.585796	0.802246	1.182276	2.03576	0.210795	2.768118	3.858141	1.733465	hypothetical protein CAPTEDRAFT_219637 [Capitella teleta]
evm.model.000004F.143	1.523914	1.295515	1.657824	0.469675	0.724336	0.302031	0.023238	0.064549	0	0.743871	0.860825	0.305047	1.508432	1.714341	1.174266	hypothetical protein CAPTEDRAFT_219637 [Capitella teleta]
evm.model.000004F.145	2.337731	1.970824	1.960303	2.882425	2.97736	1.623405	0.361598	0.373457	0.169926	2.924567	2.714538	1.303913	7.158246	6.714325	4.411765	hypothetical protein CAPTEDRAFT_219637 [Capitella teleta]
evm.model.000004F.146	1.76556	1.07351	1.787101	0.59488	1.787888	0.097248	0.189732	0.08902	0.107331	0.727718	2.131921	0.352528	3.462273	4.180086	1.328079	hypothetical protein CAPTEDRAFT_219637 [Capitella teleta]
evm.model.000004F.148	0.744279	0.391708	0.595942	0.346511	0.838564	0.403467	0	0.062248	0.156833	0.498394	1.283409	0.195903	2.496747	3.183738	1.615004	hypothetical protein CAPTEDRAFT_219637 [Capitella teleta]
evm.model.000004F.149	5.91339	5.326523	5.132413	2.071685	1.207574	0.732564	0.289136	0.305379	0.383979	0.651083	0.476072	0.167306	0.676405	0.215957	0.194368	PREDICTED: RAD52 motif-containing protein 1-like isoform X1 [Octopus bimaculoides]
evm.model.000004F.150	21.160332	15.710744	15.750263	4.097149	4.583343	3.599271	5.544207	6.722623	11.153583	4.091168	2.625816	2.651508	6.86457	4.135542	4.357189	protein-lysine methyltransferase METTL21D-like [Lingula anatina]
evm.model.000004F.151.1	6.317238	7.04736	6.295549	3.549561	3.277776	4.304154	6.542569	8.334167	9.04682	14.140341	15.693248	6.43072	14.407051	11.993668	9.263871	MORN repeat-containing protein 2-like [Mizuhopecten yessoensis]
evm.model.000004F.152	5.77735	5.679479	5.232332	2.229297	3.391069	1.022591	2.79436	3.430979	4.022485	1.835627	2.907505	1.234932	3.410694	4.016255	2.061047	hypothetical protein CAPTEDRAFT_181571 [Capitella teleta]
evm.model.000004F.155	4.012605	3.297211	3.733858	1.599201	1.164714	0.367278	2.199453	1.177089	1.316528	1.285321	1.291279	0.479424	2.639421	2.597357	1.725001	PREDICTED: trafficking protein particle complex subunit 9-like isoform X2 [Priapulus caudatus]
evm.model.000004F.156	10.818235	8.658483	9.860038	3.873114	5.128426	1.178972	4.910507	5.635843	2.638708	3.525571	3.188782	0.684115	4.003827	3.282339	2.385838	LOW QUALITY PROTEIN: uncharacterized protein LOC112562140 [Pomacea canaliculata]
evm.model.000004F.157	7.091955	7.860645	8.335666	1.567452	1.941587	1.34658	1.266425	1.298811	0.985218	1.889834	1.656338	0.669074	2.735922	2.613707	1.289538	lipoyltransferase 1, mitochondrial isoform X2 [Lingula anatina]
evm.model.000004F.158	7.389988	6.957277	7.427072	6.918463	5.264735	3.703282	12.162846	9.945525	6.28455	13.265367	8.309466	9.554846	6.932901	4.981259	4.777864	hypothetical protein CAPTEDRAFT_56170, partial [Capitella teleta]
evm.model.000004F.159	12.548207	13.480317	11.938977	5.720555	6.507847	5.845719	5.176417	3.034274	6.366558	7.878849	6.698679	4.509084	9.170548	5.959625	7.483088	hypothetical protein CAPTEDRAFT_92599, partial [Capitella teleta]
evm.model.000004F.160	20.967059	22.487333	23.01477	8.48309	9.56219	3.574766	12.510084	6.726166	8.327844	6.824034	7.858058	2.369192	12.454158	12.628749	7.011288	hypothetical protein CAPTEDRAFT_223651 [Capitella teleta]
evm.model.000004F.161	5.325854	5.57974	5.886854	3.798643	3.454389	0.598491	2.966826	1.957211	0.366587	4.893238	4.701529	1.938972	5.877615	4.863219	1.418252	hypothetical protein CAPTEDRAFT_156226 [Capitella teleta]
evm.model.000004F.17	0.097747	0.062798	0.123638	0.645832	2.273164	0.828136	0.260784	0.479858	0.199261	0.222272	0.582765	0.157531	0.522106	0.650494	0.687306	hypothetical protein CAPTEDRAFT_115578 [Capitella teleta]
evm.model.000004F.19	0.098558	0	0.12188	0	0	0	0	0	0.113419	0.071863	0	0	0	0	0.081203	PREDICTED: probable GPI-anchored adhesin-like protein PGA18, partial [Nothobranchius furzeri]
evm.model.000004F.2	3.645408	3.194135	4.376173	0.706126	0.878222	0.101315	0.809195	0.572331	0.380125	0.741676	1.151265	0.076867	1.240697	1.87885	1.037158	hypothetical protein CAPTEDRAFT_228271 [Capitella teleta]
evm.model.000004F.20	7.204205	7.55603	6.828472	13.324456	8.076498	7.857808	0.911425	0.491658	1.214727	20.968831	17.830785	2.064329	20.866804	20.118335	16.832953	hypothetical protein CAPTEDRAFT_147793 [Capitella teleta]
evm.model.000004F.21	0	0	0	0	0	0	0	0	0	0	0	0	0	0	0	hypothetical protein CAPTEDRAFT_216456 [Capitella teleta]
evm.model.000004F.22	0.035304	0	0.045339	0.051631	1.384858	0.054001	0.1961	0	0	15.406899	11.171675	28.264289	0.084046	0.051276	0.546642	hypothetical protein CAPTEDRAFT_228580 [Capitella teleta]
evm.model.000004F.23	24.450419	23.472679	23.774794	7.90534	4.569054	5.342911	3.84116	2.36434	4.094074	3.901747	2.553692	1.188407	5.069333	4.330019	5.059332	STAGA complex 65 subunit gamma-like isoform X2 [Mizuhopecten yessoensis]
evm.model.000004F.24	0	0.455688	0	575.877487	563.430887	494.868912	0	0	0	7.015082	0.429136	6.187187	205.661071	384.41779	433.039092	hypothetical protein CAPTEDRAFT_223880 [Capitella teleta]
evm.model.000004F.25	0	0	0	1634.31314	830.417698	1477.505187	0	0	13.821115	28.885631	0	5.999697	1293.711243	559.586343	871.079336	hypothetical protein CAPTEDRAFT_223880 [Capitella teleta]
evm.model.000004F.26	2.696378	2.894408	2.466307	0.707545	0.844518	0.856712	2.471858	1.472524	1.312025	0.723203	0.490808	0.215108	1.131735	1.018082	0.987994	hypothetical protein CAPTEDRAFT_188577 [Capitella teleta]
evm.model.000004F.27	6.219283	6.72653	6.214549	2.112989	2.247578	1.226412	3.207209	2.501897	1.502431	2.078274	2.03682	1.277498	2.714238	3.18476	1.665891	ubiquitin carboxyl-terminal hydrolase 32-like isoform X3 [Pomacea canaliculata]
evm.model.000004F.28	7.091584	6.675802	6.824499	2.506491	1.812216	1.635198	1.683533	1.826726	0.818834	1.930604	1.366411	1.039895	2.636376	2.927377	4.778951	sodium/potassium/calcium exchanger 6, mitochondrial-like isoform X1 [Mizuhopecten yessoensis]
evm.model.000004F.29	0.850644	0.803634	0.879039	0.076076	0	0	0.035556	0	0.028755	0.039388	0.022798	0.055645	0.060709	0	0.071774	uncharacterized protein LOC106159853 [Lingula anatina]
evm.model.000004F.3	2.016615	1.269566	3.153506	0.62318	0.653193	0.325072	1.00298	0.341317	0.229429	0.620601	0.840379	0.096336	0.632328	1.007822	0.674919	hypothetical protein CAPTEDRAFT_228271 [Capitella teleta]
evm.model.000004F.30	4.207972	4.399037	4.529854	1.480465	1.868817	1.398289	2.589458	2.489699	2.496384	3.639486	3.940323	1.451566	3.843958	3.879048	2.553495	uncharacterized protein KIAA1841-like isoform X4 [Crassostrea virginica]
evm.model.000004F.31	0.160065	0	0	0	0	0	0	0	0	0	0	0	0	0	0	hypothetical protein AC249_AIPGENE4532 [Exaiptasia pallida]
evm.model.000004F.32	24.450419	23.351561	23.101523	16.491999	23.45079	12.685884	24.531179	19.852913	20.685773	15.186905	15.680569	8.707566	19.96674	21.414276	14.259788	hypothetical protein CAPTEDRAFT_228796 [Capitella teleta]
evm.model.000004F.34	1.216148	6.579844	1.455426	0	0	0	0	0	0	0	1.503082	0	0	1.747936	0	notfound
evm.model.000004F.35_evm.model.000004F.36	14.197617	15.39793	14.995156	2.770384	0.51713	0.735789	24.110219	5.943513	1.31125	12.368596	5.543314	6.476615	4.014325	2.221529	1.340939	hypothetical protein CAPTEDRAFT_152329 [Capitella teleta]
evm.model.000004F.37	10.625067	10.633037	8.894933	7.319665	6.081007	6.253982	12.836917	4.708823	5.520763	6.994762	6.641027	3.242478	12.676519	10.764769	8.630307	hypothetical protein CAPTEDRAFT_221374 [Capitella teleta]
evm.model.000004F.38	131.429413	121.199838	127.580946	100.44161	82.851514	74.707147	180.864855	78.955918	89.093595	36.864187	57.941971	0.897293	121.204465	92.658584	70.904007	hypothetical protein CAPTEDRAFT_223172 [Capitella teleta]
evm.model.000004F.39	0.819132	0.778151	0.932271	0	0.084286	0	0	0	0	0.105364	0	0	0.220263	0.224364	0.124698	PREDICTED: laccase-1-like [Branchiostoma belcheri]
evm.model.000004F.4	4.842322	5.091115	4.154758	0.808168	0.846955	0.509301	0	0.098189	0.110228	0.381612	0.080569	0	0.489892	0.255695	0.04329	notfound
evm.model.000004F.40	7.189299	6.019867	6.893703	1.713187	2.018549	0.578151	3.447909	1.810848	2.057214	1.902919	2.131695	0.882095	2.988094	3.669769	2.059713	telomerase-binding protein EST1A [Lingula anatina]
evm.model.000004F.41	12.997239	13.021598	14.22321	3.521739	3.89777	4.02312	5.971976	5.267388	4.618906	5.996512	7.103525	2.397943	4.683125	9.806489	5.427002	telomerase-binding protein EST1A [Lingula anatina]
evm.model.000004F.42	8.08229	8.534453	7.207738	2.582634	2.000537	2.213718	3.928969	2.129544	5.505738	1.932417	1.817536	0.80484	5.070966	3.879139	2.654358	DNA oxidative demethylase ALKBH2 isoform X1 [Lingula anatina]
evm.model.000004F.43	36.444846	37.061346	38.401888	14.981379	11.547181	16.716607	14.692076	10.190988	13.344464	10.575267	8.081365	5.923695	14.774211	10.691439	9.78008	DNA-directed RNA polymerase II subunit RPB11 [Pomacea canaliculata]
evm.model.000004F.44	2.495395	2.942213	3.043473	1.833275	1.707079	0.696868	2.40149	2.829211	0.920652	1.7009	2.483	0.814536	2.284006	4.391643	1.378354	hypothetical protein BRAFLDRAFT_115361 [Branchiostoma floridae]
evm.model.000004F.45	4.458113	4.906954	4.461708	0.719133	0.979081	0.464595	1.070053	1.771837	0.704841	0.878946	0.709507	0.739123	1.55905	1.188558	0.392393	protein TAPT1 homolog isoform X1 [Lingula anatina]
evm.model.000004F.46	9.780224	9.266052	9.271826	4.491268	5.67392	4.153428	4.152779	4.076215	6.384524	3.761978	3.281901	0.674773	5.739376	4.661405	4.519169	PREDICTED: tRNA-specific adenosine deaminase 2-like [Saccoglossus kowalevskii]
evm.model.000004F.47	3.28972	1.959865	1.428549	1.589358	2.952574	0.438201	2.142579	2.856399	0.71793	1.490426	2.534002	0.778633	3.138675	4.432584	1.777151	beta-1,3-glucosyltransferase isoform X3 [Delphinapterus leucas]
evm.model.000004F.48	2.241407	1.861396	2.509726	0.746991	1.567673	0.410858	4.115578	3.367585	1.74064	7.032508	5.200855	3.141439	7.739032	4.479339	2.846887	uncharacterized protein LOC112563061 [Pomacea canaliculata]
evm.model.000004F.49	6.480295	6.535399	6.612034	2.026507	1.537098	0.660276	2.453227	1.375164	1.118305	1.120038	1.180665	0.323614	1.960905	1.846405	1.238006	N-lysine methyltransferase KMT5A-like isoform X2 [Crassostrea virginica]
evm.model.000004F.5	0	0.095308	0.046063	0.064312	0.119288	0	0	0.344296	0	0	0.168698	0	0.049419	0.236645	0.13458	Papain-like cysteine prorease [Komagataella phaffii CBS 7435]
evm.model.000004F.50	10.978952	10.174135	10.960653	1.669904	2.444224	0.242779	3.829498	2.418193	1.277307	2.265612	1.408281	0.32947	2.761418	4.331777	2.381488	notfound
evm.model.000004F.51	8.903	8.466678	9.773321	2.278662	1.73603	0.917042	3.185316	2.635296	1.678852	1.916168	1.657374	1.010491	2.390945	2.704808	1.420765	hypothetical protein CAPTEDRAFT_195718 [Capitella teleta]
evm.model.000004F.52	17.362539	16.159258	15.723776	8.81069	7.394675	4.470367	17.945044	13.15123	18.020397	6.033996	6.038332	2.928232	14.021866	10.68271	9.120388	hypothetical protein CAPTEDRAFT_107521 [Capitella teleta]
evm.model.000004F.53	105.954855	107.09615	110.64698	72.970248	56.193914	55.556264	70.73118	41.689499	62.294793	64.391388	61.492527	30.064163	107.85619	96.618472	90.564918	hypothetical protein CAPTEDRAFT_18698 [Capitella teleta]
evm.model.000004F.54	16.920112	16.291042	15.099747	11.025038	9.707799	10.771007	15.983455	12.899915	13.447704	4.2134	4.982014	1.799742	13.267128	8.332777	9.971731	spindle and kinetochore-associated protein 2 [Lingula anatina]
evm.model.000004F.55	6.005409	8.31827	7.782988	2.628324	3.029605	1.900903	3.701796	3.516916	2.624643	2.642359	1.937013	0.918442	3.15563	3.907393	2.441166	PREDICTED: 3-oxoacyl-[acyl-carrier-protein] synthase, mitochondrial-like [Branchiostoma belcheri]
evm.model.000004F.56	13.822852	14.08927	13.946748	5.108628	6.109116	2.036171	1.543388	2.112823	1.410162	18.869482	18.811081	4.950478	23.590405	18.360767	9.480896	PREDICTED: nuclear distribution protein nudF-like isoform X1 [Biomphalaria glabrata]
evm.model.000004F.57	8.280336	10.762626	10.747519	1.199174	1.418252	1.118426	1.996328	1.466271	0.909872	1.675067	1.262576	0.839693	1.786208	1.514722	0.813746	uncharacterized protein LOC106170237 [Lingula anatina]
evm.model.000004F.58	3.997973	4.476632	4.428103	0.336803	0.655758	0	0.7728	0.774378	0.135175	0.703887	0.826838	0.169799	0.99214	0.70198	0.522353	notfound
evm.model.000004F.6	0.113171	0.224276	0.072625	0.157906	0.223781	0.084268	0.637624	0.209759	0.864872	0.125745	0.639634	0.068913	0.392465	0.318412	0.388076	hypothetical protein CAPTEDRAFT_227515 [Capitella teleta]
evm.model.000004F.60	14.449623	16.626187	14.051622	2.435518	3.40204	2.060265	2.721191	2.104339	2.409391	2.151581	2.386751	1.212471	3.394476	4.961301	2.322586	GTPase Era, mitochondrial-like [Limulus polyphemus]
evm.model.000004F.61	6.425461	8.954278	5.508274	0	0	0	0	0	0	0	0	0	2.505315	3.232268	0	notfound
evm.model.000004F.62	13.883657	15.087128	17.500658	8.036083	6.863423	5.401571	5.028545	3.50475	6.399157	5.075865	4.920015	3.445456	13.147137	7.683158	8.62973	RUS1 family protein C16orf58 homolog [Lingula anatina]
evm.model.000004F.63	8.770789	8.211376	9.599094	3.22777	3.112004	1.731406	5.57333	3.865559	2.570769	2.81917	3.257191	1.389289	4.632799	4.756773	2.451587	kinase suppressor of Ras 2 [Lingula anatina]
evm.model.000004F.64	13.744929	13.90904	13.171147	3.350237	2.854313	1.511031	3.166088	2.35311	2.075043	2.612712	1.683209	0.708256	3.175391	2.457238	1.842004	replication factor C subunit 5 [Lingula anatina]
evm.model.000004F.67	1.833821	1.503635	2.277655	2.903841	2.91436	7.059723	23.510444	13.272733	20.020017	11.804446	12.386262	2.452158	13.298439	9.912719	8.128085	notfound
evm.model.000004F.68	30.211905	30.29432	32.412144	5.610686	5.267991	1.463591	6.443568	3.739864	3.428287	4.858332	4.621754	1.810121	8.118307	7.861063	4.399501	hypothetical protein CAPTEDRAFT_221672 [Capitella teleta]
evm.model.000004F.69	32.142613	33.321663	33.090274	12.439436	13.395472	11.672086	4.456709	7.798071	8.614306	7.836548	9.146479	4.149545	10.953055	14.177443	8.979162	hypothetical protein HELRODRAFT_187046 [Helobdella robusta]
evm.model.000004F.7	0	0.033095	0	0.767281	1.204664	0.74553	0	0.029471	0	0.078107	0.028518	0	0.921419	1.036918	0.995153	hypothetical protein CAPTEDRAFT_200201 [Capitella teleta]
evm.model.000004F.70	9.233221	7.94319	9.226715	5.295321	5.371397	2.327988	4.741695	3.37234	2.757658	4.833238	4.297399	2.002312	7.230661	6.612394	4.748876	ankyrin repeat domain-containing protein 13D isoform X1 [Lingula anatina]
evm.model.000004F.71	14.913394	15.21471	16.075684	9.906213	11.531542	6.774477	12.047309	8.063211	10.050365	5.121739	6.157556	2.344436	13.130599	10.748264	7.7796	merlin-like isoform X1 [Crassostrea virginica]
evm.model.000004F.72	3.097816	5.717238	4.299413	2.817133	3.762903	4.948153	2.864043	3.292248	3.129864	2.127888	3.588643	0.311132	3.347769	4.007373	6.214567	PREDICTED: uncharacterized protein LOC105319444 [Crassostrea gigas]
evm.model.000004F.73	204.283664	199.309709	221.678338	70.192954	67.385108	37.539581	74.478597	77.186401	79.752295	50.616386	66.849476	16.500571	83.487502	96.034519	58.911336	PREDICTED: ubiquitin-conjugating enzyme E2 L3 [Tribolium castaneum]
evm.model.000004F.74	53.971222	51.918067	57.048511	22.140637	20.013821	15.413761	16.785124	13.805648	21.564116	20.595521	11.33104	7.690076	21.98092	17.121791	13.39558	ubiquitin recognition factor in ER-associated degradation protein 1-like isoform X2 [Pomacea canaliculata]
evm.model.000004F.75	4.891011	4.246256	4.123506	0.811874	0.140401	0.194297	0.740316	0.414353	0.821258	0.371126	0.399143	0.144989	0.687465	0.593993	0.272619	cell division control protein 45 homolog [Crassostrea virginica]
evm.model.000004F.76	6.807704	6.630965	8.003793	1.560097	1.342193	1.267853	2.001202	1.235923	1.227608	1.541324	1.465435	0.763643	2.484619	2.120104	1.595912	PREDICTED: mitogen-activated protein kinase 7 isoform X1 [Crassostrea gigas]
evm.model.000004F.77	12.282734	12.72041	12.994452	6.626466	5.191655	4.223013	10.048386	7.439439	8.84219	7.664912	7.10009	3.294626	9.80608	9.51196	5.942376	hypothetical protein CAPTEDRAFT_184542 [Capitella teleta]
evm.model.000004F.78	18.252409	20.901871	17.269499	2.689939	1.300562	0.993957	2.455836	2.061229	3.19461	2.582824	2.370479	1.299627	4.820553	2.957921	2.645599	structure-specific endonuclease subunit slx1-like [Mizuhopecten yessoensis]
evm.model.000004F.79	57.558544	54.835587	56.961462	83.780248	96.461556	91.890058	79.15456	58.32544	72.549244	78.912459	139.825966	28.185087	263.978753	139.336564	130.696826	fatty acid-binding protein, heart [Lingula anatina]
evm.model.000004F.8	0	0	0	0.154861	0.446942	0.708504	0	0	0	0	0	0	0	0	0	hypothetical protein CAPTEDRAFT_213446 [Capitella teleta]
evm.model.000004F.80	227.579313	238.158014	231.380925	26.390439	0	0.098396	0.032134	0	0.054389	16.284963	0	13.50315	1.404619	0.024339	0.022877	hypothetical protein, conserved [Eimeria acervulina]
evm.model.000004F.81	50.44024	51.530921	50.531523	23.303962	20.145768	14.027702	18.789332	12.964006	13.66605	12.696994	13.189654	6.371696	30.288081	22.44784	19.218877	short coiled-coil protein B-like [Lingula anatina]
evm.model.000004F.82	0.367603	0.28998	0.371995	0.474387	0.404095	0.106597	3.262503	2.041452	1.507441	0.57556	1.047655	0.278842	1.302407	1.026139	0.555343	PREDICTED: uncharacterized protein LOC106876727 isoform X3 [Octopus bimaculoides]
evm.model.000004F.83	6.182842	5.805412	6.72896	8.63309	8.852746	9.782644	23.747206	11.526998	12.861553	3.705264	5.052703	2.748928	8.599889	9.395501	6.436342	hypothetical protein CAPTEDRAFT_175436 [Capitella teleta]
evm.model.000004F.84	14.765104	13.79173	15.127567	7.070978	11.501595	5.101463	2.26071	2.071103	0.975874	4.966901	4.084942	4.559293	13.63659	11.924806	8.227089	hairy enhancer of split related [Platynereis dumerilii]
evm.model.000004F.86	20.285024	19.491926	19.436594	3.604836	4.2448	2.846957	5.377893	2.86728	2.932189	2.711497	2.636732	1.120729	5.13896	4.607579	3.642203	hypothetical protein BSL78_07843 [Apostichopus japonicus]
evm.model.000004F.87	5.730057	4.979133	5.815248	1.855113	1.892039	0.944903	3.124045	1.722065	1.160955	2.067649	2.801486	0.825234	3.922518	4.134238	2.153311	hypothetical protein CAPTEDRAFT_228385 [Capitella teleta]
evm.model.000004F.88	3.356485	3.413941	3.590855	2.520136	2.212473	1.639384	3.813711	1.488179	0.855582	1.609075	1.473515	1.384597	3.174065	3.985097	3.150135	PREDICTED: cartilage acidic protein 1 [Crassostrea gigas]
evm.model.000004F.89	3.77781	4.012837	3.663116	21.128281	13.649697	18.039058	37.148585	15.715088	24.16181	27.775104	23.196503	1.785118	71.250598	48.178338	38.35106	uncharacterized protein LOC110461062 [Mizuhopecten yessoensis]
evm.model.000004F.90	13.371906	10.71452	11.863974	4.716615	10.972652	2.404221	4.042129	4.062086	8.943074	12.890213	7.099284	5.211729	9.397566	5.801506	7.907671	Adenylate kinase 2, mitochondrial [Cricetulus griseus]
evm.model.000004F.91	14.323188	21.018862	18.344732	8.403947	10.634666	3.016012	8.640738	4.267692	8.809563	17.239246	12.281934	7.782342	9.595478	18.55125	7.236739	putative adenylate kinase 2, mitochondrial isoform X2 [Apostichopus japonicus]
evm.model.000004F.92	5.389524	5.214331	7.004927	2.194074	1.886706	1.029625	4.724009	1.182183	3.48881	2.128733	1.753319	1.699911	4.947093	4.751945	3.127292	hypothetical protein CAPTEDRAFT_150546 [Capitella teleta]
evm.model.000004F.93	11.865025	9.421548	9.899026	3.224334	5.348678	0.848537	5.918354	4.69273	5.370452	4.629056	5.100234	2.027229	6.783109	7.514299	5.629552	PREDICTED: sorting nexin-17-like [Branchiostoma belcheri]
evm.model.000004F.94	7.349186	6.349121	6.705365	1.898784	2.141009	1.60294	6.561537	4.222307	3.741514	9.121814	9.714093	4.84707	9.559744	7.915859	3.986234	PREDICTED: WD repeat-containing protein 35-like isoform X1 [Saccoglossus kowalevskii]
evm.model.000004F.95	5.927355	7.312634	5.736164	0.950353	1.324459	0.817791	4.537722	4.364608	2.109605	7.223446	8.397284	3.23078	7.729614	8.876939	3.4079	hypothetical protein CAPTEDRAFT_160931 [Capitella teleta]
evm.model.000004F.96	42.784967	42.920829	46.569325	34.234122	34.90948	42.287696	45.845111	58.874191	72.273655	24.945631	36.283163	12.525897	31.415849	34.671065	23.684293	hypothetical protein HELRODRAFT_126544, partial [Helobdella robusta]
evm.model.000004F.97	36.567666	31.006572	38.261316	17.969813	16.752889	13.259644	20.288377	13.699948	7.863738	13.663675	9.440989	8.120683	12.339609	17.271659	6.589725	PREDICTED: regulator of G-protein signaling 3 [Strongylocentrotus purpuratus]
evm.model.000004F.98	9.977705	8.540859	10.452468	4.164686	5.322331	2.583542	4.848493	3.410605	3.345145	2.700725	3.865409	2.089926	4.708501	5.273713	3.90089	vacuolar protein sorting-associated protein 11 homolog [Lingula anatina]
evm.model.000004F.99	36.328569	38.118612	36.677041	9.714675	15.636029	3.765648	16.245403	12.429136	8.446237	11.691803	10.824321	5.817877	17.605007	18.851775	19.518934	vacuolar protein sorting-associated protein 11 homolog [Pomacea canaliculata]
evm.model.000005F.13	5.389097	3.681641	4.606477	0.542869	0.534223	0.274166	0	1.605731	2.032421	2.358783	1.742552	1.988739	2.169104	3.986938	0.53672	hypothetical protein BRAFLDRAFT_91068 [Branchiostoma floridae]
evm.model.000005F.14	2.589468	1.673703	2.519123	0.434323	0.459039	0.088506	1.625277	0.646765	0.369421	1.873544	1.331052	0.650898	2.239903	1.405006	0.616976	ELMO domain-containing protein 3-like isoform X3 [Lingula anatina]
evm.model.000005F.15	94.725208	102.081239	96.553286	32.231805	54.801988	37.879521	44.406571	77.193478	72.877999	25.013635	46.864951	15.271648	35.424515	50.48003	29.072126	hypothetical protein HELRODRAFT_84013, partial [Helobdella robusta]
evm.model.000005F.16	2.947467	2.890438	4.529207	2.663315	2.620896	0.980545	2.726087	1.671289	0.641486	1.150912	1.783076	2.563615	2.913156	3.817639	4.081895	hypothetical protein CAPTEDRAFT_225972 [Capitella teleta]
evm.model.000005F.17	2.387039	1.848773	2.449225	0.603528	0.506336	0.334812	0.802451	0.609064	0.304836	0.791045	0.907059	0.638352	1.291629	1.963122	0.440723	notfound
evm.model.000005F.18	7.910246	7.343203	7.926695	29.298331	40.408342	24.08579	5.608017	3.580629	3.663111	38.09083	110.145866	7.214643	164.701254	76.329943	60.524598	hypothetical protein [Cystobacter ferrugineus]
evm.model.000005F.19	0.348031	0.114459	0.110461	2.080219	1.874021	0.916584	0.079377	0.272371	0.140999	0.096514	0.165274	0.103122	0.489469	0.241137	0.239171	PREDICTED: carbohydrate sulfotransferase 15 [Cyprinodon variegatus]
evm.model.000005F.2	0	0.290906	0.835523	0	0	0	0	0	0.227686	0	0	0	0	0	0.409081	PREDICTED: LOW QUALITY PROTEIN: phosphatidylinositide phosphatase SAC2-like [Saccoglossus kowalevskii]
evm.model.000005F.20	0.622869	0.200896	0	0	0.155612	0	0	0	0	0	0	0.151968	0.270272	0	0	uncharacterized protein LOC111925586 [Cyanistes caeruleus]
evm.model.000005F.21	8.152357	7.710634	9.311657	2.829701	3.957822	0.646033	3.276926	1.87174	1.356349	2.578227	2.623684	1.103077	3.83766	4.250958	2.797366	hypothetical protein HELRODRAFT_172268 [Helobdella robusta]
evm.model.000005F.22	24.883853	22.326679	22.61433	4.063114	0.404629	0.189046	0.244898	0.633996	0	3.806194	1.245728	3.401612	1.467744	1.145987	0.899904	cofilin [Sphaeroforma arctica JP610]
evm.model.000005F.24	0.305756	0.261222	0.889962	7.360244	6.517152	5.028906	0.32756	0.11642	0.314915	96.110179	30.943931	63.146689	4.902482	2.069395	3.601404	notfound
evm.model.000005F.25	19.718225	24.118661	21.760589	11.347717	13.62311	4.909842	6.880412	6.166232	6.684042	8.830261	7.947721	3.905308	14.997154	11.710283	10.551088	hypothetical protein LOTGIDRAFT_117394 [Lottia gigantea]
evm.model.000005F.26	20.63707	17.53345	19.855641	3.995476	12.682088	4.473152	7.24994	2.371191	10.726203	8.301629	9.358373	2.995584	12.399332	10.145549	7.394431	ubiquitin-like domain-containing CTD phosphatase 1 [Crassostrea virginica]
evm.model.000005F.27	2.078981	3.013863	2.053606	0.619016	0.659743	0.728207	0.500549	0.517027	0.358653	0.629079	1.409593	0.91493	0.686887	1.312916	0.904507	hypothetical protein CAPTEDRAFT_211251 [Capitella teleta]
evm.model.000005F.28	24.272203	27.311062	22.078258	2.353471	9.43224	6.305501	2.947042	3.63462	1.562928	5.726961	4.655883	0.768674	3.514926	7.906937	7.065583	nucleolar protein 14-like [Crassostrea virginica]
evm.model.000005F.29	15.189765	12.514943	14.68259	2.635998	2.765976	1.295626	1.994475	1.517741	1.527627	2.893008	2.899169	1.70455	2.765416	4.341655	1.680295	PREDICTED: nucleolar protein 14 isoform X2 [Macaca fascicularis]
evm.model.000005F.30	0.270175	0.209519	0.068186	0.031491	0.211664	0.216416	0	0.030145	0	2.051005	2.440135	3.666877	0	0.06177	0	CsNKX [Ciona savignyi]
evm.model.000005F.32	0.377968	0	0.234157	1.818713	2.0731	2.148798	0	0	0	1.799593	1.684682	3.876349	0.590744	1.887358	0.397191	hypothetical protein CAPTEDRAFT_220898 [Capitella teleta]
evm.model.000005F.33	0	0	0	6.208195	8.934874	8.014071	0	0	0	3.682918	7.012708	9.916073	0	1.621586	4.682173	notfound
evm.model.000005F.36	0.251275	2.52678	0.309288	0.767752	1.199014	0	0	0	0	1.327161	3.819074	0.532231	2.571119	3.928798	1.30101	notfound
evm.model.000005F.37	0.145985	0.250645	0.061891	0.056664	0.593726	0.190429	0	0	0	0.426311	1.440839	0.32585	2.048941	1.009858	0.679619	PREDICTED: homeobox protein Nkx-3.2-like [Priapulus caudatus]
evm.model.000005F.39	3.261442	2.135576	2.188434	1.540168	0.649097	0.316977	2.343812	0.767276	1.910248	1.044554	0.719077	0.334424	1.730981	1.354721	0.573618	PREDICTED: alpha-actinin A-like [Aplysia californica]
evm.model.000005F.4	17.749754	18.413334	19.954643	8.609493	12.100921	7.295364	11.389787	7.481984	10.503824	5.676268	6.517363	2.003866	12.471959	9.134021	8.086762	upstream activation factor subunit spp27 [Lingula anatina]
evm.model.000005F.40	26.857028	32.459447	23.948787	6.006507	6.767567	12.529339	15.810022	9.693722	26.180142	5.858054	11.562801	0	2.347639	7.086681	7.647579	calmodulin [Ziziphus jujuba]
evm.model.000005F.41	37.155928	41.91364	61.197338	37.35248	35.987687	18.232011	11.451776	6.973734	8.638197	27.38468	17.727105	5.746199	61.354642	43.096902	59.738614	EF hand [Ancylostoma duodenale]
evm.model.000005F.42	69.662495	98.32148	76.997246	35.594084	23.164488	3.677044	39.544465	32.730059	16.892474	44.39625	54.932553	8.000539	103.160011	94.911963	65.093062	hypothetical protein BOX15_Mlig020860g1 [Macrostomum lignano]
evm.model.000005F.43	1.275545	1.214671	1.09173	8.537127	10.756849	8.985175	25.109567	15.694946	22.806358	2.205646	4.19376	1.140255	8.562621	7.457508	4.629423	sulfotransferase 1A1 [Sarcophilus harrisii]
evm.model.000005F.44	2.331404	1.431971	1.328277	0.609155	0.878202	0.814865	2.768152	2.957546	2.252146	2.72513	3.037241	1.710646	1.613254	1.884239	1.550015	PREDICTED: sperm flagellar protein 1 isoform X11 [Crassostrea gigas]
evm.model.000005F.45	32.312681	32.95965	34.777964	39.585585	61.391456	24.022007	108.108977	114.653674	65.812368	19.985158	28.416202	7.786431	42.704201	54.919176	24.313133	V-type proton ATPase subunit B [Pomacea canaliculata]
evm.model.000005F.46	2.796477	2.921452	2.957574	0.618952	1.493784	0.239502	1.687683	0.887718	1.35351	1.615407	1.511771	0.706257	1.311047	1.491809	1.617485	PREDICTED: protrudin-like [Octopus bimaculoides]
evm.model.000005F.48	0	0	0	0	0.794211	0	0	0	0	0.63362	0	0	0	0	0	notfound
evm.model.000005F.50	4.712415	4.558717	5.082087	3.881628	4.562261	1.627514	6.978901	2.824186	2.380368	3.361191	5.535086	0.881326	10.100894	9.551884	5.618541	hypothetical protein CAPTEDRAFT_169002 [Capitella teleta]
evm.model.000005F.51	3.706949	3.621777	3.761784	1.783087	1.675752	1.189118	2.893935	2.304794	2.55775	1.772489	1.931945	0.648744	2.546313	3.096934	1.522786	hypothetical protein CAPTEDRAFT_169216 [Capitella teleta]
evm.model.000005F.52	2.439219	2.71756	2.853306	0.591024	0.620406	0.274651	1.648635	1.19773	0.489575	3.184073	3.777869	0.841181	3.381504	3.61547	1.287654	cilia- and flagella-associated protein 46-like isoform X3 [Crassostrea virginica]
evm.model.000005F.53	43.491275	46.986922	50.453907	61.459761	91.711007	49.599529	96.620342	94.729012	112.446894	51.876152	84.856826	30.184704	92.332878	92.535024	48.323574	hypothetical protein CAPTEDRAFT_220338 [Capitella teleta]
evm.model.000005F.54	2.14182	0	0	0	0	0	0	0	0	135.456299	67.959514	129.43552	2.505315	0	5.930753	hypothetical protein HELRODRAFT_66381 [Helobdella robusta]
evm.model.000005F.55	0.048923	0.063657	0	0.333577	1.662752	0	0	0	0	14.348301	9.592316	12.983287	0	0.326755	0.067247	hypothetical protein CAPTEDRAFT_182806 [Capitella teleta]
evm.model.000005F.58	1.652641	1.795336	1.234189	0.210684	0.351203	0	0	0	0.261658	0.287501	0.447747	0.207059	0.691422	0.636626	0.160335	hypothetical protein CAPTEDRAFT_209780 [Capitella teleta]
evm.model.000005F.59	0	0	0	0	0	0	0.214979	0	0	0	0	0	0	0	0	hypothetical protein N307_00405, partial [Picoides pubescens]
evm.model.000005F.6	0	0	0	0	0	0	0	0	0	0	0	0	0	0	0	notfound
evm.model.000005F.62	216.755496	215.373952	216.700279	28.064832	39.663712	22.119192	25.911903	25.907065	21.268778	22.235715	31.919201	8.004281	25.277018	38.541948	23.967671	hypothetical protein CAPTEDRAFT_150692 [Capitella teleta]
evm.model.000005F.63	218.770311	223.562799	218.407783	233.401475	233.791068	216.172339	85.241712	69.264089	112.393675	126.327625	121.684869	78.200913	198.498429	177.539317	155.746148	protein D2 isoform X1 [Lingula anatina]
evm.model.000005F.64	12.232956	10.060434	11.690803	2.285169	2.460244	0.706436	2.749972	1.567478	1.514608	3.316755	2.378943	1.388807	1.87286	3.273903	1.775384	hypothetical protein CAPTEDRAFT_123191 [Capitella teleta]
evm.model.000005F.65	8.814911	7.240402	6.500082	3.905155	3.552091	3.660481	1.878553	1.924774	3.726281	1.981839	1.78902	0	1.558862	2.632616	1.379245	Zinc finger protein 513, partial [Tinamus guttatus]
evm.model.000005F.66	11.531441	13.208432	13.116527	5.133215	4.5458	2.738983	6.105666	4.339625	3.077716	4.251486	3.032621	2.190553	5.319886	5.020369	2.868026	hypothetical protein CAPTEDRAFT_227093 [Capitella teleta]
evm.model.000005F.67	11.302817	12.58252	14.374713	9.688235	10.531112	4.803358	8.967919	5.62319	4.135052	8.74974	6.571041	3.433861	10.672317	13.213761	10.586298	hypothetical protein CAPTEDRAFT_211244 [Capitella teleta]
evm.model.000005F.68	7.407199	8.048743	6.4612	7.650653	10.298718	7.300377	17.718809	13.86956	17.915596	11.756727	10.341261	6.790817	15.485245	8.171363	9.464334	ADP-ribosylation factor-like protein 3 [Lingula anatina]
evm.model.000005F.69	2.907671	2.241087	2.877504	1.493508	1.424543	0.591269	3.526123	2.265197	1.406702	2.073407	1.017136	0.603199	3.526343	2.214675	1.598265	suppressor APC domain-containing protein 2 [Lingula anatina]
evm.model.000005F.7	12.848935	14.92392	0	0	2.707538	0	0	3.22994	6.910558	4.676721	7.841482	2.357024	5.010629	6.464535	14.826882	notfound
evm.model.000005F.70	5.827059	6.449499	6.632479	19.305588	24.797087	9.342948	8.162634	4.71448	4.075756	2.012692	1.963791	1.434582	6.965695	6.071539	6.397908	PREDICTED: phosphatidylethanolamine-binding protein homolog F40A3.3-like [Agrilus planipennis]
evm.model.000005F.71	174.260592	184.227751	188.63006	226.01508	297.081048	260.771831	333.212773	446.434293	356.899376	140.430371	233.783305	87.888583	270.237693	288.571475	185.323984	HIG1 domain family member 2A, mitochondrial-like [Pomacea canaliculata]
evm.model.000005F.72	0.647614	0.62503	0.26317	20.907126	16.981656	13.705644	30.953033	17.312137	18.024226	4.031242	5.034384	0.567074	20.051428	18.514884	15.804109	hypothetical protein HELRODRAFT_191975 [Helobdella robusta]
evm.model.000005F.73	55.03672	54.833735	55.993936	40.778251	39.090245	11.141021	15.189189	7.68982	9.716431	8.321381	5.541288	12.09865	17.810132	16.747662	19.652845	sulfite oxidase-like [Acanthaster planci]
evm.model.000005F.74	13.80764	8.661178	12.181287	0.958804	1.328423	0.113061	3.13846	1.734407	1.181037	1.151655	1.445357	0.926489	1.718612	1.978299	0.833618	condensin complex subunit 2 [Lingula anatina]
evm.model.000005F.75	3.987248	3.483084	4.137823	2.049344	1.572923	0.660688	3.40532	1.35199	0.617388	2.813879	1.946669	0.354622	4.515509	5.806655	4.110714	ligand-dependent nuclear receptor corepressor-like protein isoform X3 [Lingula anatina]
evm.model.000005F.77	14.187326	13.850325	13.770864	9.320396	9.326996	7.640364	11.383317	9.420275	12.396005	8.473635	6.993315	4.289683	12.734419	9.17871	7.877564	PREDICTED: MORN repeat-containing protein 4 [Apis mellifera]
evm.model.000005F.78	16.376727	16.897817	17.471131	3.17361	3.085992	1.560846	1.874724	1.667552	1.325627	2.518376	2.285895	1.176899	2.661829	3.702793	1.996285	RRP12-like protein isoform X2 [Lingula anatina]
evm.model.000005F.79	95.707782	83.826348	90.771592	23.971149	28.345117	10.488213	37.366673	15.552382	11.43109	23.4019	28.55372	8.533103	37.724746	49.794394	17.124005	U5 small nuclear ribonucleoprotein 200 kDa helicase-like [Centruroides sculpturatus]
evm.model.000005F.8	16.647198	15.860194	13.589925	5.537481	4.327899	1.592729	10.564948	3.680341	5.324215	6.818839	4.168701	1.471509	11.644552	8.024719	5.945785	hypothetical protein CAPTEDRAFT_227074 [Capitella teleta]
evm.model.000005F.80	69.454483	98.828993	74.87482	13.841386	17.32824	15.911573	18.730369	5.900852	33.218293	19.397173	18.858335	11.00199	24.888713	43.488693	16.474314	PREDICTED: U5 small nuclear ribonucleoprotein 200 kDa helicase-like, partial [Acanthisitta chloris]
evm.model.000005F.81	30.956274	30.005791	33.066008	7.925244	6.599304	2.846188	10.307358	8.534019	4.624006	8.242193	8.697434	3.528825	13.18722	13.099478	5.741668	hypothetical protein CAPTEDRAFT_222545 [Capitella teleta]
evm.model.000005F.82	23.969597	23.152678	22.699216	6.371035	5.68618	2.149371	10.225591	5.525499	4.237984	3.809813	5.262359	1.925244	7.982879	9.641491	4.990837	lethal-3 72Ab, partial [Denticollis sp. INB165]
evm.model.000005F.83	17.794544	15.508976	17.876879	2.777353	3.620269	0.814348	5.808184	3.210029	2.449675	3.125662	4.111669	1.550033	6.884974	7.446932	4.157401	hypothetical protein CAPTEDRAFT_222545 [Capitella teleta]
evm.model.000005F.84	0.735217	0.640929	0.674413	7.887496	9.200517	2.340122	0.154101	0.06931	0.046799	0.15397	0.052997	0.064807	1.447955	3.022449	2.287891	hypothetical protein CAPTEDRAFT_209896 [Capitella teleta]
evm.model.000005F.85	0.208294	0.066723	0.19789	0.56857	0.597128	0.923572	0	0	0	0.332846	0.549212	0	1.545863	2.0946	1.022164	uncharacterized protein LOC111112816 isoform X3 [Crassostrea virginica]
evm.model.000005F.86	2.729831	3.55866	2.572727	4.84288	4.014109	3.641553	7.12162	5.355314	6.43776	10.109143	6.092558	4.443802	6.563839	5.833053	4.418733	hypothetical protein CAPTEDRAFT_211415 [Capitella teleta]
evm.model.000005F.87	16.279435	16.435492	14.430933	9.23232	10.858337	9.45437	11.668098	8.916609	10.177928	6.568778	6.662912	2.486266	13.268107	8.492313	6.497657	U4/U6.U5 small nuclear ribonucleoprotein 27 kDa protein [Cephus cinctus]
evm.model.000005F.88	4.91116	5.30424	4.627668	0.853117	0.816518	1.346049	1.342618	0.469092	0.436244	3.009664	3.35778	0.270254	5.85022	3.576655	1.737039	PREDICTED: uncharacterized protein LOC105344592 isoform X5 [Crassostrea gigas]
evm.model.000005F.89	6.666432	6.359988	7.359256	1.9451	1.19571	0.889793	1.002386	0.664337	1.038462	1.565889	0.534316	0.175058	2.129329	2.271992	1.705897	EP300-interacting inhibitor of differentiation 3-like [Crassostrea virginica]
evm.model.000005F.9	103.724285	81.736304	93.492431	116.820572	150.555675	58.531858	163.679192	105.567766	200.480373	91.405014	78.151964	57.347241	95.223938	126.692412	60.437196	hypothetical protein HELRODRAFT_177680 [Helobdella robusta]
evm.model.000005F.90	6.713548	6.776709	7.276474	1.238411	1.329355	0.778094	1.11509	0.827847	1.0297	1.162854	0.970449	0.627325	1.843839	1.482145	0.922472	PREDICTED: zinc finger protein 778 isoform X1 [Propithecus coquereli]
evm.model.000005F.91	2.367878	2.078268	2.375008	2.066149	2.063917	1.176378	7.491198	2.604666	3.023603	9.924544	8.557327	2.750622	10.641436	6.462041	4.053193	virulence-associated lipoprotein MIA [Ophiocordyceps sinensis CO18]
evm.model.000005F.92	38.78794	39.499954	40.724582	23.706963	21.93846	15.85572	18.334938	11.804892	9.293672	14.774058	12.466927	8.653554	20.19857	15.739145	11.89668	hypothetical protein CAPTEDRAFT_156801 [Capitella teleta]
evm.model.000005F.94	21.888732	21.890745	23.323777	11.558785	12.270016	8.941337	20.055943	9.047451	6.893595	10.983044	12.051118	6.113611	17.273524	22.038865	9.088273	lysine-specific demethylase 3A-like isoform X3 [Crassostrea virginica]
evm.model.000005F.95	53.876165	55.603484	56.563699	26.425561	17.329964	17.482238	19.24691	9.166764	14.620881	19.868218	12.37214	13.858861	32.336135	20.990264	23.028652	programmed cell death protein 4 [Lingula anatina]
evm.model.000005F.96	4.395556	3.643589	3.848552	1.19113	2.047856	0.592699	2.077746	2.606473	2.133884	2.325304	1.715643	1.041964	1.614628	2.818476	1.442894	SH3 domain-binding protein 2 [Lingula anatina]
evm.model.000005F.97	49.476052	47.127777	54.945029	33.291444	31.201147	22.835782	27.793114	44.321955	33.046682	22.097508	21.906363	9.428095	72.654122	45.73194	20.270501	notfound
evm.model.000005F.98	8.631123	8.528682	9.242632	6.079818	5.817585	2.664578	8.016275	5.121	4.507738	2.730348	4.256732	1.743897	11.746468	11.165979	5.035733	hypothetical protein CAPTEDRAFT_224976 [Capitella teleta]
evm.model.000006F.10	26.965664	26.117139	26.822077	9.560228	10.145629	5.427332	16.268302	8.188989	5.49312	8.256746	9.557875	3.642904	15.192201	16.561187	7.684101	PREDICTED: single-stranded DNA-binding protein 3-like isoform X1 [Octopus bimaculoides]
evm.model.000006F.100	8.229609	8.473093	8.730309	0.793664	0	0.108617	0.460318	0	0	1.06123	0.101665	1.031963	0.543546	0.231306	0.530042	PREDICTED: coiled-coil domain-containing protein 152-like [Strongylocentrotus purpuratus]
evm.model.000006F.101	2.749437	2.430645	2.95357	0.375717	0.27765	0.083989	0.634364	0.390637	0.593	1.301078	1.06484	0.415229	1.928242	1.380027	0.835121	spindle and centriole-associated protein 1-like isoform X2 [Crassostrea virginica]
evm.model.000006F.102	3.444779	5.228348	3.9564	1.008023	0.957605	0.533456	1.72001	0.57216	0.155131	2.540093	2.64594	0.868963	3.594303	1.913514	1.707333	notfound
evm.model.000006F.103	0.215714	0.542909	0.534649	0.35788	0	0.73976	0	0.739384	0	2.149441	1.918783	2.322222	0.540023	2.49079	0.732192	notfound
evm.model.000006F.104	53.244391	47.016174	49.542	20.325215	19.994847	11.396244	17.960217	9.964156	11.482214	14.050523	17.087204	13.61185	21.331187	18.221033	15.284026	hypothetical protein CAPTEDRAFT_225460 [Capitella teleta]
evm.model.000006F.105	9.07946	8.859643	9.178745	2.461307	6.029768	2.159952	6.400027	3.8798	6.908479	3.134138	4.646499	4.755714	6.970871	7.777239	5.410351	R3H domain-containing protein 4-like [Mizuhopecten yessoensis]
evm.model.000006F.106	0.340339	0.213773	0.184224	1.400914	2.73362	0.87437	0.524262	0.71763	0.111552	1.203728	1.984236	0.914708	3.186839	3.389507	2.196284	hypothetical protein CAPTEDRAFT_224136 [Capitella teleta]
evm.model.000006F.107	0	0	0	7.206445	8.527007	2.066047	2.39022	1.306793	1.308563	6.680879	10.650857	5.638076	5.791857	17.825353	8.421183	notfound
evm.model.000006F.11	5.19743	5.229625	6.493608	2.104078	1.063551	0.193352	1.768721	1.694924	1.280033	1.600836	0.996873	0.302698	2.792049	3.496071	0.550977	ubiquitin-like-conjugating enzyme ATG10 [Stylophora pistillata]
evm.model.000006F.111	0.291037	0.211444	0.509322	0.326351	0.377485	0.174446	0.833983	1.198543	0.930311	1.100357	2.154075	0	4.555241	2.813456	1.918459	hypothetical protein CAPTEDRAFT_214555 [Capitella teleta]
evm.model.000006F.112	0.174081	0	0.383861	0.657808	0.292284	0.143269	0.314215	0.332849	0.535205	1.142808	2.103416	0.051779	1.295521	2.128972	1.135999	hypothetical protein CAPTEDRAFT_210189 [Capitella teleta]
evm.model.000006F.113	4.860167	4.78085	4.62946	455.94701	373.536459	280.887524	759.923126	298.170465	207.490798	691.821169	539.169492	18.619287	1006.215983	800.397396	234.204971	hypothetical protein CAPTEDRAFT_223083 [Capitella teleta]
evm.model.000006F.115	21.125914	21.422694	17.322606	5.69643	15.82914	7.952323	12.605284	26.293331	22.140687	5.582184	7.410126	3.644869	6.691237	12.98362	3.480636	notfound
evm.model.000006F.116	22.942736	23.424955	24.108055	10.784853	14.486027	8.106339	13.275195	18.686499	19.729796	8.092314	7.572811	4.848998	8.731616	12.074433	6.272396	m-AAA protease-interacting protein 1, mitochondrial isoform X2 [Halyomorpha halys]
evm.model.000006F.117	29.449363	29.637565	29.390152	2.016141	0	0	0	0	0	2.4953	0	1.974485	0.79383	0.13967	0.276159	PREDICTED: DC-STAMP domain-containing protein 2 [Crassostrea gigas]
evm.model.000006F.12	26.9181	25.9175	28.111725	7.803934	8.343051	3.354255	10.291149	6.178195	5.541866	15.011171	10.944711	8.22029	8.25663	6.899294	4.595283	vasa [Alitta virens]
evm.model.000006F.13	30.989749	31.962469	33.150339	7.640605	13.755314	9.033975	12.915908	3.762282	9.609113	48.348466	25.243013	32.878975	4.81052	4.825941	7.791647	hypothetical protein CAPTEDRAFT_161831 [Capitella teleta]
evm.model.000006F.14	31.77628	37.756325	34.450894	9.327677	16.36389	3.6249	17.548553	8.298525	12.58741	34.545352	23.078937	23.472564	11.74685	7.728243	9.410766	hypothetical protein CAPTEDRAFT_161831 [Capitella teleta]
evm.model.000006F.15	11.268905	8.154559	11.201837	1.626498	1.108709	0.286713	2.338932	0.439404	1.057612	1.321687	1.814653	0.252192	2.581201	3.562192	1.283076	homeobox-containing protein 1 [Lingula anatina]
evm.model.000006F.16	2.154208	2.338683	2.605763	1.259079	1.10551	1.018057	4.605712	2.04744	2.501559	6.132975	4.016485	1.365828	5.479044	4.248744	3.679102	PREDICTED: uncharacterized protein LOC106011731 [Aplysia californica]
evm.model.000006F.17	1.919727	2.052573	2.179398	1.423674	1.053981	1.650426	4.186025	3.265144	3.814113	4.775164	4.963081	1.662726	6.47491	4.563756	2.767439	uncharacterized protein LOC106181240 [Lingula anatina]
evm.model.000006F.18	0.789539	0.802627	1.399935	0.494776	1.291833	0.831216	0.69678	0.716027	0.722426	5.213494	3.62491	2.178091	3.707661	3.4106	2.482925	protein phosphatase 1 regulatory subunit 7-like [Lingula anatina]
evm.model.000006F.19	8.035806	8.868739	7.357674	3.430173	1.481384	1.573438	5.02695	1.42392	1.790343	1.885803	1.376004	0.441959	3.169909	1.438186	2.299872	protein KTI12 homolog isoform X1 [Lingula anatina]
evm.model.000006F.20	0	0	0.14946	0.216441	0.165124	0.283239	0.717437	0.890507	0.63696	0.239222	0.854376	0	0.756202	1.063721	0.650199	hypothetical protein CAPTEDRAFT_176484 [Capitella teleta]
evm.model.000006F.21	0.178561	0.388078	0.227056	0.209965	0.285352	0.421538	6.936329	4.287768	3.089497	0.241871	0.622561	0	1.024331	1.183551	0.923063	hypothetical protein CAPTEDRAFT_176484 [Capitella teleta]
evm.model.000006F.22	7.283093	7.166461	8.255111	3.131611	2.012719	0.823411	8.141059	3.494813	4.505531	20.658347	18.672076	11.173278	4.420208	3.154411	2.573178	uncharacterized protein LOC106178593 isoform X3 [Lingula anatina]
evm.model.000006F.23	4.608965	4.394397	4.506996	1.718682	1.533617	0.380575	4.250232	3.764594	2.644413	12.616118	12.596054	6.345561	5.141122	3.146356	2.004561	uncharacterized protein LOC106178593 isoform X2 [Lingula anatina]
evm.model.000006F.24	38.808724	39.762929	44.785347	8.854997	5.134322	3.291046	7.094369	2.978276	4.478928	5.300253	3.579105	0.795999	9.130794	6.573565	3.751744	PREDICTED: deoxyuridine 5'-triphosphate nucleotidohydrolase-like isoform X1 [Ciona intestinalis]
evm.model.000006F.25	19.092133	20.618622	20.293359	7.708668	8.477228	6.492842	7.910708	6.417711	12.397151	11.563191	9.627604	7.949042	5.983017	7.961979	6.566469	isochorismatase domain-containing protein 1-like isoform X1 [Pomacea canaliculata]
evm.model.000006F.27	3.054497	4.974139	3.962187	1.730293	4.371332	1.6475	0.847475	2.050865	1.167369	2.069064	1.522013	0.459862	3.397759	4.612551	1.348667	haloacid dehalogenase-like hydrolase domain-containing protein 2 [Astyanax mexicanus]
evm.model.000006F.28	35.274634	36.542164	35.513775	16.230163	16.009664	9.916863	22.99536	14.773233	17.264481	10.683553	11.32549	5.429024	18.155927	15.246716	10.142393	iron-sulfur cluster assembly 1 homolog, mitochondrial-like [Mizuhopecten yessoensis]
evm.model.000006F.29	149.566798	157.007057	162.391195	150.308778	276.699525	169.120439	185.922066	333.082759	232.026028	73.529371	134.164302	55.810284	148.962921	162.978541	114.611592	PREDICTED: protein PET100 homolog, mitochondrial [Stomoxys calcitrans]
evm.model.000006F.3	0	0	0	0.291545	0	0.653362	0.356314	0.141288	0.936881	0	0.689304	0	0.340586	0.429891	0.298756	hypothetical protein CAPTEDRAFT_190732 [Capitella teleta]
evm.model.000006F.30	7.281552	6.773504	6.179459	2.936133	2.785602	2.119	4.851177	3.773683	5.383501	7.002132	5.353805	1.866036	7.447058	4.301754	2.863037	transmembrane protein 53-A [Lingula anatina]
evm.model.000006F.31	11.152799	11.671734	14.167642	7.016994	6.898741	5.134164	12.388883	8.404618	10.401992	4.636355	5.101152	1.991166	7.168311	5.32219	5.779737	PREDICTED: non-structural maintenance of chromosomes element 1 homolog [Crassostrea gigas]
evm.model.000006F.32	7.123384	7.028795	7.114996	3.835537	4.574686	2.95914	10.550984	9.426575	6.705649	25.861339	36.123201	3.264903	54.22211	32.034771	18.866786	spermatogenesis-associated protein 6 [Lingula anatina]
evm.model.000006F.34	0.894757	0.445709	0.876672	0.354905	0.867843	0.269228	5.686986	2.3981	0.883259	0.20575	0.249852	0.211093	1.072496	1.429033	0.90089	transcription factor Glial cell missing, partial [Platynereis dumerilii]
evm.model.000006F.35	6.421018	8.309948	7.084512	2.116206	3.237685	0.991451	1.585479	2.505486	1.158703	1.417967	1.617397	0.574477	1.074932	4.138502	2.387711	hypothetical protein CAPTEDRAFT_180141 [Capitella teleta]
evm.model.000006F.36	4.408866	4.608093	5.129227	1.251385	1.901585	0.414629	1.715968	1.005202	0.789602	0.713408	1.033887	0.47627	1.350134	2.348673	1.205937	PREDICTED: RB1-inducible coiled-coil protein 1-like [Branchiostoma belcheri]
evm.model.000006F.37	3.545896	2.061517	3.70709	0	0.469177	1.407455	1.893885	2.943043	2.183995	0.385376	1.015306	0.419121	2.079456	3.369938	1.732065	nucleoredoxin-like protein 2 [Acanthaster planci]
evm.model.000006F.38_evm.model.000006F.39	23.093403	22.559313	18.567029	7.9595	13.210036	5.546602	8.281183	12.193466	5.142728	5.920247	6.838062	1.651521	7.256187	10.133153	4.64685	ribosomal RNA-processing protein 7 homolog A-like [Centruroides sculpturatus]
evm.model.000006F.40	1371.367017	1369.116493	1392.007605	1171.378851	2885.369793	2047.568929	2993.913041	5805.000975	4183.563422	887.855822	2469.442402	635.420849	1567.236653	2941.937059	1133.159825	hypothetical protein [Phragmatopoma lapidosa]
evm.model.000006F.42	1.352116	1.217413	1.427471	0.874851	0.280677	0.657997	7.311574	3.527911	6.142553	0	0	0	1.574501	1.134416	1.479889	hypothetical protein CAPTEDRAFT_226803 [Capitella teleta]
evm.model.000006F.44	2.825262	2.210851	2.241476	3.94281	3.614386	4.237809	0.750326	0.174195	0.337971	0.67912	0.262096	0.704775	2.804049	2.433419	4.747912	hypothetical protein CAPTEDRAFT_229273 [Capitella teleta]
evm.model.000006F.45	3.571355	4.335795	4.228626	1.112722	2.10865	0.440953	4.05549	3.410392	0.663254	7.490872	3.53057	31.560309	3.342224	3.204683	1.120819	hypothetical protein CAPTEDRAFT_176201 [Capitella teleta]
evm.model.000006F.46	29.280079	24.610145	20.091613	7.29284	7.308763	1.675306	13.86543	9.158727	5.042429	6.634267	5.078152	8.716471	7.863914	5.516028	8.419684	notfound
evm.model.000006F.48	14.57688	14.301128	15.183499	5.99592	7.422774	3.653131	9.093022	7.556022	3.078748	6.037864	5.905476	7.181489	7.728517	7.753595	4.366556	hypothetical protein CAPTEDRAFT_206255 [Capitella teleta]
evm.model.000006F.49	68.569758	72.830988	74.449286	22.745704	13.871276	8.467997	9.672295	9.786895	11.089757	12.115014	9.431571	2.300903	14.78616	17.771739	11.468293	ribosome biogenesis protein BRX1 homolog [Lingula anatina]
evm.model.000006F.5	0	0	0.077647	0.111565	0.380106	0.446332	0.298958	0.181458	0.223417	0.303618	0.445378	0.063042	0.842499	0.526996	0.420957	orphan G-protein coupled receptor 3 [Platynereis dumerilii]
evm.model.000006F.50	0.232569	0.201451	0.58406	118.047625	90.292146	50.598162	0.610079	0	0	0.461676	1.80745	0.202588	121.697174	39.741362	28.493892	notfound
evm.model.000006F.52	75.965122	76.050917	76.743093	21.208672	19.567015	13.725617	15.234617	17.561111	19.795062	15.429819	13.836503	8.510062	22.349954	17.981681	13.231754	hypothetical protein CAPTEDRAFT_160246 [Capitella teleta]
evm.model.000006F.54	0.51494	0.433445	0.66028	1.318285	2.213857	0.303453	1.769892	0.591981	0.731802	1.122524	0.96496	0.00975	1.389714	2.605506	2.241816	PREDICTED: histidine-rich protein PFHRP-II-like, partial [Salmo salar]
evm.model.000006F.55	5.486971	5.701775	6.055591	37.329824	42.088367	35.069279	30.773849	12.318667	6.309417	11.849528	12.383227	7.462047	31.660287	33.812549	15.302582	uncharacterized protein LOC111127246 [Crassostrea virginica]
evm.model.000006F.57	196.283826	176.264103	188.624072	128.931221	199.284769	99.202512	168.329039	176.430245	137.03988	118.611954	104.867279	86.977489	151.170361	128.241701	103.351786	hypothetical protein CAPTEDRAFT_218989 [Capitella teleta]
evm.model.000006F.58	46.263321	39.527892	52.365817	27.36283	41.365157	15.205075	18.22655	27.334156	28.067495	7.753511	14.376051	6.187187	25.712439	35.81702	15.035712	Dynactin subunit 6, partial [Stegodyphus mimosarum]
evm.model.000006F.59	0	0	0.334317	0	0.213439	0	1.674237	0.962359	0.806737	0.435073	0.453701	0.552547	0	0	0	notfound
evm.model.000006F.60	0	0	0	0	0	0	0	0	0	0	0	0	0	0	0	notfound
evm.model.000006F.61	0	0	0	0	0	0	0	0	0	0	0	0	0	0	0	hypothetical protein AK812_SmicGene18620 [Symbiodinium microadriaticum]
evm.model.000006F.63	8.782502	9.665596	9.447738	0.909328	1.401532	0.521968	26.224238	14.335474	14.201461	2.164894	2.313347	0.972866	2.726674	3.851807	1.604888	hypothetical protein CAPTEDRAFT_112394, partial [Capitella teleta]
evm.model.000006F.64	17.879415	16.844909	16.897012	6.301386	5.448475	3.091408	6.772025	4.312159	3.938136	4.395614	4.375402	2.916095	6.965648	5.195379	3.940932	transcription initiation factor IIE, beta subunit, putative [Ixodes scapularis]
evm.model.000006F.65	0.688422	0.888217	0.72763	0	0	0	0	0	0	4.107937	3.385217	8.431858	0	0	0.145771	PREDICTED: ras-related protein Rab-22A-like [Branchiostoma belcheri]
evm.model.000006F.66	57.581041	58.120759	55.30453	30.112974	29.027279	22.422435	21.73298	26.138947	24.358878	19.439536	16.034509	7.006572	32.682174	19.678787	16.437353	PREDICTED: transcription initiation factor IIA subunit 2-like [Aplysia californica]
evm.model.000006F.67	19.14314	19.177337	19.397705	3.84594	3.288342	1.851594	3.428888	2.837777	2.929567	3.021613	2.083922	1.599704	4.374955	3.756162	2.322937	PREDICTED: U4/U6 small nuclear ribonucleoprotein Prp3-like [Octopus bimaculoides]
evm.model.000006F.68	116.781975	117.452854	117.803783	38.688807	33.065755	16.640133	43.013006	28.920393	33.740173	35.236851	27.280717	16.471238	45.586971	39.508463	28.577155	notfound
evm.model.000006F.69	13.200016	13.972448	13.647483	3.65636	4.014723	3.601985	5.086965	4.084604	4.446226	3.607352	3.899419	1.990541	4.62847	4.699722	3.953857	DNA methyltransferase 1-associated protein 1 [Crassostrea gigas]
evm.model.000006F.70	10.245273	10.814422	12.61528	3.761476	2.643788	1.115576	7.003843	3.389122	3.668037	7.068228	5.70289	3.504955	6.197848	7.037482	3.466569	notfound
evm.model.000006F.71	9.782182	9.897552	10.514479	3.961168	4.752614	2.59412	6.987222	5.178545	2.612955	6.817236	6.447697	4.138156	7.40295	6.710046	3.786801	selenocysteine insertion sequence-binding protein 2-like isoform X3 [Lingula anatina]
evm.model.000006F.72	135.952395	135.878462	121.284016	86.613961	148.806265	116.465127	95.570535	205.462044	187.047728	61.459319	139.88393	53.506753	98.004714	164.229564	81.212001	uncharacterized protein LOC112560306 isoform X2 [Pomacea canaliculata]
evm.model.000006F.73	12.109523	14.642215	12.852638	1.142074	3.371651	8.103116	11.920854	12.273772	26.92238	4.464143	12.322329	3.73566	7.288188	9.577089	7.983706	LOW QUALITY PROTEIN: deleted in lung and esophageal cancer protein 1-like [Pomacea canaliculata]
evm.model.000006F.74	3.8378	4.253979	4.149306	0.668972	0.693639	0.218323	3.460705	1.791926	1.787636	4.199561	4.519736	1.273052	4.453475	4.158624	2.517428	deleted in lung and esophageal cancer protein 1 [Lingula anatina]
evm.model.000006F.75	22.582855	22.481522	21.894861	19.616962	39.51705	22.360504	71.500299	78.762186	88.307697	11.083119	14.73509	2.890699	24.341658	27.96799	14.947458	PREDICTED: pterin-4-alpha-carbinolamine dehydratase-like [Aplysia californica]
evm.model.000006F.76	3.34528	3.277372	3.342779	2.471624	1.86918	1.687974	2.203099	1.43618	1.748777	4.209008	5.030328	0.960874	8.851622	4.452556	4.463239	thioredoxin-like protein AAED1 [Pomacea canaliculata]
evm.model.000006F.77	7.6567	7.515076	8.221829	3.513371	3.410267	2.788032	5.677754	4.240446	5.964077	3.686116	4.703758	1.759435	5.267751	6.488188	4.71086	PREDICTED: solute carrier family 25 member 44-like [Biomphalaria glabrata]
evm.model.000006F.78	127.731921	126.760847	128.844143	48.455006	68.239108	43.709116	73.910289	65.506842	60.245917	104.39868	101.370421	72.629531	65.065472	90.593987	46.206502	cytoplasmic aconitate hydratase isoform X1 [Lingula anatina]
evm.model.000006F.79	88.221398	90.694062	84.595357	8.073923	5.579487	1.654358	2.919675	2.222926	2.281313	6.965881	3.209705	3.339764	5.232209	4.940159	2.674151	hypothetical protein CAPTEDRAFT_142052 [Capitella teleta]
evm.model.000006F.81	11.959839	10.670534	12.905103	4.605568	4.691134	1.540475	7.487004	4.268449	2.944245	8.574378	11.372245	3.853038	13.642965	12.882013	6.624407	hypothetical protein C0Q70_16241 [Pomacea canaliculata]
evm.model.000006F.82	1.370097	1.106816	1.070838	1.472786	2.319796	1.782282	8.81122	7.348122	8.670039	10.027112	15.789421	2.1114	20.913775	13.516976	8.242983	DNA ligase 1 [Lingula anatina]
evm.model.000006F.84	0	0	0	0	1.609887	3.472764	0	3.652232	4.343779	2.629901	4.48241	0	6.675323	1.697186	5.083503	notfound
evm.model.000006F.85	563.594538	562.056204	551.790279	162.427967	66.8963	59.498354	0.412623	0.155361	0.392536	79.37323	14.205628	0.823691	18.976009	15.68242	21.591432	hypothetical protein BRAFLDRAFT_84097 [Branchiostoma floridae]
evm.model.000006F.87	1192.201452	1193.902747	1185.266119	273.862359	177.487248	85.566927	0.104952	0.531931	0.204559	134.364719	31.165517	1.938907	51.735457	30.687634	26.115075	predicted protein [Nematostella vectensis]
evm.model.000006F.88	490.836135	491.694752	479.049456	140.793256	59.071504	70.132891	0	0	0.333404	80.913214	17.782425	2.863492	22.538053	12.929071	11.213608	hypothetical protein ASZ78_006709 [Callipepla squamata]
evm.model.000006F.89	613.139138	593.541589	634.930767	56.391014	29.484144	18.299751	0	0.072592	0.352733	39.836064	8.728753	0.756755	10.864473	8.310667	11.660689	hypothetical protein CRG98_014200, partial [Punica granatum]
evm.model.000006F.90	0.29001	0.151912	0.371907	2.432861	5.692024	1.662345	0.581133	0.242819	0.392596	30.130436	15.84434	32.406445	2.004075	2.942261	3.774483	annexin A4-like isoform X1 [Pomacea canaliculata]
evm.model.000006F.91	0.240684	0.301453	1.185138	1.76507	11.038828	3.513787	1.307758	0	4.056502	71.462368	41.901976	66.27477	3.021259	5.668586	5.806241	PREDICTED: annexin A13 [Gekko japonicus]
evm.model.000006F.92	21.111136	20.941322	21.653165	8.91422	13.141599	8.299078	14.961995	25.482167	23.219419	7.104564	13.393952	4.077487	10.859805	17.523973	10.289483	hypothetical protein CAPTEDRAFT_21914 [Capitella teleta]
evm.model.000006F.93	5.410944	5.891803	5.284522	2.778883	3.453308	2.388318	4.182145	3.279783	3.292802	2.842213	3.294135	1.979282	3.238305	4.134872	3.150357	ethylmalonyl-CoA decarboxylase-like [Mizuhopecten yessoensis]
evm.model.000006F.94	29.611606	27.267173	33.800995	5.097431	7.300131	8.258424	53.648639	31.248703	27.048402	7.916106	21.810717	4.717233	24.751777	16.665872	8.914504	uncharacterized peptidase C1-like protein F26E4.3 [Lingula anatina]
evm.model.000006F.95	96.453313	76.484455	93.756614	23.825598	27.881876	10.955317	110.158549	87.15931	61.304177	27.058173	75.743711	6.318829	60.86764	44.408364	24.496588	hypothetical protein DAPPUDRAFT_303204 [Daphnia pulex]
evm.model.000006F.96	13.049449	8.214763	12.497245	0.792968	1.300564	2.671357	18.625226	12.173388	16.743272	0.62688	0.242634	0.64562	2.325608	2.219583	2.099382	notfound
evm.model.000006F.97	125.080924	123.780963	120.075046	40.758184	59.856675	15.293456	7.751578	0.905343	0.185109	98.216609	88.300919	123.985018	44.757752	41.576127	29.958418	PREDICTED: selenium-binding protein 1 isoform X2 [Cricetulus griseus]
evm.model.000006F.98	13.604373	13.646081	13.35401	3.874645	4.885442	1.454772	4.49326	4.149059	3.233824	7.870476	7.162552	6.612217	4.538218	3.642051	2.510552	phosphotriesterase-related protein-like [Exaiptasia pallida]
evm.model.000006F.99	4.618581	4.137846	4.629436	1.338987	1.408816	0.646697	1.96829	0.924978	1.655736	2.145467	2.381601	1.551132	2.314792	2.698284	1.662136	hypothetical protein CAPTEDRAFT_126088 [Capitella teleta]
evm.model.000007F.100	10.027778	9.964652	11.25239	3.774618	4.655329	3.252062	6.325068	4.271309	3.537377	3.459154	4.335506	1.679734	5.896274	6.943664	3.90872	hypothetical protein CAPTEDRAFT_184437 [Capitella teleta]
evm.model.000007F.101	2.897952	2.811392	2.94103	3.355272	3.651938	1.601916	7.758314	4.248803	4.355807	2.330475	3.844262	0.608648	4.528961	5.960254	3.393312	hypothetical protein CAPTEDRAFT_220878 [Capitella teleta]
evm.model.000007F.102	3.167714	3.545723	3.807207	0.691589	0.513979	0.130972	0.773342	1.179209	1.621395	1.157485	1.720705	0.487836	2.094188	2.786334	0.855313	uncharacterized protein LOC110980453 [Acanthaster planci]
evm.model.000007F.103	0	0	0.197001	0	0	0	0.340761	0	0	0.182549	0	0.180648	0	0	0	hypothetical protein BOX15_Mlig001261g3 [Macrostomum lignano]
evm.model.000007F.104	13.919313	10.418216	9.265803	0.56957	0	0.45155	0	0	0.223724	1.627898	0.498749	0.995342	0	0	0.198065	troponin C-like [Orbicella faveolata]
evm.model.000007F.105	2.956204	3.20442	2.934364	1.266379	1.235975	0.464713	1.927582	0.923581	1.075589	1.178834	1.161628	0.56091	1.960366	1.409713	1.068999	uncharacterized protein LOC112562232 isoform X1 [Pomacea canaliculata]
evm.model.000007F.106	2.398303	2.152036	2.420064	0.494948	0.440419	0.130638	1.221216	0.805962	0.732106	1.062048	1.477379	0.385361	1.676715	1.633246	0.633571	PREDICTED: centromere protein J-like, partial [Crassostrea gigas]
evm.model.000007F.107	2.943755	2.848214	3.943505	0.264881	1.11772	0.263741	0.522947	0.598216	0.612369	2.115379	2.769532	0.394439	2.897591	1.361875	0.634896	notfound
evm.model.000007F.108	4.646063	4.679029	3.980435	1.458961	1.013878	0.882961	1.906299	0.837249	1.329046	3.039204	2.495799	1.13424	3.007485	2.963418	1.272533	centromere protein J-like isoform X1 [Lingula anatina]
evm.model.000007F.109	0.17133	0.862154	0.211454	0	1.149926	0.256462	0	0.494034	1.114377	16.261156	7.787083	11.291375	0.19901	0.488742	0.743311	2-oxo-4-hydroxy-4-carboxy-5-ureidoimidazoline decarboxylase-like [Crassostrea virginica]
evm.model.000007F.110	11.956066	11.629178	11.638212	3.457076	5.17009	1.649504	4.704703	4.375532	2.674529	15.742788	11.945261	5.291336	5.26355	7.023184	2.720015	hypothetical protein CAPTEDRAFT_24585, partial [Capitella teleta]
evm.model.000007F.111	10.120101	20.893314	19.749176	163.430723	179.848364	123.456758	33.967661	39.207883	32.024108	51.500966	118.870831	34.648248	133.174526	109.897102	75.923367	basic amino acid ABC transporter substrate-binding protein [Lachnospiraceae bacterium G41]
evm.model.000007F.112	10.706555	9.68727	8.565716	95.51321	97.315371	63.830701	23.730448	17.730136	15.82486	23.951416	50.264631	17.016216	89.414773	65.088916	50.403857	hypothetical protein CAPTEDRAFT_175888, partial [Capitella teleta]
evm.model.000007F.114	4.024367	4.595266	4.13885	3.323727	2.962444	1.213814	0.282849	0.573933	0.607342	10.999896	21.983845	1.092324	26.52853	13.706751	6.707801	hypothetical protein CAPTEDRAFT_205549 [Capitella teleta]
evm.model.000007F.115	3.830052	2.993271	3.230282	1.430254	3.679126	0.366864	0	0	0	11.453337	21.017101	0.53058	25.421369	11.253035	6.664516	hypothetical protein OCBIM_22008889mg [Octopus bimaculoides]
evm.model.000007F.116	10.156293	9.73245	10.036966	6.554129	6.185623	4.082471	10.278929	5.960673	6.264218	5.179139	6.323751	1.444666	14.567745	13.55693	10.132678	hypothetical protein CAPTEDRAFT_177616 [Capitella teleta]
evm.model.000007F.117	12.945616	13.566139	15.498377	4.393415	3.302064	2.803277	3.816312	2.521945	2.680047	2.811831	2.135862	1.903917	3.358312	3.358323	2.494228	TAF5-like RNA polymerase II p300/CBP-associated factor-associated factor 65 kDa subunit 5L [Lingula anatina]
evm.model.000007F.118	21.423163	18.287153	20.515384	10.120193	7.685452	3.433796	5.948659	3.973707	4.770181	8.701415	6.405354	3.10276	11.911336	10.580075	6.180749	hypothetical protein CAPTEDRAFT_174783 [Capitella teleta]
evm.model.000007F.119	47.704182	36.178899	39.124943	32.516227	13.615046	12.869655	6.853119	4.047379	9.214077	19.647895	21.077738	8.734852	28.000574	21.548451	25.092533	notfound
evm.model.000007F.122	0	0	0	0	0	0	0	0	0	0	0	0	0	0	0	PREDICTED: collagen alpha-2(IV) chain-like [Solanum tuberosum]
evm.model.000007F.123	0	0	0	0	0	0	0	0	0	0	0	0	0	0	0	extensin-3-like, partial [Columba livia]
evm.model.000007F.126	0.5642	0.4849	0.117515	0.763279	1.253397	1.057852	0.142266	0.389642	0.574917	0.98204	0.902441	0.195239	3.11595	1.665873	0.696421	putative GABA receptor 6 [Hirudo verbana]
evm.model.000007F.14	0	0	0	0	0	0	0	0	0	0	0	0	0	0	0	notfound
evm.model.000007F.15	4.175027	4.311259	4.407192	2.956275	4.214689	1.678953	5.53284	3.195844	1.567954	4.741389	4.478475	2.988105	5.481308	5.59634	2.009243	teneurin [Platynereis dumerilii]
evm.model.000007F.16	10.075095	8.400052	11.697136	2.928062	3.745685	0.997341	1.993324	2.015339	2.908423	2.218217	1.455067	3.088952	2.659861	3.006365	2.246184	PREDICTED: ankyrin-1 isoform X1 [Crassostrea gigas]
evm.model.000007F.17	16.32427	13.743416	13.685047	6.151784	5.295619	4.038912	5.574058	3.197177	5.661298	3.155351	4.281517	1.536347	7.058511	6.566264	5.718653	hypothetical protein CAPTEDRAFT_223827 [Capitella teleta]
evm.model.000007F.18	4.50178	4.028667	4.259533	0.615603	0.940913	0.792016	4.756348	2.487677	2.433701	4.724665	6.500839	0.53446	6.505864	5.652126	3.119405	hypothetical protein CAPTEDRAFT_221227 [Capitella teleta]
evm.model.000007F.19	9.891751	11.491116	12.033158	4.535546	1.477221	2.845513	2.342976	1.200807	1.708942	5.413674	3.839268	1.561575	5.510338	3.878104	3.274672	uncharacterized protein LOC110980430 isoform X1 [Acanthaster planci]
evm.model.000007F.2	0.448317	1.67381	1.071301	22.061546	13.509775	20.00312	74.01959	49.616757	55.046165	16.431136	32.134702	0	47.703517	28.102079	22.474432	notfound
evm.model.000007F.20	12.93915	13.569272	14.523913	4.635581	3.824496	1.853697	4.955406	2.586057	2.043805	3.577552	3.856881	1.253152	6.926995	5.86338	3.062336	diacylglycerol kinase theta-like isoform X2 [Pomacea canaliculata]
evm.model.000007F.21	2001.745911	2055.836989	2054.069028	1399.30043	993.126037	994.061326	1146.100025	876.261255	1248.531378	1174.686817	921.192326	677.750871	1610.924136	1113.17903	1089.770331	40S ribosomal protein S8 [Trichogramma pretiosum]
evm.model.000007F.22	4.613782	4.783786	4.411444	1.341752	1.201565	0.607954	1.774877	2.827014	1.90357	1.186887	1.415944	0.624666	1.365867	2.638997	0.471753	FAST kinase domain-containing protein 1, mitochondrial-like isoform X1 [Pomacea canaliculata]
evm.model.000007F.23	5.813887	5.725678	5.967922	1.950397	3.023369	1.884464	1.454543	2.466345	1.828333	2.113917	2.229216	1.069581	2.408626	4.021192	1.620349	PREDICTED: FAST kinase domain-containing protein 1-like [Octopus bimaculoides]
evm.model.000007F.24	0.040906	0	0	0.783108	0.847849	0.804834	0.147884	0.100128	0.127596	0.222283	0.100761	0	0.51164	1.130421	0.535241	Arylsulfatase B [Mizuhopecten yessoensis]
evm.model.000007F.25	872.504456	933.568216	906.532315	442.873097	351.369169	427.967046	359.378288	248.722858	387.178171	418.16424	328.011842	198.02478	419.781513	365.223437	427.374431	60S ribosomal protein L19-like [Pomacea canaliculata]
evm.model.000007F.26_evm.model.000007F.27	20.884985	19.622368	21.81673	20.894177	26.586531	4.873186	16.755413	9.729964	6.952178	15.188262	17.574192	10.106391	21.41277	21.188732	9.384418	hypothetical protein CAPTEDRAFT_175923 [Capitella teleta]
evm.model.000007F.28	2.651911	2.149246	2.626018	3.875192	4.469956	2.3188	10.220828	6.678366	5.815111	9.866363	8.599076	3.125364	11.727512	8.273892	4.816794	unnamed protein product [Tetraodon nigroviridis]
evm.model.000007F.29	26.389055	25.500377	29.190755	9.631981	11.162282	3.928834	12.000553	9.715668	10.034933	8.918089	7.442519	4.732014	10.437773	9.950795	6.224862	ras-related GTP-binding protein C [Lingula anatina]
evm.model.000007F.3	0	0	0	0.368532	0.266111	2.860004	3.575585	1.431549	9.944653	2.116749	2.1958	0.077053	4.339851	1.417833	8.86582	hypothetical protein CAPTEDRAFT_199538 [Capitella teleta]
evm.model.000007F.30	8.887158	9.44925	10.728225	2.747006	2.130597	1.598122	1.477212	1.849895	1.642046	1.360824	1.279185	1.150038	2.246559	1.819344	1.257162	PREDICTED: splicing regulatory glutamine/lysine-rich protein 1 [Crassostrea gigas]
evm.model.000007F.31	3139.551139	3469.158179	3283.857586	2570.53894	1739.818979	1266.696725	1413.285709	1145.034174	1629.866444	1267.04116	989.072795	642.784001	1915.50979	1175.547545	1224.167858	ribosomal protein rpl30 [Eurythoe complanata]
evm.model.000007F.32	29.904444	22.347428	31.765343	12.676418	14.033833	9.937448	11.773117	7.316103	8.541139	7.53163	10.745688	2.835794	16.195973	9.613936	7.255708	notfound
evm.model.000007F.33	14.722079	13.839267	16.149032	4.758336	6.615407	1.881909	6.172646	3.884402	4.327378	4.392217	3.903686	2.058254	7.370627	7.307679	5.295561	ankyrin repeat domain-containing protein 50 [Lingula anatina]
evm.model.000007F.34	51.46323	52.706267	56.297136	34.163807	28.607369	14.23748	41.543281	25.754636	24.612269	27.867544	26.271825	13.815435	46.052717	35.508803	18.474336	PREDICTED: survival of motor neuron-related-splicing factor 30 [Crassostrea gigas]
evm.model.000007F.35	5.421392	6.183661	5.910872	0.35106	0.803515	0.710617	0.19425	0.642558	1.109343	0.825813	0.896596	0.314084	0.135558	0	2.525258	notfound
evm.model.000007F.36	0.208504	0.14727	0.241913	0.135349	0.129661	0.031549	0.348491	0.313138	0.126463	0.291187	0.357335	0.017022	0.414473	0.645177	0.115466	hypothetical protein C0Q70_16913 [Pomacea canaliculata]
evm.model.000007F.37_evm.model.000007F.38	18.858313	20.366823	22.403591	49.629691	27.524925	52.912182	5.881644	3.162238	4.568166	68.65559	72.465945	6.103625	176.328368	139.366957	79.134939	hypothetical protein HELRODRAFT_186118 [Helobdella robusta]
evm.model.000007F.39	0	0	0	0	0	0	0	0	0	0	0	0	0	0	0	growth hormone secretagogue receptor type 1-like [Lingula anatina]
evm.model.000007F.40	7.395376	7.200568	7.874087	4.102332	3.430845	4.170589	2.073394	1.037242	2.585119	4.943167	3.498169	1.816634	4.727655	4.105932	3.542661	hypothetical protein CAPTEDRAFT_220214 [Capitella teleta]
evm.model.000007F.41	0.892056	0	1.055589	0	0	0	0	0	0	0	0	0	0	0	0	uncharacterized protein LOC112562282 isoform X1 [Pomacea canaliculata]
evm.model.000007F.42	0	0	0	0	0	0	0	0	0	0.792025	0.912765	0.838941	4.04083	12.929071	7.036487	sushi, von Willebrand factor type A, EGF and pentraxin domain-containing protein 1-like [Exaiptasia pallida]
evm.model.000007F.43	44.146751	46.513614	50.105446	36.072764	39.110788	29.809648	45.863754	27.164872	35.355369	37.279266	30.960095	15.379996	47.201802	30.452266	23.337537	PREDICTED: proteasome inhibitor PI31 subunit [Crassostrea gigas]
evm.model.000007F.44	9.917344	9.999214	10.944223	2.922729	3.048	1.786008	2.635316	2.176465	2.143405	2.301371	2.343765	0.910793	2.839019	4.082311	1.354982	tRNA (guanine(10)-N2)-methyltransferase homolog [Mizuhopecten yessoensis]
evm.model.000007F.45	6.320621	6.479497	5.253737	29.908643	83.10248	46.84221	16.415747	22.840103	11.94945	15.255425	54.572944	6.667962	78.251199	84.767666	33.260592	hypothetical protein HELRODRAFT_186118 [Helobdella robusta]
evm.model.000007F.46	9.325663	9.256729	8.296462	4.798083	3.901559	2.057349	2.412715	1.436174	0.994776	4.276475	2.434112	2.320804	5.392825	4.451126	3.535409	transmembrane 6 superfamily member 1-like [Acanthaster planci]
evm.model.000007F.47_evm.model.000007F.48	10.926667	9.588532	8.942464	1.527033	0.824036	0.53372	0.04427	0	0.075447	1.08114	0.327668	0.157231	0.82216	0.570992	0.493758	beta-1,4-N-acetylgalactosaminyltransferase bre-4 [Lingula anatina]
evm.model.000007F.49	6.207129	5.943463	6.624299	2.600422	2.266135	1.120856	4.768037	2.948755	2.01046	2.188204	2.011791	1.380204	3.338418	3.158772	1.503658	PREDICTED: LOW QUALITY PROTEIN: insulin receptor substrate 1-B-like [Branchiostoma belcheri]
evm.model.000007F.50	7.934713	6.02852	7.239745	3.64974	2.786395	2.954623	6.582964	5.360643	5.76966	4.418238	4.096091	2.88745	4.137483	6.612476	3.566303	hypothetical protein CAPTEDRAFT_174218 [Capitella teleta]
evm.model.000007F.51	38.743623	32.510053	31.248358	33.016308	45.319353	9.391136	25.007303	21.625217	28.457322	23.175995	29.018325	2.841962	77.479172	70.13411	43.185094	notfound
evm.model.000007F.52	0.485073	0.253691	1.05835	1.26965	3.997821	4.333018	7.093679	7.457015	6.580533	7.601675	11.594778	4.337013	11.842167	12.086909	6.801338	uncharacterized protein LOC110443545 [Mizuhopecten yessoensis]
evm.model.000007F.53	1.471922	1.499362	2.36978	0.115695	0.108157	0	0	0	0	0.136039	0.20255	0	0.569295	0.517399	0.110644	hypothetical protein CAPTEDRAFT_227515 [Capitella teleta]
evm.model.000007F.54	1.280519	1.061426	0.208648	0	0	0	0	0	0	0	0	0	0.165073	0	0	hypothetical protein N305_10476, partial [Manacus vitellinus]
evm.model.000007F.55	1.075979	1.581888	1.959435	0.122325	0.167476	0.121791	0.154858	0.051504	0	0.462958	1.260376	0.24553	1.166476	1.080513	0.520785	hypothetical protein CAPTEDRAFT_227515 [Capitella teleta]
evm.model.000007F.56	0.407401	0.623754	0.348114	0.208749	3.594949	0.118489	0	0	0	26.978678	42.530845	32.55855	0.482873	0.40774	0.101125	elastase-1-like [Crassostrea virginica]
evm.model.000007F.57	0.451613	0.644922	0.482646	1.634701	1.345245	1.701296	0.758245	0.980391	0.494748	4.37967	3.222326	3.220685	1.930252	2.264204	2.364072	serine/threonine-protein phosphatase 6 regulatory ankyrin repeat subunit B [Lingula anatina]
evm.model.000007F.58	1.08495	0.134027	1.032663	0.529932	0.306877	0.463168	0.325356	0.132016	1.086058	0.173807	0.464285	0.323366	0.456593	0.338342	0.743271	hypothetical protein CRG98_008714 [Punica granatum]
evm.model.000007F.59	0.121953	0.239789	0	0.437603	1.526089	0	3.774241	1.306021	1.346583	8.392924	4.5451	8.790438	1.332556	2.298766	0.420273	PREDICTED: polycystin-1-like [Saccoglossus kowalevskii]
evm.model.000007F.6	0.510407	0.411997	0.408235	0.297218	0.23109	0.393432	2.157541	0.676223	1.004286	1.049381	1.675331	0.053025	2.463189	2.328107	1.142762	notfound
evm.model.000007F.60	0	0	0	0.267831	0.263566	0	1.022521	1.328293	0	3.192112	1.366283	1.232794	0.428259	0.75491	0	notfound
evm.model.000007F.62	0.032085	0.063513	0.041113	0.158435	0.16915	0.022994	1.183302	0.255709	0.024539	0.583978	0.380669	0.207366	0.256528	0.432634	0.064196	PREDICTED: polycystin-1-like [Saccoglossus kowalevskii]
evm.model.000007F.63	0	0	0	0.192865	0	0	1.44063	0.179777	0.241807	1.058281	0.511848	0.491123	0.450235	0.380051	0	notfound
evm.model.000007F.64	7.168616	7.107839	7.846165	3.788609	3.599616	2.03464	6.228843	2.997774	3.371104	3.808463	4.286005	1.091888	7.99282	5.908496	3.499971	hypothetical protein CAPTEDRAFT_182437 [Capitella teleta]
evm.model.000007F.65	6.831779	6.805471	7.348714	1.383322	1.028625	0.435475	1.169035	0.628181	0.509594	1.040523	0.499938	0.699751	1.606908	0.893904	0.725954	diphthine--ammonia ligase [Lingula anatina]
evm.model.000007F.69	0.198591	0	0.124852	0.048706	0.096267	0	0.465842	0.263711	0.2022	1.150775	2.138145	0.050102	1.683273	2.395646	0.468445	hypothetical protein CAPTEDRAFT_126730 [Capitella teleta]
evm.model.000007F.7	68.519974	73.594853	74.541171	165.415822	67.753423	104.613107	4.548575	4.353608	9.187197	67.891586	51.86474	21.332936	196.261328	171.849614	241.624596	protein D2-like [Orbicella faveolata]
evm.model.000007F.72	0	0	0	0	0	0	0	0	0	0	0	0	0	0	0	PREDICTED: coiled-coil domain-containing protein 86-like, partial [Salmo salar]
evm.model.000007F.76	39.35595	11.192847	6.804338	15.132474	3.503872	3.906859	10.343094	0	4.471537	5.777126	0	2.911617	9.39493	8.080669	7.413441	Subtilisin inhibitor 1 [Mizuhopecten yessoensis]
evm.model.000007F.77	0.352891	0.234373	0.209589	17.854853	24.000325	0.930146	4.430596	4.62065	47.307657	0.311531	0.18522	0.03444	5.01219	4.842785	3.133879	PREDICTED: nitric oxide synthase, brain isoform X2 [Crassostrea gigas]
evm.model.000007F.78	0.726631	0.719677	0.645493	8.92589	7.688487	5.662645	21.988538	10.915677	10.608185	8.665927	7.82139	1.947177	14.638684	17.343347	10.647098	hypothetical protein CAPTEDRAFT_100575, partial [Capitella teleta]
evm.model.000007F.80	0	0	0	0	0	0	0	0	0	0	0	0	0	0	0	hypothetical protein V500_06926 [Pseudogymnoascus sp. VKM F-4518 (FW-2643)]
evm.model.000007F.81	0	0	0	0	0	0	0	0	0	0	0	0	0	0	0	PREDICTED: ankyrin repeat domain-containing protein 50-like isoform X16 [Nothobranchius furzeri]
evm.model.000007F.82	0	0	0	0	0	0	0	0	0	0	0	0	0.04967	0	0	hypothetical protein LOTGIDRAFT_110464, partial [Lottia gigantea]
evm.model.000007F.85	0	0	0	0	0	0	0	0	0	0	0	0	0	0	0	Uncharacterized protein in mobD 3'region [Mizuhopecten yessoensis]
evm.model.000007F.86	1.154717	1.990604	1.275621	1.218609	1.680172	0.142761	1.084421	1.386212	0.755355	1.382625	4.196268	1.62583	3.765901	4.640712	4.424669	notfound
evm.model.000007F.87	0.844612	0.72917	0.736708	1.564201	2.871061	1.409491	1.969435	1.46651	0.459026	1.335666	3.255929	1.141288	4.648635	3.512542	2.317439	hypothetical protein CAPTEDRAFT_222014 [Capitella teleta]
evm.model.000007F.88	7.895115	6.459613	9.802596	3.974809	10.288412	2.696252	0	0	0	59.431935	76.852078	3.352519	62.173395	63.653507	34.814977	hypothetical protein LOTGIDRAFT_171719 [Lottia gigantea]
evm.model.000007F.89	4.339179	4.788839	4.982996	3.681429	3.587559	2.796306	0	0.364289	0	34.043955	38.60314	2.958229	45.139883	36.69653	18.338646	notfound
evm.model.000007F.90	30.100966	29.9863	31.645948	10.952951	7.858631	6.215361	11.235236	9.043042	9.926087	10.30649	8.68856	3.947213	13.78648	11.278945	7.622531	hypothetical protein CAPTEDRAFT_8 [Capitella teleta]
evm.model.000007F.91	22.039565	19.530299	17.613231	5.245015	5.076434	3.9875	6.31373	4.248037	6.229407	4.023855	3.871738	2.859945	6.008055	7.606751	5.112109	hypothetical protein CAPTEDRAFT_153443 [Capitella teleta]
evm.model.000007F.92	0	0	0	0.146848	0	0	0	0	0	0	0.266514	0	0	0	0	hypothetical protein CAPTEDRAFT_205934 [Capitella teleta]
evm.model.000007F.94	8.602454	7.900711	10.604983	0	1.306637	1.453715	0	0	0	0	0	0	2.032059	1.342575	1.412084	notfound
evm.model.000007F.95	6.074024	6.318018	5.205562	3.264839	3.157864	1.552297	4.228264	3.020794	3.401705	2.494108	2.706626	1.629723	3.636141	3.970636	2.428821	dol-P-Man:Man(5)GlcNAc(2)-PP-Dol alpha-1,3-mannosyltransferase isoform X2 [Lingula anatina]
evm.model.000007F.96	15.167685	19.360785	16.173984	7.143801	5.613077	6.69022	7.456968	4.252961	3.34555	3.287118	4.467437	2.070147	5.632579	7.165904	3.643588	hypothetical protein CAPTEDRAFT_141927 [Capitella teleta]
evm.model.000007F.97	15.773906	15.738138	16.871428	5.201851	6.043197	2.401861	5.456536	4.58108	3.730454	3.862244	3.205204	2.011504	5.86932	4.357748	3.812208	hypothetical protein CAPTEDRAFT_141927 [Capitella teleta]
evm.model.000007F.98	6.262688	5.949113	6.177834	2.201033	2.728811	1.097747	2.066067	2.044233	2.097017	1.494011	1.332504	0.878798	1.47137	2.090951	1.430107	PREDICTED: Hermansky-Pudlak syndrome 3 protein homolog [Saccoglossus kowalevskii]
evm.model.000007F.99.1	36.418381	37.15581	39.034763	32.876049	41.038766	20.61062	19.232475	11.154316	13.221435	15.96516	17.720778	8.596915	33.667196	32.740895	20.401083	hypothetical protein HELRODRAFT_115162 [Helobdella robusta]
evm.model.000008F.10	2.160646	2.596482	2.005867	0.254538	0.457391	0.160184	0.262117	0.46699	0.294233	0.539719	0.201266	0.310589	0.361105	0.530172	0.304757	protein NRDE2 homolog isoform X1 [Sarcophilus harrisii]
evm.model.000008F.11	3.291853	3.429526	3.238694	1.759733	1.969294	1.094743	1.162191	0.717652	0.460183	1.110065	0.661795	0.469182	0.761997	0.979114	1.233692	NRDE-2, necessary for RNA interference-domain-containing protein [Absidia repens]
evm.model.000008F.12	8.220489	6.619265	5.863674	1.248039	1.842242	3.750585	0.791716	0.599718	1.725805	1.458581	3.3826	1.53085	0.982476	1.305967	3.745739	LOW QUALITY PROTEIN: protein NRDE2 homolog [Rhincodon typus]
evm.model.000008F.13	32.221604	32.035022	31.829453	12.522522	15.932152	5.753715	15.793381	14.923133	9.274779	10.804365	13.97325	5.304742	17.973189	19.950676	10.686101	eukaryotic translation initiation factor 3 subunit L-like [Lingula anatina]
evm.model.000008F.14	50.211391	52.243265	50.005054	19.327173	16.476725	12.139923	22.940865	18.734495	22.045065	15.209945	15.668473	6.994573	24.426529	27.277481	15.57365	H/ACA ribonucleoprotein complex subunit 1 [Lingula anatina]
evm.model.000008F.15	3.98852	4.543409	4.993269	3.001811	3.10934	2.552798	4.339932	3.340568	6.082216	1.724329	2.653631	0.949933	3.301126	4.413156	3.730178	PREDICTED: rho GTPase-activating protein 24, partial [Pygocentrus nattereri]
evm.model.000008F.16	0	0	0	0.080939	0.074934	0	0.585772	0.297352	0.24885	0.432719	0.069382	0	0.712406	0.15523	0.392204	notfound
evm.model.000008F.17	0.224891	0.284263	1.112248	0.881503	1.734927	0.595331	4.338613	6.154928	1.890883	0.930911	1.88981	0	3.222601	0.599049	1.168621	hypothetical protein CAPTEDRAFT_211969 [Capitella teleta]
evm.model.000008F.18	13.183199	11.97192	23.141056	3.391332	2.229733	1.147938	4.537927	1.003062	8.380356	5.781148	11.6577	1.151105	17.968019	14.4888	4.947575	notfound
evm.model.000008F.19	7.331338	7.205269	8.262242	3.337521	1.955792	1.63136	2.898451	2.014529	1.827892	2.453823	2.493554	0.674363	5.418448	6.970316	3.304122	hypothetical protein CAPTEDRAFT_101171 [Capitella teleta]
evm.model.000008F.2	1.104754	1.582282	1.814095	0.937408	1.668429	0.468093	4.853143	3.371878	2.0446	16.200734	13.66725	8.821964	11.005316	9.725697	3.724852	transient receptor potential cation channel subfamily M member 1-like [Mizuhopecten yessoensis]
evm.model.000008F.20	32.315251	28.509343	33.092761	11.529504	4.727447	6.837004	1.149733	1.022814	0	2.232071	0.871276	0.785675	0.721977	4.76998	0.956573	notfound
evm.model.000008F.21	18.978701	18.442725	16.084734	1.617335	1.035506	0.921391	0.108044	0.165488	0	1.059824	0.590162	0	0.431138	0.887454	1.113697	hypothetical protein HELRODRAFT_165853 [Helobdella robusta]
evm.model.000008F.22	12.239134	12.958454	13.895827	6.728145	7.013585	3.676752	11.19433	10.252375	8.866614	6.408207	7.312223	3.034749	7.698339	7.682057	5.233911	hypothetical protein CAPTEDRAFT_219010 [Capitella teleta]
evm.model.000008F.23	234.236637	236.096142	234.501768	194.724576	164.83969	152.692132	294.607285	153.990004	140.970877	147.691796	119.850064	82.161572	215.295376	177.465531	167.707133	hypothetical protein CAPTEDRAFT_225175 [Capitella teleta]
evm.model.000008F.24	23.258463	24.832125	25.819436	12.008155	11.394576	23.563737	53.463392	53.109756	55.31326	50.391053	61.487642	17.373196	77.421001	57.462592	50.887371	Nucleoside diphosphate kinase-like 5 [Mizuhopecten yessoensis]
evm.model.000008F.25	32.59208	35.680586	31.985579	9.916175	6.596572	4.751885	5.57004	4.030691	6.121432	3.822965	3.213942	3.170397	7.670806	5.863031	2.840107	PREDICTED: exosome complex component RRP46-like isoform X1 [Priapulus caudatus]
evm.model.000008F.26.1	113.710761	118.405931	121.339711	57.72792	60.96104	30.560257	99.273692	70.497332	49.021708	55.487137	56.476486	35.169872	95.217575	89.747574	41.137949	PREDICTED: probable ATP-dependent RNA helicase DDX5 [Callorhinchus milii]
evm.model.000008F.27.1	11.272491	12.242625	12.682011	9.68278	12.612727	7.64594	19.246679	11.504955	11.664148	17.07127	16.046225	12.486584	18.518017	18.936211	13.256082	PREDICTED: rho GTPase-activating protein 17 isoform X6 [Crassostrea gigas]
evm.model.000008F.28	32.970674	34.790801	35.339134	7.312041	6.371145	5.659308	5.423277	4.988934	7.286132	6.705823	5.968802	2.524525	6.400483	6.491612	5.269373	PREDICTED: ribosome biogenesis regulatory protein homolog [Branchiostoma belcheri]
evm.model.000008F.29	6.335929	6.557189	7.491841	2.138456	1.89166	1.306953	2.008269	1.676847	1.16417	2.234941	2.193195	0.941201	3.074512	3.047319	2.124037	sorting nexin-14 isoform X11 [Pan troglodytes]
evm.model.000008F.3	1.594342	2.132875	2.044647	0.79496	1.699353	0.189598	3.188971	2.152927	1.133666	10.528823	10.289253	4.223609	8.332943	7.04137	3.633046	hypothetical protein CAPTEDRAFT_199955 [Capitella teleta]
evm.model.000008F.30	10.866877	11.987654	12.63968	11.990618	6.042559	7.521061	8.534305	7.249862	9.563187	8.582954	8.469967	1.177719	14.461027	13.730838	8.200024	phosphomannomutase 2 [Lingula anatina]
evm.model.000008F.31	6.181539	5.961505	5.71057	2.019394	1.45759	0.867205	1.982003	1.014562	1.806759	1.16533	1.355421	1.28098	1.212198	1.025376	1.259567	hypothetical protein BSL78_05687 [Apostichopus japonicus]
evm.model.000008F.32	6.650724	6.951251	7.470037	2.55299	3.461479	2.934255	4.929831	2.626281	4.228853	1.993424	1.968917	1.050529	2.891	2.939316	2.37832	transcriptional adapter 1 [Lingula anatina]
evm.model.000008F.33	0.566092	0	0.473713	0.633438	0.761272	1.519571	0	0	0	1.705937	0	0.196135	1.501324	1.248197	1.739703	PREDICTED: uncharacterized protein LOC105338602 [Crassostrea gigas]
evm.model.000008F.34	7.89947	8.620177	8.697471	2.468196	2.522864	2.398582	3.007996	2.468858	3.56725	2.825239	2.606193	1.256881	4.410773	3.329063	2.359223	U3 small nucleolar RNA-associated protein 6 homolog [Lingula anatina]
evm.model.000008F.35	45.452124	47.245584	48.054696	22.010872	37.905526	33.107016	57.891084	54.755769	71.793015	27.825249	46.894005	10.477572	32.320131	52.409324	26.667055	PREDICTED: mitochondrial import inner membrane translocase subunit Tim23-like [Aplysia californica]
evm.model.000008F.36	24.81115	11.022061	15.909504	2.649193	5.795055	1.588664	7.749749	10.142662	3.920031	2.125215	5.393697	0.574424	4.156819	6.006166	3.030351	notfound
evm.model.000008F.37	11.416459	8.379401	5.687605	241.667874	322.919008	195.286153	17.701268	25.48333	24.300239	16.368524	29.162864	16.991678	43.306152	27.83997	38.029255	hypothetical protein CAPTEDRAFT_221829 [Capitella teleta]
evm.model.000008F.39	8.031827	8.527883	7.9775	427.638957	643.9409	321.574698	0	19.638035	0	10.159774	29.505969	46.083877	29.462285	27.705152	38.117695	notfound
evm.model.000008F.4	1.768647	2.284769	1.618582	3.0887	8.512692	2.732311	10.707864	9.838188	6.100803	10.343196	23.74518	25.134056	11.090932	10.838029	6.323406	suppressor of cytokine signaling 2 [Lingula anatina]
evm.model.000008F.40	9.434683	4.955631	7.202971	275.669393	393.566	174.843809	27.454676	26.306043	35.939843	11.610606	33.379507	27.766889	59.678227	36.541598	52.073044	hypothetical protein CAPTEDRAFT_221829 [Capitella teleta]
evm.model.000008F.41	3.279663	4.096728	2.863212	93.930007	109.718963	44.986466	13.694957	12.432354	9.002162	6.459046	13.547819	9.404524	28.70717	14.71406	35.986035	notfound
evm.model.000008F.42	4.707143	6.418199	5.212831	107.214301	153.340948	144.822762	14.364749	8.222225	6.961719	7.483404	14.531773	11.119693	43.673135	26.957239	38.712033	notfound
evm.model.000008F.43	2.528957	1.988087	2.678975	39.542662	49.142167	45.072321	6.383116	3.356945	3.24267	3.444262	5.905077	3.976498	17.271271	11.660873	19.638656	hypothetical protein CAPTEDRAFT_216189 [Capitella teleta]
evm.model.000008F.44	2.366825	1.696665	1.8534	44.657076	80.667149	41.478887	6.4903	4.828789	2.458176	3.682653	6.810354	5.210088	14.75991	12.26086	16.671431	notfound
evm.model.000008F.45	0.679593	0.800934	0.825031	20.943015	33.708559	16.269	4.038547	2.301396	1.325905	1.852264	3.841446	1.912146	6.738248	4.637198	6.408494	hypothetical protein CAPTEDRAFT_216189 [Capitella teleta]
evm.model.000008F.46	0.83293	1.038177	0.507341	0	0	0	0	0	0	0	0	0	0.849259	0	0	notfound
evm.model.000008F.47	16.48217	14.778533	13.713005	17.612085	19.971522	12.901728	20.667361	20.835188	23.361372	13.822799	17.095582	6.845586	26.516305	19.242266	18.826406	uncharacterized protein LOC106176852 [Lingula anatina]
evm.model.000008F.49	8.135444	8.828516	8.539708	7.184338	12.016752	6.262494	9.775909	7.673841	7.998275	10.488879	14.292731	3.440403	11.495721	13.587677	6.818555	Actin related complex p41 subunit [Daphnia magna]
evm.model.000008F.5	8.136479	8.280382	8.56193	3.319512	3.012521	1.191469	5.068423	3.25409	1.693463	4.413216	3.985333	2.71687	6.61315	5.546765	3.73751	hypothetical protein CAPTEDRAFT_114708 [Capitella teleta]
evm.model.000008F.50	153.061542	149.33387	153.540118	95.734646	85.481886	73.646407	136.961189	82.191842	100.11912	80.795512	74.541532	39.409539	141.031288	112.252893	86.548446	PREDICTED: actin-related protein 2/3 complex subunit 1A-like isoform X1 [Branchiostoma belcheri]
evm.model.000008F.51	7.019874	8.10161	5.610256	3.054228	2.416564	0.331982	2.809211	2.443875	1.334366	2.776959	2.18907	1.273985	2.761243	2.87627	1.986773	hypothetical protein CAPTEDRAFT_182856 [Capitella teleta]
evm.model.000008F.52	17.852507	17.131997	18.858026	4.588278	4.322569	3.299876	5.287784	4.170804	5.95261	3.692401	3.985865	1.517279	4.992955	6.566477	4.318768	nuclear pore complex protein Nup85-like [Lingula anatina]
evm.model.000008F.53	3.052659	2.638186	3.263944	0.287946	0.181282	0.081792	0.694122	0.262417	0.243313	0.518341	0.29361	0.151016	0.598651	0.534892	0.396465	PREDICTED: kinetochore-associated protein 1 [Taeniopygia guttata]
evm.model.000008F.54	8.775804	8.469998	10.479529	1.806563	2.112432	1.09676	0.872174	1.234017	0.780541	1.464037	1.25462	0.544818	1.661521	2.306732	0.888475	uncharacterized protein LOC106179552 [Lingula anatina]
evm.model.000008F.55	49.104163	51.180901	50.526383	27.713021	29.576208	19.071607	37.6841	22.376232	31.158505	32.485894	23.637592	18.402686	36.877904	28.675971	22.969209	hypothetical protein OCBIM_22038847mg [Octopus bimaculoides]
evm.model.000008F.56.1	13.916761	14.478424	15.554752	49.898406	54.234855	42.016349	52.800647	29.748062	55.354284	20.117513	28.70351	14.114894	93.480506	74.247519	76.017262	testican-2 [Lingula anatina]
evm.model.000008F.57	8.211667	7.899455	9.51964	6.877937	9.428707	2.770112	7.766797	4.426917	5.365404	3.258988	2.474445	1.562824	8.439407	7.5873	5.318091	acyl-coenzyme A synthetase ACSM3, mitochondrial-like [Acanthaster planci]
evm.model.000008F.58	8.511129	6.779787	6.73553	2.21814	3.165099	1.78948	7.657954	7.38469	6.821871	11.092077	12.137122	4.364463	12.1327	9.885576	7.707092	hypothetical protein CAPTEDRAFT_165907 [Capitella teleta]
evm.model.000008F.59	3.398332	3.68419	3.346543	2.581519	1.772139	1.423082	5.950938	3.990716	3.867851	2.286885	2.089696	0.842332	4.160781	4.009787	2.388	hypothetical protein CAPTEDRAFT_229206 [Capitella teleta]
evm.model.000008F.6	9.675025	10.837456	10.405828	3.147337	2.324302	1.231323	5.916551	2.652354	5.289275	5.692222	4.467548	3.491851	4.936121	4.711189	3.391325	hypothetical protein CAPTEDRAFT_174489 [Capitella teleta]
evm.model.000008F.60	5.058541	3.990809	4.221799	2.790434	3.563436	0.406562	8.023305	3.069178	6.584704	2.970252	3.460759	1.153343	5.186683	4.989157	5.165201	notfound
evm.model.000008F.61	1.785847	1.955635	2.615097	1.234243	1.657398	0.33368	3.899252	2.808562	4.349919	0.937571	1.81376	0.616009	2.508484	3.001687	2.634165	notfound
evm.model.000008F.62	2.992566	2.226122	2.931148	2.170528	2.09548	0.155168	5.259115	1.951398	2.707654	1.523632	2.161753	0.568029	2.689124	3.91413	2.702221	hypothetical protein CAPTEDRAFT_229206 [Capitella teleta]
evm.model.000008F.63	20.084362	20.364603	21.233795	6.857743	5.681746	2.792935	8.201622	10.692937	6.167584	11.903828	11.44925	6.368395	9.5282	12.511903	4.968447	electron transfer flavoprotein-ubiquinone oxidoreductase, mitochondrial-like [Orbicella faveolata]
evm.model.000008F.64	8.166811	8.34611	8.295567	2.787319	4.337764	2.056085	3.243846	2.202632	2.418739	2.204597	3.206589	1.187665	3.907587	3.97569	2.410124	hypothetical protein CAPTEDRAFT_228532 [Capitella teleta]
evm.model.000008F.65	0.182098	0.232277	0	0.239249	0.235438	0.484572	0.325699	0.719128	0.633058	0.189597	0	0.194872	1.151869	0.503077	0.23723	PREDICTED: AP-1 complex-associated regulatory protein isoform X2 [Crassostrea gigas]
evm.model.000008F.69	0.823642	0.405967	0.738786	32.774745	50.904424	26.445006	2.919406	3.788131	2.133133	2.621834	4.238922	3.462408	6.689777	9.107439	9.914588	hypothetical protein CAPTEDRAFT_224947 [Capitella teleta]
evm.model.000008F.7	19.320953	20.506074	18.830295	22.593035	28.382074	29.255275	15.895454	12.664611	17.034891	9.157432	14.128622	3.930607	25.756121	27.245531	21.51197	hypothetical protein [Phragmatopoma lapidosa]
evm.model.000008F.70	7.504345	7.985711	7.240841	140.550217	221.22036	119.691535	33.421879	26.111039	15.588927	18.856306	27.305986	22.191937	70.481279	49.104628	52.465658	hypothetical protein CAPTEDRAFT_224948 [Capitella teleta]
evm.model.000008F.71	2.758141	2.231833	2.936357	18.467256	28.337561	23.471807	20.953739	7.869114	6.287073	9.540226	15.968546	12.543249	28.070777	23.090989	25.889227	hypothetical protein CAPTEDRAFT_224948 [Capitella teleta]
evm.model.000008F.78	0	0	0	0	0	0	0	0	0	0	0	0	0	0	0	hypothetical protein [Streptomyces sp. PAN_FS17]
evm.model.000008F.79	0.817786	1.517674	1.495781	17.934966	21.542892	7.870733	2.291882	0.655629	3.387541	4.234081	7.081211	1.749449	8.627818	8.161948	3.750742	notfound
evm.model.000008F.8	1083.72487	1108.228327	1108.604835	556.081282	551.241132	500.446104	687.698676	570.666117	932.309387	500.185003	518.829293	275.893023	640.129909	579.003111	631.179916	peptidyl prolyl cis trans isomerase A, partial [Conus miles]
evm.model.000008F.80	0.748751	0.323712	0.469208	4.353826	6.638938	2.610973	0.863729	0.793356	0.386503	1.484633	1.517799	0.424304	3.487547	2.355794	1.761306	hypothetical protein CAPTEDRAFT_222503 [Capitella teleta]
evm.model.000008F.9	6.178699	6.549722	6.420986	4.139707	4.233356	2.371521	5.812333	3.142503	2.426516	6.975543	5.275739	5.05497	6.75624	7.354392	3.840884	disks large homolog 5-like [Lingula anatina]
evm.model.000009F.10.5	56.582027	57.579933	57.362295	13.61911	13.686549	6.844876	20.455498	12.120694	9.554236	13.033666	12.180975	7.129734	18.195094	18.087197	8.835559	serine/threonine-protein phosphatase 6 regulatory subunit 3 isoform X3 [Lingula anatina]
evm.model.000009F.100	898.645672	922.092258	896.012962	621.597776	543.0901	540.796399	400.487665	365.438501	606.824927	484.488426	405.449752	281.1637	645.262968	546.219315	550.087162	PREDICTED: 60S ribosomal protein L10a-2 [Aplysia californica]
evm.model.000009F.101	6.006088	6.395248	6.454652	1.368768	2.037397	1.647732	5.57296	6.76924	2.715674	6.824044	5.358684	3.826556	5.781458	4.384826	3.014465	hypothetical protein CAPTEDRAFT_184387 [Capitella teleta]
evm.model.000009F.102	0.646894	0.474639	0.461622	0.35037	0.772624	0.217599	1.722675	1.840431	2.272742	2.064161	2.908822	0.965924	1.920504	2.137896	1.133932	tubulin polyglutamylase TTLL2 [Mizuhopecten yessoensis]
evm.model.000009F.103	1.285135	0.974447	0.548676	0.865814	1.165706	0.802	2.622259	1.081237	1.652786	4.313787	4.346204	1.35962	2.516457	2.69074	2.230361	PREDICTED: tubulin polyglutamylase ttll6-like [Strongylocentrotus purpuratus]
evm.model.000009F.104	6.514088	3.876311	3.044046	0.807065	0	0.370192	1.059233	1.211228	3.139427	1.900861	2.195784	1.585102	2.553187	1.6791	2.234885	UBX domain-containing protein 11 [Lingula anatina]
evm.model.000009F.105	1.776502	2.775618	2.123626	0.607427	0.589176	0.535645	1.191707	0.732333	1.827386	1.436704	1.764967	0.281301	2.04699	0.982823	1.046896	UBX domain-containing protein 11 [Lingula anatina]
evm.model.000009F.107	15.17652	13.711514	13.405803	2.375344	4.44131	2.87087	4.64122	9.579194	4.378526	2.703999	5.10648	1.797241	4.288592	7.869601	2.950121	PREDICTED: glutamyl-tRNA(Gln) amidotransferase subunit A, mitochondrial-like [Branchiostoma belcheri]
evm.model.000009F.108	47.527468	52.079512	48.883622	58.290071	35.801395	38.655002	75.567651	45.972171	51.238957	28.601807	25.022332	8.483179	58.890949	42.004119	38.440873	hypothetical protein CAPTEDRAFT_194388 [Capitella teleta]
evm.model.000009F.109	29.975536	13.442373	19.25208	8.685298	1.654606	1.785993	4.627174	0	6.707306	2.728087	6.216671	2.758373	6.994981	3.69402	5.184355	hypothetical protein A6R68_15937, partial [Neotoma lepida]
evm.model.000009F.11	4.770418	8.527883	6.609928	0.877245	2.534843	0.884342	6.762792	0.798566	0	0.691628	2.359449	0	6.263286	3.69402	1.770374	leucine-rich repeat serine/threonine-protein kinase 1 [Lingula anatina]
evm.model.000009F.110	9.979547	10.038889	9.590777	2.791861	1.67253	1.205246	3.446689	1.538397	1.495862	1.778441	2.0592	1.087671	3.532894	3.714495	2.450282	hypothetical protein OCBIM_22018841mg [Octopus bimaculoides]
evm.model.000009F.111	52.219004	46.733392	48.844384	23.275092	21.454199	25.105226	37.942942	40.872179	37.919076	38.178017	39.446622	17.302338	50.240504	36.284656	31.397184	PREDICTED: dynein light chain Tctex-type 1-like [Saccoglossus kowalevskii]
evm.model.000009F.112	31.142448	30.703312	32.470802	2.147733	0.033473	0	0	0	0	2.134224	0	1.932248	0.132595	0	0	hypothetical protein CAPTEDRAFT_188111 [Capitella teleta]
evm.model.000009F.12	3.219576	3.327524	3.663745	1.723447	1.647607	0.702994	2.047142	0.992768	0.667225	1.144656	0.988197	0.424286	2.296806	1.890465	1.190715	Leucine-rich repeat serine/threonine-protein kinase 1, partial [Zootermopsis nevadensis]
evm.model.000009F.13	6.019152	6.111748	5.787514	1.735863	2.37893	3.422531	11.092022	8.569285	7.06553	17.585206	14.927053	9.698339	11.463871	9.180393	6.47974	uncharacterized protein LOC106178443 isoform X6 [Lingula anatina]
evm.model.000009F.14	7.771288	8.941857	6.598294	2.789024	3.483561	2.15305	4.559465	3.433238	3.596311	2.701415	2.318104	1.133507	3.469789	2.795608	2.05429	hypothetical protein CAPTEDRAFT_160604 [Capitella teleta]
evm.model.000009F.15	7.784051	8.113514	7.779193	2.826872	4.059083	1.063289	7.62642	3.943365	5.092708	2.818621	2.178743	1.573083	5.435899	4.802671	2.215919	wee1-like kinase [Platynereis dumerilii]
evm.model.000009F.16	11.342257	9.129879	10.942511	3.290941	3.140737	2.727959	5.251973	3.298296	4.165932	4.666472	3.828699	2.18911	4.606315	6.911906	3.323486	hypothetical protein CAPTEDRAFT_129847 [Capitella teleta]
evm.model.000009F.17	6.399619	6.10614	6.3844	0.179079	0.500835	0.433545	0.574513	0.460356	0.199097	0.897596	1.251796	0.421158	1.153802	0.97943	1.126081	hypothetical protein LOTGIDRAFT_239021 [Lottia gigantea]
evm.model.000009F.18	0	0	0	0	0	0	0	0	0	0	0	0	0	0	0	notfound
evm.model.000009F.19	4.83491	4.095806	5.749881	1.011447	1.040325	0.661713	1.280311	0.231968	0.219169	1.701792	1.40898	0.695918	2.460891	2.565651	2.189672	hypothetical protein CAPTEDRAFT_207377 [Capitella teleta]
evm.model.000009F.21	2.474315	2.859616	3.074205	1.17533	1.036689	0.485281	0.675218	0.663968	0.190386	1.912718	1.422792	2.868866	1.605368	1.903325	0.808673	hypothetical protein CAPTEDRAFT_136006 [Capitella teleta]
evm.model.000009F.22	8.433418	7.843163	8.140004	90.795013	36.276932	88.061182	4.130296	6.818762	11.215495	10.675124	17.662006	3.324459	70.979972	72.66704	108.202286	hypothetical protein CAPTEDRAFT_222682, partial [Capitella teleta]
evm.model.000009F.23	1.51126	1.149766	2.037878	3.120164	2.51443	3.075352	11.941368	8.240186	9.817646	19.474131	21.250495	2.19843	26.404323	16.538388	10.345275	outer dense fiber protein 3 [Lingula anatina]
evm.model.000009F.24	6.636132	3.730949	7.229609	2.882376	10.400382	2.930145	9.906062	13.296586	2.667233	2.976095	5.227655	3.142698	9.869421	6.060502	4.782865	notfound
evm.model.000009F.25	1.410964	1.476154	1.650236	2.34082	3.081437	0.626135	4.005656	2.498685	2.007781	3.113181	3.763252	0.951636	5.616401	5.313057	2.4187	protein kinase C-binding protein NELL1-like isoform X2 [Cryptotermes secundus]
evm.model.000009F.27	3.568721	3.55375	3.952653	1.493184	2.411304	0.696803	1.477789	1.083088	0.405976	0.987236	1.816607	0.620687	2.571289	1.985969	1.034664	hypothetical protein LOTGIDRAFT_156686 [Lottia gigantea]
evm.model.000009F.28	13.254974	14.034869	14.364081	1.697509	0.893711	0.381123	0.65887	0.422614	0.671997	1.449597	0.585948	0.453333	1.224215	0.563047	0.307137	DEP domain-containing protein 7 [Lingula anatina]
evm.model.000009F.29	0.28871	0.248404	0.121604	0.273783	1.95155	2.049206	0	0.335112	7.044576	23.968653	15.220847	18.02628	1.325217	0.270455	2.263324	hypothetical protein CAPTEDRAFT_225833 [Capitella teleta]
evm.model.000009F.3	17.911731	12.94301	13.899988	4.013374	5.093666	4.220976	1.537664	1.723436	0.975076	2.224756	2.060965	1.193911	3.507435	3.878001	2.576973	guanine nucleotide-binding protein subunit beta-like protein 1 [Lingula anatina]
evm.model.000009F.30	71.234057	70.898456	73.281802	40.688714	54.19596	29.780123	42.066372	60.800627	50.177945	18.782731	31.419676	7.850461	37.189291	45.879255	26.342318	hypothetical protein BRAFLDRAFT_268929 [Branchiostoma floridae]
evm.model.000009F.31	5.779768	6.162408	6.538397	1.327579	2.017408	0.710114	1.127665	1.1645	0.66429	1.028146	1.786807	0.536407	1.795103	2.087539	1.126858	hypothetical protein CAPTEDRAFT_225692 [Capitella teleta]
evm.model.000009F.32	3.575045	3.944187	4.234522	2.483234	3.076543	2.197982	10.656603	5.827806	5.753844	4.548955	4.424949	2.209809	4.681667	5.204386	2.759129	uncharacterized protein LOC110464713 isoform X2 [Mizuhopecten yessoensis]
evm.model.000009F.33	0.038341	0.025265	0	0.028982	0.111446	0.033228	1.210531	1.130449	0.446132	0.161527	0.236303	0	0.045783	0.227602	0.05813	notfound
evm.model.000009F.34	0.372925	0	0	0	2.185902	0	2.1443	3.347392	2.303519	5.993679	1.50011	1.349932	3.485655	1.154381	0.554276	notfound
evm.model.000009F.35	3.769004	3.806359	4.708867	2.629224	2.338362	0.888643	10.473924	4.60635	5.570432	2.570073	2.887337	0.32765	4.756853	4.4554	3.091338	M-phase phosphoprotein 8 [Crassostrea gigas]
evm.model.000009F.36	27.952599	26.872515	31.112518	9.985573	8.683216	8.900306	12.255307	8.279571	9.466881	7.317799	6.908831	4.379281	11.868356	10.414281	9.820839	hypothetical protein LOTGIDRAFT_195680 [Lottia gigantea]
evm.model.000009F.37	106.091504	107.693049	109.819002	19.045954	19.546201	13.852218	22.364615	16.600555	20.242112	15.795319	19.301201	9.871009	26.373014	32.022022	16.369705	PREDICTED: heterogeneous nuclear ribonucleoprotein R-like isoform X1 [Biomphalaria glabrata]
evm.model.000009F.38	48.993316	46.568337	45.908399	16.795004	25.934716	24.777268	28.47827	39.641793	38.121528	16.608137	32.37077	11.366639	26.064329	39.226339	19.17207	PREDICTED: 28S ribosomal protein S31, mitochondrial-like isoform X3 [Priapulus caudatus]
evm.model.000009F.39	17.435728	13.467285	12.223666	6.633413	12.409547	11.826169	1.062797	1.532265	5.847395	8.87535	5.063491	3.403347	11.207951	6.988687	10.500355	hypothetical protein CAPTEDRAFT_228752 [Capitella teleta]
evm.model.000009F.4	10.03743	9.472195	5.716155	28.355235	40.413314	33.979089	41.163211	44.226207	30.751488	18.820512	35.314268	19.249027	30.936662	19.373974	29.69064	notfound
evm.model.000009F.40	4.263471	2.903693	4.97421	2.075597	3.789027	4.445657	0.963519	0.890271	1.220444	1.81355	1.648385	0.832801	1.862933	2.1595	3.006209	hypothetical protein CAPTEDRAFT_228752 [Capitella teleta]
evm.model.000009F.41	0	0	0	3.508896	1.579968	0	4.151028	0	4.552544	4.453263	6.573538	6.386774	4.30969	3.472676	7.375289	notfound
evm.model.000009F.42	0	0.296721	0.29968	0.427129	1.381769	4.804593	1.245928	1.84442	0.257695	5.355521	3.617842	2.555297	3.690916	2.754632	3.960605	uncharacterized protein LOC106160045 [Lingula anatina]
evm.model.000009F.43	0.72028	0.221079	0.43804	1.314631	1.09475	3.074012	1.625977	0.630786	0.677263	6.324349	4.741161	4.977025	3.974348	3.260445	4.783815	notfound
evm.model.000009F.44	4.136035	3.842028	4.055918	1.712573	0.978959	0.427334	1.579524	0.601508	0.367986	2.621833	1.479367	1.100476	2.083755	1.025668	0.864208	hypothetical protein CAPTEDRAFT_159536 [Capitella teleta]
evm.model.000009F.48	0.881654	0	1.080252	0	0.283792	0.317095	1.146914	0.674936	0	1.827927	2.517747	0	5.65246	7.020748	2.301075	notfound
evm.model.000009F.5	3.437458	3.275723	3.63227	2.573888	3.442588	0.979547	5.171505	3.881157	3.803404	6.398096	6.574275	1.68872	8.006479	7.37702	6.330582	PREDICTED: transmembrane and TPR repeat-containing protein 2 [Crassostrea gigas]
evm.model.000009F.50	0	0	0	0	0.154739	0	0.04238	0	0	7.525112	5.451931	7.24744	0.128751	0.032148	0.065625	hypothetical protein CAPTEDRAFT_176101 [Capitella teleta]
evm.model.000009F.51	0	0	0.118501	9.530923	7.616645	8.223717	7.806425	4.033874	4.934506	0	0	0	3.256096	4.071884	4.716	transcription factor sp/btd, partial [Platynereis dumerilii]
evm.model.000009F.52	0	0	0	0.094709	1.320213	0	0	0	0	10.786863	8.20172	7.429203	0	0	0	notfound
evm.model.000009F.6	4.784988	5.051026	5.06332	3.577337	2.925799	2.81752	4.115768	2.158263	2.523757	4.057842	3.410283	1.933445	4.501537	5.414389	3.477248	hypothetical protein CAPTEDRAFT_157263 [Capitella teleta]
evm.model.000009F.60	3.17494	3.57413	3.658446	1.612505	3.406021	3.893069	17.63298	11.697477	12.711017	14.864048	14.318518	3.951658	19.262244	15.266948	10.618951	hypothetical protein CAPTEDRAFT_180526 [Capitella teleta]
evm.model.000009F.61	0.053862	0.142309	0.31136	3.010122	7.510335	0.790719	0.095848	0.133328	0	52.800322	33.233626	64.982941	3.439382	3.392964	2.666959	hypothetical protein CAPTEDRAFT_130300, partial [Capitella teleta]
evm.model.000009F.62	4.761361	5.543902	5.365786	2.898704	2.610536	1.792527	2.838891	2.032414	1.465241	1.688866	1.861761	0.900248	3.267791	3.685725	1.833238	protein RRNAD1 [Lingula anatina]
evm.model.000009F.63	0.439378	0	0.395341	0.173151	0.082765	0	0	0	0	0	0	0	0	0.086862	0	hypothetical protein CAPTEDRAFT_212270 [Capitella teleta]
evm.model.000009F.64	0.277648	0.23253	0.356386	1.583582	3.607823	1.867553	0.732412	0.208227	0.398038	2.602353	2.272112	3.182006	1.357093	1.781338	1.832167	protocadherin Fat 4 [Lingula anatina]
evm.model.000009F.65	0	0.205765	0	0.908489	0.993395	0.300153	0.797535	0.366474	0.940236	0.101929	0.576127	0.224962	3.479108	1.599513	1.717095	hypothetical protein CAPTEDRAFT_188537 [Capitella teleta]
evm.model.000009F.66	0.248229	0	0.25951	0.832586	0.982375	0.900097	0.980178	1.024854	1.467932	0.171821	0.620026	0.179634	3.237739	2.737382	1.748002	hypothetical protein CAPTEDRAFT_188537 [Capitella teleta]
evm.model.000009F.68	0	0	0	1.531974	4.901984	1.068543	0	0.498048	1.288763	1.968624	1.756371	2.892062	2.246276	1.457417	6.092647	PREDICTED: calcitonin gene-related peptide type 1 receptor-like [Octopus bimaculoides]
evm.model.000009F.69	0	0.126271	0.244944	0.434017	2.072428	0.985155	0.249351	0.111194	0.067395	1.244568	0.567229	1.634914	0.720139	0.824587	2.399243	hypothetical protein CAPTEDRAFT_219484 [Capitella teleta]
evm.model.000009F.7	3.292425	3.187014	3.536761	0.491799	0.219346	0.076775	0.285828	0.393999	0.350385	0.314586	0.130296	0.197191	0.411501	0.521067	0.215177	hypothetical protein CAPTEDRAFT_226807 [Capitella teleta]
evm.model.000009F.70	5.982973	6.714201	7.631522	2.851287	2.021316	0.755667	3.88019	2.066027	1.508757	1.965326	2.551919	0.421655	4.760577	3.623886	2.423981	hypothetical protein CAPTEDRAFT_167057 [Capitella teleta]
evm.model.000009F.71	3.902656	3.58842	4.086692	3.228309	3.147213	1.209055	7.408119	4.559641	3.873843	4.830092	5.209095	1.321506	7.607102	6.898138	2.667309	transient receptor potential cation channel subfamily A member 1 homolog isoform X3 [Crassostrea virginica]
evm.model.000009F.72	15.728674	16.216997	16.698502	10.863715	12.252736	6.609368	16.762658	8.354566	6.961992	10.256458	11.663848	5.78156	17.029045	16.566126	9.335278	afadin isoform X5 [Lingula anatina]
evm.model.000009F.73	0	0	0	0.431365	1.793309	0	0	0	0	3.753315	2.012488	8.503761	0	0.287717	0	PREDICTED: calcyphosin-like protein isoform X2 [Crassostrea gigas]
evm.model.000009F.74	1.791885	2.14202	1.781216	69.305948	78.989593	74.262412	2.644985	2.769244	0.545907	7.130584	11.705602	4.424625	15.480096	11.345637	7.535151	hypothetical protein CAPTEDRAFT_118704 [Capitella teleta]
evm.model.000009F.75	0.390995	0.092299	0.08922	3.664625	2.73177	2.01212	8.957298	5.462801	7.778792	1.038673	2.363333	0.270999	3.168127	3.369397	2.970534	PREDICTED: beta-1,4-mannosyl-glycoprotein 4-beta-N-acetylglucosaminyltransferase [Callorhinchus milii]
evm.model.000009F.76	16.741498	17.376675	17.326974	13.703788	18.769682	6.650569	30.208433	36.859423	25.13626	12.544622	18.346508	4.883422	18.708101	24.712012	9.746655	hypothetical protein CAPTEDRAFT_226268 [Capitella teleta]
evm.model.000009F.77	0.224219	0.048928	0.046871	0.895243	2.581837	0.050507	5.065857	5.988894	3.644981	1.577551	3.188691	0	3.074586	4.086435	1.559733	hypothetical protein CAPTEDRAFT_229306 [Capitella teleta]
evm.model.000009F.78	184.908029	158.453038	163.496554	90.664147	76.21653	65.894699	51.24109	47.175884	89.316944	45.22114	45.098484	17.871565	60.245706	51.959477	62.315665	hypothetical protein HELRODRAFT_86309, partial [Helobdella robusta]
evm.model.000009F.79	10.644109	10.845056	11.056416	5.339019	4.677187	3.593197	3.91945	2.940929	3.19638	3.31211	3.177454	1.437775	7.81396	5.042173	4.298188	hypothetical protein CAPTEDRAFT_227374 [Capitella teleta]
evm.model.000009F.8	0.889833	0.732312	0.852691	1.066937	1.223432	1.167254	9.736334	3.754706	6.785569	0.615441	1.030428	0.274504	1.087947	1.85959	1.350624	phenylalanine-4-hydroxylase [Lingula anatina]
evm.model.000009F.80	0	0	0	0	0	0	0	0	0	0	0	0	0	0	0	hypothetical protein CAPTEDRAFT_227374 [Capitella teleta]
evm.model.000009F.81	18.031537	17.761314	18.159323	27.596076	17.408428	32.07279	19.479646	13.388728	23.129489	14.945542	24.216657	3.078418	31.933658	29.538709	23.556573	hypothetical protein CAPTEDRAFT_98567 [Capitella teleta]
evm.model.000009F.82	6.055584	5.044944	6.041962	1.911468	2.38891	0.875511	3.73645	2.232158	2.190416	1.914259	2.4062	0.928746	3.885504	4.13389	1.929749	hypothetical protein CAPTEDRAFT_227373 [Capitella teleta]
evm.model.000009F.83	17.843985	19.023795	16.984155	37.02428	42.554581	12.657022	28.470973	20.765387	22.97631	60.733661	45.206048	6.432459	51.359943	36.052551	38.288847	PREDICTED: tRNA wybutosine-synthesizing protein 5 [Crassostrea gigas]
evm.model.000009F.84	0.128799	0.337862	0.821933	0.844338	1.303196	0.776529	0.234888	0.521467	0.503612	1.079625	1.006618	0.206397	1.88228	1.308001	1.584335	hypothetical protein CAPTEDRAFT_178835 [Capitella teleta]
evm.model.000009F.86	0.128536	0.168558	0.546906	1.397971	1.660091	0.548066	0.712962	0.383127	0.418667	0.891585	1.443901	0.334761	1.714392	1.883361	1.381262	hypothetical protein CAPTEDRAFT_178835 [Capitella teleta]
evm.model.000009F.87	0.102908	0.79976	0.258929	1.103735	2.068953	0.295657	0.714926	0.484755	0.160816	0.322151	1.214551	0.307493	1.242041	0.966239	0.399727	hypothetical protein HELRODRAFT_164165 [Helobdella robusta]
evm.model.000009F.88	0	0	0	0	0	0	0	0	0	0	0	0	0	0	0	notfound
evm.model.000009F.89	40.68641	42.457497	43.610094	35.798704	54.241102	21.782705	29.349131	36.152156	21.155128	18.078736	32.529204	10.478492	46.135596	53.346959	24.321244	hypothetical protein HELRODRAFT_110207 [Helobdella robusta]
evm.model.000009F.9	55.151876	67.114924	56.193779	21.692796	29.610758	27.040735	13.418803	12.624451	21.246745	12.893642	20.126471	9.603506	19.764148	22.279979	18.728693	hypothetical protein CAPTEDRAFT_205157 [Capitella teleta]
evm.model.000009F.90	3.952545	3.835317	3.546605	3.875098	2.086324	1.151133	5.053181	2.197011	2.779395	2.259658	2.565244	1.47164	4.727407	3.523787	3.160614	CUE domain-containing protein 2 [Cryptotermes secundus]
evm.model.000009F.91_evm.model.000009F.99	6.899469	7.294947	7.204015	1.721199	1.904061	0.774191	2.616226	1.801232	1.604985	2.627674	2.967402	1.427243	2.871318	3.880932	1.781236	ubiquitin carboxyl-terminal hydrolase 47 isoform X4 [Lingula anatina]
evm.model.000009F.95	0	0	0	0.161617	0	0.713162	0.215184	0	0	0.147408	0.458968	0.394402	0.80205	0.678917	0.346219	notfound
evm.model.000009F.96	0.171296	0.073279	0.289571	0.536253	0.230526	0.680865	0.38619	0.17051	0.541781	1.005799	1.044004	2.225001	1.05154	1.373933	1.441595	hypothetical protein CAPTEDRAFT_182197 [Capitella teleta]
evm.model.000010F.1.2	19.346152	21.172063	22.034036	5.976442	8.488936	6.295595	10.93329	8.323147	11.975622	23.108558	13.905418	15.254148	7.187044	7.868585	4.747931	hypothetical protein CAPTEDRAFT_181976 [Capitella teleta]
evm.model.000010F.10	0	0	0	0	0	0	0	0	0	0	0	10.057549	0	0	0	notfound
evm.model.000010F.100	3.066697	3.817033	3.280062	1672.743301	1595.398714	1826.896016	6.729242	3.408358	0.585383	47.994378	7.944349	17.440528	1523.942437	1846.28648	1251.776457	notfound
evm.model.000010F.102	1.34857	1.556346	1.240793	0.876387	0.73392	1.311052	3.041127	1.371695	1.816808	2.736731	2.400948	0.953924	4.18637	3.36182	2.403991	hypothetical protein CAPTEDRAFT_225311 [Capitella teleta]
evm.model.000010F.103	0	0	0	0	0.46658	0	0.093193	0	0	3.714718	2.364923	3.524496	0	0.041683	0	hypothetical protein CAPTEDRAFT_205673 [Capitella teleta]
evm.model.000010F.104	0.108984	0.276094	0.109419	0.029829	0.033849	0	0.038872	0	0	0.758974	0.436646	0.402488	0.047809	0	0	hypothetical protein CAPTEDRAFT_205673 [Capitella teleta]
evm.model.000010F.105	25.995026	28.807084	25.900912	15.453367	5.130673	13.330416	29.593124	4.367522	28.705421	15.95181	3.861832	2.221411	34.66835	3.344672	12.333512	PREDICTED: isocitrate dehydrogenase [NADP], mitochondrial isoform X1 [Strongylocentrotus purpuratus]
evm.model.000010F.106	124.077872	95.650394	125.313224	58.442659	0	36.643647	25.524087	0	40.541938	27.826491	0	0	19.005835	0	36.81157	PREDICTED: DNA-directed RNA polymerases I, II, and III subunit RPABC4 [Ornithorhynchus anatinus]
evm.model.000010F.107	1.354679	1.687536	1.914799	0.120647	0.054195	0	0.077924	0	0	0.115765	0	0.090161	0.302781	0	0.05183	F-box only protein 43-like [Mizuhopecten yessoensis]
evm.model.000010F.110	3.228074	3.290202	3.066926	0.941185	1.305768	1.166644	4.008696	3.089502	2.861097	5.239764	9.980724	1.791618	6.919215	11.957483	3.445389	glutamate-rich protein 3 isoform X4 [Lingula anatina]
evm.model.000010F.111	14.396134	14.788076	16.767776	6.988539	9.76715	13.372649	27.562691	30.951723	26.11719	31.928528	52.42161	11.158977	50.421445	45.012037	24.795445	axonemal dynein light chain p33, partial [Haliotis discus discus]
evm.model.000010F.112	0	0	0	0	0	0	0	0	0	0	0	0	0	0	0	hypothetical protein BOX15_Mlig022240g1 [Macrostomum lignano]
evm.model.000010F.113	25.883861	27.374199	27.383077	9.659876	9.80281	5.217809	9.67423	7.701903	7.55652	6.231836	5.793811	1.86192	8.328701	8.84625	6.221969	ER membrane protein complex subunit 2-like [Parasteatoda tepidariorum]
evm.model.000010F.114	3.507489	0.000142	0.569024	0	0	4.80E-05	0	0	0	0	0	0	0	0	0	hypothetical protein CAPTEDRAFT_206914, partial [Capitella teleta]
evm.model.000010F.115	1.284387	1.145788	1.59619	0.443927	0.79288	0.215256	0.650778	0.516691	0.175754	0.636006	0.614046	0.656813	0.991088	0.771326	0.569775	protein kinase C-binding protein 1-like isoform X2 [Crassostrea virginica]
evm.model.000010F.116	7.608381	6.972193	7.41362	4.555992	4.34792	3.09291	6.378584	4.966982	4.595775	5.222337	6.430751	2.564023	8.771087	14.045382	7.430508	translocating chain-associated membrane protein 1-like 1 [Pomacea canaliculata]
evm.model.000010F.117	5.042732	3.5861	5.280667	1.723728	1.488793	0.364162	2.864737	1.183122	1.030076	2.369322	1.874244	0.617167	3.132379	1.700436	0.543776	hypothetical protein CAPTEDRAFT_163248 [Capitella teleta]
evm.model.000010F.118.1	1.013254	1.256694	1.00908	0.345001	0.241862	0.038314	0.10532	0.200469	0.164046	0.382685	0.205274	0.106968	0.323069	0.08718	0.263727	hypothetical protein CAPTEDRAFT_174615 [Capitella teleta]
evm.model.000010F.12	0	0	0.142894	0	0.067231	0	0.076164	0	0	0.143557	0.110975	0	0.185905	0.180773	0.119834	hypothetical protein CAPTEDRAFT_185888 [Capitella teleta]
evm.model.000010F.13	0	0	0	0	0	0	0	0	0	0	0	0	0	0	0	notfound
evm.model.000010F.14	0	0	0	0	0	0	0	0	0	2.338847	1.161405	1.638065	0	0	0	hypothetical protein CAPTEDRAFT_185888 [Capitella teleta]
evm.model.000010F.15	0	0	0	0	0	0	0	0	0	0	0	0	0	0	0	Coagulation factor V [Mizuhopecten yessoensis]
evm.model.000010F.16	0	0	0	0	0	0	0	0	0	0	0	0	0	0	0	African swine fever virus J13L protein [uncultured Clostridium sp.]
evm.model.000010F.17	0	0	0	0	0	0	0	0	0	0	0	0	0	0	0	general transcription factor 3C polypeptide 3-like [Stylophora pistillata]
evm.model.000010F.18	0	0	0	0	0	0	0	0	0	0	0	0	0	0	0	general transcription factor 3C polypeptide 3-like [Stylophora pistillata]
evm.model.000010F.20	0.13438	0.087948	0	0.424877	0	0.095734	8.748086	2.57508	0.816284	0.215897	0.08076	0	0.207424	0	0	hypothetical protein [Blastococcus sp. URHD0036]
evm.model.000010F.21	20.738781	20.084822	19.927226	4.386111	5.632309	2.274325	4.878172	5.094196	3.644495	4.548127	4.195489	2.432362	4.137847	6.009004	2.343676	serine/threonine-protein phosphatase PGAM5, mitochondrial-like isoform X2 [Acanthaster planci]
evm.model.000010F.22	11.102737	9.84331	10.936947	3.621073	4.040841	2.362373	4.926294	3.050075	4.688022	3.352858	3.50673	0.887962	5.502601	5.405671	4.349513	hypothetical protein CAPTEDRAFT_226608 [Capitella teleta]
evm.model.000010F.23	8.102343	7.77872	8.401908	2.059066	2.165956	0.46829	2.619146	1.915826	1.819005	1.296364	1.613026	0.770506	2.15893	2.558047	1.119341	probable ATP-dependent RNA helicase DHX37 [Lingula anatina]
evm.model.000010F.24	15.79976	12.958138	13.366262	5.218039	4.137688	3.842014	8.218696	4.422729	4.800252	4.395276	3.998393	1.95851	6.370405	6.499814	4.432666	hypothetical protein CAPTEDRAFT_170843 [Capitella teleta]
evm.model.000010F.25	8.770668	7.111528	8.647759	2.543955	4.605193	0.89263	5.630542	3.296378	2.186751	5.270086	5.944062	2.946077	7.030386	5.911148	3.0256	hypothetical protein CAPTEDRAFT_103369 [Capitella teleta]
evm.model.000010F.26	0	0.066247	0	0	0	0	0	0	0	0	0	0.044285	0	0	0	pre-mRNA-splicing factor 38B-like [Mizuhopecten yessoensis]
evm.model.000010F.27	0.750672	0	2.078631	10.203307	12.825726	2.78045	23.779338	17.281092	9.667537	18.64097	17.59245	9.084415	23.591311	18.849051	8.820836	PREDICTED: zinc finger protein 517-like [Hyalella azteca]
evm.model.000010F.29	0.537858	0	0	0.245273	0.47743	0.267136	0.895744	0.265666	0.689766	0.784936	1.805811	0	2.927549	4.044367	0.775917	notfound
evm.model.000010F.3	0	0	0	0	0	0	0	0	0	0	0.668654	0	0	0	0	acetylcholinesterase collagenic tail peptide-like [Zootermopsis nevadensis]
evm.model.000010F.31	12.085701	12.74624	11.814643	7.702891	8.80206	8.120294	7.203353	3.606769	8.90145	9.218431	5.95602	4.410935	10.28658	8.130901	7.117434	SAGA-associated factor 29-like isoform X1 [Crassostrea virginica]
evm.model.000010F.32	11.675195	11.654467	11.01796	3.765275	2.35394	0.522772	2.998858	1.640395	3.780064	1.987097	1.470756	0.194816	3.467532	1.939457	1.944824	hypothetical protein CAPTEDRAFT_98324 [Capitella teleta]
evm.model.000010F.33	2.912288	3.423475	3.312563	1.819915	1.92497	0.229879	1.677516	1.516061	0.957179	1.033377	1.912462	0.642338	1.809589	4.790853	1.026074	rabankyrin-5 [Lingula anatina]
evm.model.000010F.34	11.711542	14.022378	10.899628	4.492733	7.436029	3.354313	9.660862	6.36155	4.317624	3.020001	9.515465	3.046668	6.88579	18.163975	3.630039	mKIAA1255 protein, partial [Mus musculus]
evm.model.000010F.35	21.58955	28.653688	15.571466	4.842392	14.769761	5.00078	2.917057	7.235168	2.595144	3.764535	3.9998	3.8075	16.034013	2.581455	11.861506	notfound
evm.model.000010F.36	5.417176	5.160237	5.230593	1.121226	1.338207	0.24507	1.538463	0.921716	1.080955	0.682893	0.98284	0.212091	1.378141	1.687607	0.652466	uncharacterized protein LOC106154607 [Lingula anatina]
evm.model.000010F.37	22.431543	22.322922	23.019688	8.271839	7.668532	5.334859	6.96831	7.228282	7.890474	5.221279	4.131032	2.04191	6.607744	5.44577	4.178805	PREDICTED: GPN-loop GTPase 3 isoform X1 [Crassostrea gigas]
evm.model.000010F.38	117.988498	124.913303	127.891297	66.666961	69.905964	59.10923	76.961472	65.101987	88.127718	34.377003	36.736702	19.391485	70.832143	57.766376	59.84981	actin-related protein 2/3 complex subunit 3 [Lingula anatina]
evm.model.000010F.39	7.867579	6.973143	7.608199	2.179215	2.58251	1.754667	4.488287	3.870157	1.966191	2.527623	3.36964	0.85066	4.137569	4.644458	1.667268	hypothetical protein CAPTEDRAFT_105015, partial [Capitella teleta]
evm.model.000010F.40	22.299472	19.935549	25.751947	5.045696	4.473646	1.92123	4.856359	1.835568	2.339168	5.856053	2.603858	3.043167	5.873143	5.563721	4.964114	cytospin-A isoform X1 [Lingula anatina]
evm.model.000010F.41	19.20328	18.348347	17.9909	4.334152	3.965724	1.652214	4.523319	2.541835	3.325741	3.537761	2.814666	2.927325	4.756554	4.389191	3.562335	cytospin-A isoform X2 [Lingula anatina]
evm.model.000010F.42	21.722805	23.265576	21.029947	7.578051	6.072724	6.262229	5.677896	3.388603	2.856577	5.017266	3.974537	3.423381	6.220239	4.043414	3.531037	zinc finger SWIM domain-containing protein 7-like isoform X2 [Mizuhopecten yessoensis]
evm.model.000010F.43.1	10.223184	9.987523	10.068476	3.299571	3.513713	2.077857	5.89163	3.538329	4.656158	3.795506	2.959737	1.716468	4.752342	4.060617	2.788897	hypothetical protein CAPTEDRAFT_126689 [Capitella teleta]
evm.model.000010F.44	10.421814	11.256213	10.574627	3.419489	3.303902	1.200329	6.321938	4.533492	2.429992	3.228146	3.922562	3.440042	4.950829	6.295953	2.19273	mediator of RNA polymerase II transcription subunit 13-like isoform X2 [Lingula anatina]
evm.model.000010F.45	6.632596	6.06398	6.474191	2.153789	2.373398	0.364437	4.012984	2.726969	1.378559	2.017148	2.423627	1.145836	3.128174	3.530889	1.653928	hypothetical protein CAPTEDRAFT_103103 [Capitella teleta]
evm.model.000010F.46	6.687794	6.57649	7.090869	2.135387	2.540222	0.671399	3.018444	1.547034	1.132322	2.077007	2.058636	0.820358	2.452067	2.839718	1.583304	protein KIAA0100 [Lingula anatina]
evm.model.000010F.47	23.498741	34.301615	25.491177	15.132474	9.591948	4.892067	13.954968	11.330674	4.51581	4.930606	8.28331	5.196548	8.445634	11.804804	10.244028	hypothetical protein CAPTEDRAFT_221325 [Capitella teleta]
evm.model.000010F.48	8.551963	9.284531	9.689036	3.153528	3.874809	2.398768	3.959784	2.651222	3.476827	2.176194	2.685782	1.794447	3.336346	3.811445	2.331975	PREDICTED: tubulin delta chain [Crassostrea gigas]
evm.model.000010F.49	11.714604	10.874362	12.79798	4.295447	4.71835	2.052252	5.189061	3.769454	2.727725	12.502665	9.127277	8.544594	5.260082	4.742293	3.317691	hypothetical protein CAPTEDRAFT_175366 [Capitella teleta]
evm.model.000010F.51	0.307622	0.404552	0.348027	0.51568	0.576404	0.642448	2.197847	1.429638	0.983976	3.585584	4.065305	1.598862	5.02233	2.782805	1.819713	hypothetical protein LOTGIDRAFT_237494 [Lottia gigantea]
evm.model.000010F.52	4.904911	3.73627	3.768558	1.447424	1.289516	0.413771	1.275738	0.492637	0.63408	1.28009	0.37134	0.152887	2.213971	1.480519	1.687547	hypothetical protein CAPTEDRAFT_117554 [Capitella teleta]
evm.model.000010F.53	12.818356	12.494216	12.484152	10.735808	12.587303	6.246495	24.395679	15.299814	14.62087	12.634484	14.222944	3.910908	20.047797	18.51035	11.913931	hypothetical protein HELRODRAFT_70775 [Helobdella robusta]
evm.model.000010F.54	3.942587	4.214646	4.866641	0.75817	0.128303	0.094274	0.559909	0.477564	0.42481	0.405786	0.24055	0.122951	0.608026	0.278334	0.093552	leucine-rich repeat and WD repeat-containing protein 1 isoform X1 [Lingula anatina]
evm.model.000010F.57	0.062507	0.027567	0	1.020739	0.861726	0.027575	2.760637	1.440572	0.896595	1.430476	0.646223	0.467316	1.53609	1.008266	0.595407	uncharacterized protein LOC106153871 [Lingula anatina]
evm.model.000010F.58	0.602692	0.633122	0.720132	2.359188	2.22617	0.929547	7.717317	3.90156	3.641607	1.729495	1.760267	0.96883	2.540329	2.427128	1.289228	PREDICTED: uncharacterized protein LOC101863910 [Aplysia californica]
evm.model.000010F.59	0.504461	0.584753	0.31379	11.321422	13.309932	6.360051	32.676539	18.743219	19.334188	5.205458	10.427096	0.32958	19.076531	13.412472	10.409641	notfound
evm.model.000010F.6	0.101392	0.115653	0.056186	1.175033	9.53132	0.026258	0.029179	0.021702	0	80.464274	44.24494	82.827089	0	0	0.045647	PREDICTED: NAD(P)H dehydrogenase [quinone] 1 [Gavialis gangeticus]
evm.model.000010F.60	0	0	0	0	0	0	0	0	0	0	0	0	0	0	0	notfound
evm.model.000010F.61	9.785743	9.210412	9.822755	8.820027	9.110682	7.20442	12.592886	8.223031	14.269077	5.529833	6.7784	2.129602	14.81864	16.651153	12.980182	hypothetical protein CAPTEDRAFT_219738 [Capitella teleta]
evm.model.000010F.62	7.93505	8.909693	9.905652	3.437795	3.369272	2.233663	2.181045	1.46035	2.740671	3.349154	2.953616	2.223843	5.272402	5.726482	6.109237	transmembrane and coiled-coil domains protein 2-like isoform X6 [Lingula anatina]
evm.model.000010F.63	96.257071	96.206619	102.688529	15.963929	18.000662	7.354088	7.331039	3.324456	6.297984	8.358395	7.302121	10.278169	17.232322	16.682672	20.8736	transmembrane and coiled-coil domains protein 2 isoform X3 [Orussus abietinus]
evm.model.000010F.64	74.946115	60.526175	68.534544	6.303325	12.338497	13.119087	4.836894	6.628542	5.100859	8.203173	5.658818	10.955996	8.598121	15.671601	12.852258	hypothetical protein BRAFLDRAFT_212113 [Branchiostoma floridae]
evm.model.000010F.65	1.811056	2.123832	1.983523	0.088639	0.38689	0.092634	0.060118	0.043377	0	0.06952	0.04073	0.144552	0.178017	0.227753	0.256496	hypothetical protein CAPTEDRAFT_185470 [Capitella teleta]
evm.model.000010F.66	460.112496	474.505907	476.041839	189.888331	239.786727	135.447603	206.105714	199.861888	159.203693	190.461908	208.977795	99.948456	241.834849	293.750557	133.941838	hypothetical protein HELRODRAFT_94219 [Helobdella robusta]
evm.model.000010F.67	28.154506	27.186302	30.005414	9.735227	9.099668	6.03142	9.271384	7.449477	7.738905	8.588671	8.991457	6.36517	12.152456	11.200541	6.607352	hypothetical protein CAPTEDRAFT_154749 [Capitella teleta]
evm.model.000010F.68	116.410435	118.631523	116.509532	48.814433	44.696841	85.004863	36.156389	54.593038	100.696579	23.434741	39.891977	8.540473	64.600828	59.529074	74.015962	hypothetical protein C0Q70_06425 [Pomacea canaliculata]
evm.model.000010F.69	12.766156	13.220004	14.060015	11.957547	10.14331	8.013501	12.777519	9.785561	11.506989	11.707779	12.62237	5.197725	22.004794	18.296062	13.611004	hypothetical protein CAPTEDRAFT_154485 [Capitella teleta]
evm.model.000010F.7	0	0.098721	0.191933	0.401585	0.433722	0.510718	1.731715	0.172499	1.124578	0.677664	0.43275	0	2.788492	0.452666	0.652235	hypothetical protein CAPTEDRAFT_178435 [Capitella teleta]
evm.model.000010F.71	5.197365	4.209667	5.006496	3.432875	9.031712	4.410849	1.971112	1.61147	1.969239	1.762218	2.610127	0.508474	4.629056	6.318166	2.633358	ankyrin repeat domain-containing protein 10 isoform X7 [Lingula anatina]
evm.model.000010F.72	148.829427	142.487542	150.353657	76.526078	78.522659	58.454773	65.926841	57.053809	56.37515	38.803601	40.20915	24.990454	71.812289	51.465631	46.996035	Ubiquitin-conjugating enzyme E2-17 kDa [Mizuhopecten yessoensis]
evm.model.000010F.73	14.580091	16.078926	15.436059	4.938569	4.151507	2.099186	5.152831	2.614461	2.699855	3.904915	2.957073	1.819376	4.302934	5.480598	2.956311	ufm1-specific protease 2-like isoform X2 [Lingula anatina]
evm.model.000010F.74	30.471161	33.684459	33.307014	12.750721	18.428613	12.217166	19.144922	28.850945	27.962584	7.385984	14.099536	4.778963	12.600197	15.34348	10.30071	hypothetical protein CAPTEDRAFT_192596 [Capitella teleta]
evm.model.000010F.75	43.042404	41.916412	44.051847	11.771037	10.963098	5.741557	15.294886	7.77659	10.801716	8.853274	10.081959	4.196522	16.787862	17.411946	9.775828	PREDICTED: pre-mRNA 3'-end-processing factor FIP1-like isoform X3 [Octopus bimaculoides]
evm.model.000010F.76	42.817975	42.163887	41.651159	18.351926	19.015531	15.923936	27.598525	18.806808	24.035596	21.272634	17.890047	12.648573	23.645199	20.529783	14.106965	hypothetical protein CAPTEDRAFT_119689 [Capitella teleta]
evm.model.000010F.77	20.73329	18.974432	22.954707	6.18916	2.922855	3.641644	4.225335	3.774557	8.406522	3.815748	2.592807	1.533851	5.351971	4.403573	3.777569	hypothetical protein CAPTEDRAFT_162347 [Capitella teleta]
evm.model.000010F.78	28.363717	20.931557	23.525674	6.664008	6.277285	3.950163	5.368845	5.481875	5.423354	6.034588	5.83949	3.526886	7.041552	6.859821	4.592412	hypothetical protein CAPTEDRAFT_180705 [Capitella teleta]
evm.model.000010F.79	23.267024	26.283533	27.254949	6.257926	8.359875	1.715551	7.238904	5.041885	3.640664	5.567464	4.6895	3.115418	11.378767	10.334012	6.206678	leucine-rich repeat-containing protein 47-like [Mizuhopecten yessoensis]
evm.model.000010F.8	0	0	0	0	2.4526	3.044882	4.295197	2.363834	0	4.054026	1.113142	1.130774	4.776698	0	2.633012	notfound
evm.model.000010F.80	0.588184	0.353472	0.685444	0.391611	0.034198	0	0.091514	0	0.208811	0.836032	0.427002	0.030441	0.782851	0.41843	0.321371	hypothetical protein CAOG_07262 [Capsaspora owczarzaki ATCC 30864]
evm.model.000010F.81	3.119294	2.591204	3.378234	1.864291	2.395655	0.512732	0.046982	0.102479	0.04357	6.327779	21.363532	0.347149	39.587513	29.168144	11.615101	PREDICTED: heart- and neural crest derivatives-expressed protein 1-like [Octopus bimaculoides]
evm.model.000010F.82	0	0	0	0	0.10682	0	0	0	0	0	0	0	0	0	0	PREDICTED: platelet glycoprotein Ib alpha chain-like [Biomphalaria glabrata]
evm.model.000010F.83	5.864982	5.618487	6.248557	1.187427	1.165382	0.30436	1.914321	1.04749	0.686459	1.292379	1.400058	0.648007	2.045174	2.081953	0.958432	structural maintenance of chromosomes flexible hinge domain-containing protein 1 [Lingula anatina]
evm.model.000010F.84	147.226919	119.390368	136.690672	60.529869	70.395977	28.413523	111.893471	33.473924	41.463345	98.211145	41.821155	31.498407	77.355918	99.734798	89.179084	transcriptional adapter 3-B-like [Centruroides sculpturatus]
evm.model.000010F.85	19.859401	19.679198	14.535287	5.978263	5.515354	3.765648	9.882533	3.682306	9.526792	7.057088	4.423406	1.527701	9.196372	8.239034	9.496518	hypothetical protein LOTGIDRAFT_207498 [Lottia gigantea]
evm.model.000010F.86	15.56761	13.325	11.436604	6.164113	5.985654	5.120074	7.084207	4.213025	7.424681	3.686628	4.183115	2.168789	8.742876	5.257277	5.691053	hypothetical protein CAPTEDRAFT_174003 [Capitella teleta]
evm.model.000010F.87	0	0.200196	0.28928	3.470156	0.225626	0	3.522664	0.995992	0	8.816762	1.484083	0.522744	3.568427	0.114402	0.115496	methyltransferase-like protein 7B [Exaiptasia pallida]
evm.model.000010F.88	14.473349	15.008301	14.005905	4.328669	2.647542	3.628125	1.738353	2.132144	2.650155	3.590479	2.560807	2.062537	3.508927	3.819444	3.003749	bystin [Lingula anatina]
evm.model.000010F.89	17.982058	18.515862	19.151093	17.167871	27.98387	13.121468	44.262922	49.43874	37.701078	10.731865	13.648111	4.93632	17.710632	23.821969	12.931887	hypothetical protein CAPTEDRAFT_223312 [Capitella teleta]
evm.model.000010F.9	6.511536	7.852808	8.198643	4.238724	5.625482	5.35842	3.282662	4.948263	7.589683	4.611259	4.621356	1.450993	4.788307	5.860484	6.384061	translation initiation factor eIF-2B subunit alpha [Lingula anatina]
evm.model.000010F.90	8.725995	9.022946	8.993164	8.000743	12.530627	6.251669	8.446502	5.04252	5.323097	3.804043	5.213621	1.852802	10.184507	9.370913	5.827822	DNA-binding protein SATB2 [Mizuhopecten yessoensis]
evm.model.000010F.91	27.588305	28.550495	31.151556	29.647291	23.087936	16.500879	36.666089	17.911981	18.568735	24.389279	25.633006	9.034116	45.349108	36.557272	22.624667	hypothetical protein C0Q70_07824 [Pomacea canaliculata]
evm.model.000010F.92	0.50283	0.107214	0.418546	0	0.101338	0	0.134703	0	0.131268	0.175507	0.292311	0	0.254915	0.212003	0.216493	growth hormone secretagogue receptor type 1-like [Lingula anatina]
evm.model.000010F.95	1.384535	1.29068	1.510182	0.296673	2.20122	1.03182	0.236397	0	0	9.974103	11.041597	14.489481	1.149759	0.598615	1.235896	peptidase M20 domain-containing protein 2-like isoform X2 [Mizuhopecten yessoensis]
evm.model.000010F.96	0.398037	0	0.246114	1.954503	4.304503	3.423092	0	0.646785	0	20.219942	8.106312	18.057027	0.376897	2.198397	1.812894	notfound
evm.model.000010F.97	0.104046	0.067356	0.131687	0.384484	1.943122	0.34988	0	0.130205	0	10.132526	4.550724	9.389392	0.850391	0.988665	0.695285	GATA-binding transcription factor B1 [Capitella teleta]
evm.model.000010F.99	0	0	0	0	0	0.07721	0	0	0	0.169574	0.199629	0	0	0	0	hypothetical protein XENTR_v90025925mg [Xenopus tropicalis]
evm.model.000011F.1	32.609216	22.473481	24.921	34.667735	69.018913	25.445269	32.499212	15.529723	53.416742	16.243335	21.543216	7.630582	35.855326	30.070008	27.761452	hypothetical protein TTRE_0000245601 [Trichuris trichiura]
evm.model.000011F.100	2.876849	2.822506	3.086279	1.129928	1.287759	0.811654	1.886075	1.247399	0.807136	0.623869	1.005334	0.229352	1.416202	0.880595	0.608077	notfound
evm.model.000011F.101	24.869286	24.179864	25.969218	12.297761	12.298336	7.97381	16.51532	12.682211	12.019632	10.020816	10.837669	5.588051	15.358402	15.337491	9.045562	hypothetical protein CAPTEDRAFT_221598 [Capitella teleta]
evm.model.000011F.102	7.864877	9.007107	8.228467	2.868672	2.245059	1.794526	3.308381	2.707545	2.208589	1.938662	1.533007	0.857131	2.893222	3.355597	2.418278	hypothetical protein CAPTEDRAFT_228584 [Capitella teleta]
evm.model.000011F.103	420.53426	427.716294	410.498681	431.190131	436.317624	292.533055	293.181979	389.878676	365.866619	229.088139	248.188273	108.229568	354.157595	299.034914	214.11419	hypothetical protein CAPTEDRAFT_157564 [Capitella teleta]
evm.model.000011F.104	8.91942	9.007797	10.352023	3.131694	2.832764	1.529196	3.788704	2.043497	2.856973	2.065578	2.621112	0.999998	3.224036	4.216151	2.689201	sex comb on midleg-like protein 2 isoform X5 [Mizuhopecten yessoensis]
evm.model.000011F.105	1.014455	0.766501	0.468114	4.418741	2.455784	4.019281	0.998632	0.575988	0.543785	3.201545	4.06091	2.059598	9.905732	10.830709	7.535363	EGF-like repeat and discoidin I-like domain-containing protein 3 [Lingula anatina]
evm.model.000011F.106	15.168607	16.171138	15.254708	10.966628	10.358062	4.862814	13.405562	9.116313	8.869904	10.128854	7.954884	6.842182	11.625091	11.229924	8.305324	hypothetical protein CAPTEDRAFT_165206, partial [Capitella teleta]
evm.model.000011F.107	16.825362	15.880781	15.570481	3.723003	3.449973	2.110994	2.879486	1.91938	1.741192	2.694969	2.845649	1.416535	4.467016	3.379233	2.705016	hypothetical protein CAPTEDRAFT_25374, partial [Capitella teleta]
evm.model.000011F.108	13.975911	12.970327	12.780142	2.695723	2.815855	1.513724	3.52879	3.262251	2.51866	4.04673	4.352008	1.873683	5.598216	4.441261	2.368948	centrosomal protein of 57 kDa isoform X2 [Lingula anatina]
evm.model.000011F.109	18.511585	19.66267	20.935463	4.935791	4.090958	1.633801	6.630624	4.899999	4.525552	3.031746	3.216978	1.330068	6.5753	4.702605	3.014798	PREDICTED: protein FAM76A-like [Biomphalaria glabrata]
evm.model.000011F.11	0.061437	0.081362	0.039324	0.049353	0.144055	0	0	0.045039	0	1.01698	0.539095	1.503274	0.077721	0.09809	0.505277	sodium-dependent glucose transporter 1 isoform X3 [Lingula anatina]
evm.model.000011F.110	1.428574	1.601154	1.506272	0.811989	0.93945	1.027939	4.369876	3.122552	3.602108	3.001816	2.487084	1.314802	2.919611	3.789151	1.05329	PREDICTED: uncharacterized protein LOC105333729 isoform X3 [Crassostrea gigas]
evm.model.000011F.111	23.015716	23.000049	23.439487	7.283342	9.141129	4.185419	1.690522	1.117776	1.054597	2.829756	3.762236	2.851438	15.083391	12.036838	9.956343	hypothetical protein CAPTEDRAFT_228021 [Capitella teleta]
evm.model.000011F.112.1	30.455432	32.428201	34.23832	16.950733	18.417886	14.707549	10.642991	8.849503	14.552645	11.648219	11.015982	8.522758	11.969077	11.350425	9.167178	PREDICTED: citrate lyase subunit beta-like protein, mitochondrial-like [Saccoglossus kowalevskii]
evm.model.000011F.13	0.801908	0.599858	0.961111	0.592879	1.068436	0.04493	0.753351	0.505409	0.728663	3.683858	9.142133	0	6.571326	4.171122	2.619516	hypothetical protein CAPTEDRAFT_22890, partial [Capitella teleta]
evm.model.000011F.14	8.538491	8.215034	8.298547	5.819113	6.555695	2.071043	5.839106	3.822134	2.107389	3.417941	4.374063	1.011353	7.599711	6.778676	2.754582	beta-1,4-N-acetylgalactosaminyltransferase bre-4 isoform X1 [Lingula anatina]
evm.model.000011F.15	31.156917	14.154528	27.111034	18.477548	37.387061	18.688482	15.611305	22.850107	33.089376	43.649398	51.753784	89.095495	27.55846	26.657878	29.334907	notfound
evm.model.000011F.16	14.45921	14.555581	14.153465	16.937686	17.15798	11.45162	16.100813	16.958588	17.679021	27.166406	32.961052	45.376218	21.213283	18.438636	18.315716	notfound
evm.model.000011F.17	4.022374	3.379949	4.497044	1.040847	1.439323	0.493018	2.084234	1.488372	1.16753	1.112913	1.643728	0.40313	3.367342	3.657356	2.50306	hypothetical protein CAPTEDRAFT_219955 [Capitella teleta]
evm.model.000011F.18	0.00363	0.009673	0.018596	0.207916	0.552662	0	0	0	0	1.746399	0.669121	1.713508	0.043077	0.050931	0	putative kinesin [Leishmania infantum JPCM5]
evm.model.000011F.2	13.157882	12.577493	14.25227	5.47051	4.685788	2.93879	6.762505	4.450282	5.185481	6.107629	5.447009	2.793344	6.647025	7.854239	3.923924	pyridoxal kinase [Lingula anatina]
evm.model.000011F.20	7.276423	6.768898	8.032528	1.896303	1.856293	1.408197	2.488947	1.884048	1.499148	1.767235	1.579811	0.899285	2.630839	3.14564	1.743309	WD repeat-containing protein 3-like [Mizuhopecten yessoensis]
evm.model.000011F.21	5.285212	7.003113	6.771329	3.515355	3.074779	1.814747	0.393994	0.46281	1.039228	1.822258	1.641437	0.362757	1.261888	1.644705	1.725223	PREDICTED: uncharacterized protein LOC105344197 [Crassostrea gigas]
evm.model.000011F.22	22.987906	22.097439	22.928381	11.611076	15.297325	7.713974	14.557044	10.661107	12.063982	5.425752	9.060442	2.186253	14.957989	14.880685	9.59688	beta-parvin-like isoform X1 [Crassostrea virginica]
evm.model.000011F.23	7.641268	6.758998	7.443031	2.352813	4.319131	0.720704	4.317446	1.995599	1.611739	2.271924	2.821097	1.135107	5.358142	5.295779	3.341719	transcriptional enhancer factor TEF-1-like isoform X2 [Mizuhopecten yessoensis]
evm.model.000011F.24	2.310845	1.674572	2.094117	0.089054	0.021393	0.02303	0.4857	0.26047	0.180928	0.333309	0.184055	0.036775	0.573627	0.344838	0.18827	inositol 1,4,5-trisphosphate receptor type 3 isoform X13 [Lingula anatina]
evm.model.000011F.25	4.371793	0	1.621646	0.576475	0	0.584203	0.734066	1.18017	0	0	0.522765	0	0	1.208324	0	notfound
evm.model.000011F.26	3.695295	3.517782	3.834909	0.235898	0.168467	0	0.706046	0.108873	0.34236	0.456403	0.264311	0.046921	0.671954	1.451099	0.228504	PREDICTED: inositol 1,4,5-trisphosphate receptor type 3-like [Aplysia californica]
evm.model.000011F.27	3.323608	3.407764	3.032191	0.238825	0.093024	0.077106	0.876547	0.348193	0.279583	0.578658	0.65905	0.149911	0.926443	0.704793	0.309886	inositol 1,4,5-trisphosphate receptor type 3 isoform X10 [Lingula anatina]
evm.model.000011F.28	16.084956	14.577942	15.075144	68.535765	98.797098	66.497001	27.339107	17.862597	20.042977	8.887569	18.354159	4.52674	53.066923	38.843897	40.299662	hypothetical protein HELRODRAFT_154200, partial [Helobdella robusta]
evm.model.000011F.29	4.595915	4.182529	4.354949	2.010989	2.370446	1.022057	5.361575	3.271862	2.225202	2.163649	2.297446	1.131827	2.455183	2.777459	1.702677	PREDICTED: tubby-related protein 4-like isoform X2 [Octopus bimaculoides]
evm.model.000011F.3	5.930367	5.629331	6.555944	0.134114	0	0	0	0	0.032635	0.234729	0	0.299355	0.287645	0.256193	0.326615	testis-expressed protein 11-like isoform X3 [Mizuhopecten yessoensis]
evm.model.000011F.30	6.995436	6.893596	7.536617	2.168821	2.360028	1.030083	3.093843	1.420765	1.044986	2.202358	2.085888	1.135684	3.027545	3.525892	1.89185	LOW QUALITY PROTEIN: protein dopey-1-like [Lingula anatina]
evm.model.000011F.31	16.610628	16.0294	16.643915	4.338477	4.654578	3.195172	3.294359	1.692034	1.549012	2.971565	3.285446	1.353088	5.165096	5.07024	3.097198	hypothetical protein CAPTEDRAFT_219957 [Capitella teleta]
evm.model.000011F.32	182.119664	175.036696	203.710513	189.25612	222.203696	182.43673	168.383159	347.737635	234.139126	89.27645	132.530162	67.19041	148.680371	166.497447	114.014563	hypothetical protein CAPTEDRAFT_226355 [Capitella teleta]
evm.model.000011F.33	5.812036	5.874808	6.378848	2.188428	3.076556	0.968511	5.098801	3.358233	1.416297	2.740008	2.807659	0.930863	5.063453	10.339286	2.798946	hypothetical protein CAPTEDRAFT_77208, partial [Capitella teleta]
evm.model.000011F.34	3.008736	4.285775	4.750464	1.528075	2.0587	0.30544	2.763058	2.433387	1.224179	1.53885	1.008398	0.524268	4.08628	5.516337	1.568891	notfound
evm.model.000011F.35	11.725507	11.022685	11.682503	4.955153	6.011472	4.987813	7.61733	5.663005	9.612023	3.612107	4.743746	2.165593	7.330786	6.98254	6.270923	zinc finger protein 593 homolog [Mizuhopecten yessoensis]
evm.model.000011F.36	0	0.207478	0	0.611779	1.635873	0.691041	1.583107	1.998182	0.791835	0.344512	0.395111	0.17444	1.604427	1.032149	0.426673	hypothetical protein CAPTEDRAFT_201913 [Capitella teleta]
evm.model.000011F.37	10.521064	10.787201	11.683794	2.923364	3.905019	1.381879	2.905618	2.533706	2.137025	2.040958	2.140123	1.344291	3.46508	5.271706	2.209818	hypothetical protein CAPTEDRAFT_172210 [Capitella teleta]
evm.model.000011F.38	9.475563	9.954416	10.921736	0.984516	0.079255	0.018698	0	0.063991	0	0.410182	0	0.485007	0.305065	0.268644	0.219318	synaptonemal complex protein 1 isoform 3 [Branchiostoma lanceolatum]
evm.model.000011F.39_evm.model.000011F.40	12.86896	12.082699	14.278419	6.281378	7.308257	5.028225	6.822867	5.160039	7.23726	3.333709	3.500766	1.501265	5.939368	6.410279	4.630286	ATP-dependent RNA helicase HAS1 [Lingula anatina]
evm.model.000011F.4	2.466291	3.101503	2.555118	0.403627	0.064689	0.13038	0	0	0	0.315743	0	0.107919	0.27423	0.350076	0.125011	hypothetical protein CAPTEDRAFT_186156 [Capitella teleta]
evm.model.000011F.41.1	18.207109	17.779961	18.340569	13.708647	17.378564	6.459317	47.155001	29.76344	27.735047	8.566781	12.317293	1.770656	23.083088	21.177821	8.115181	protein quaking-B-like isoform X7 [Crassostrea virginica]
evm.model.000011F.43	1.648712	1.752968	2.35179	3.044603	4.800247	1.218636	5.308535	3.203632	6.02962	13.15907	6.543011	13.121426	2.75272	1.384263	2.227514	probable inactive 1-aminocyclopropane-1-carboxylate synthase-like protein 2 isoform X1 [Lingula anatina]
evm.model.000011F.44	5.918188	5.223329	6.506648	1.532402	6.87298	3.086901	20.744295	11.622384	2.17189	2.395394	4.15693	22.555822	7.847973	9.696803	6.161821	notfound
evm.model.000011F.45	1.213912	1.410481	1.457483	1.400436	1.302379	0.311959	5.785755	3.128471	0.629469	1.659885	1.339568	8.728967	3.160841	1.910511	1.078477	transcription factor runx [Platynereis dumerilii]
evm.model.000011F.46	0.186275	0.246056	0.201442	0	0	0	0	0	0	0	0	0	0	0	0	WIAG-tail domain [Paenibacillus sp. JDR-2]
evm.model.000011F.5	10.338345	9.94143	12.431829	4.896828	7.729278	2.32311	7.064417	5.430668	3.779015	5.708305	5.533955	3.140015	6.850773	8.369562	6.908666	forkhead box protein O-like [Mizuhopecten yessoensis]
evm.model.000011F.50	14.565634	17.615649	16.718357	6.966337	7.50343	4.160174	12.993385	6.471097	5.316321	6.880735	6.754649	3.553578	9.597962	8.967689	5.76067	transcription initiation protein SPT3 homolog isoform X1 [Mizuhopecten yessoensis]
evm.model.000011F.51	16.174719	15.763953	16.484175	10.359579	11.626494	6.634257	20.145821	11.513314	11.779074	11.094108	8.448466	6.458468	15.094184	11.843375	9.547631	protein TFG [Lingula anatina]
evm.model.000011F.52	7.350887	7.882192	7.795258	1.876187	2.004121	0.838743	2.008345	0.791853	1.54046	2.321006	1.989285	0.998091	2.538056	1.890257	1.604156	DNA repair protein RAD50-like [Mizuhopecten yessoensis]
evm.model.000011F.54	8.141725	7.290087	8.618469	0.596655	0.435556	0.152486	0	0.041013	0	0.487009	0.207921	0.428786	4.845596	2.884664	6.303947	notfound
evm.model.000011F.55	0.89133	0.274666	0.467859	1.378348	2.081426	1.265658	1.254045	1.891482	2.253887	1.758438	5.070575	0.532184	4.875586	4.591509	2.903716	hypothetical protein CAPTEDRAFT_198978 [Capitella teleta]
evm.model.000011F.57	0	0	0	0	0	0	0	0	0	0.272771	0.132154	0.199855	0	0.071618	0	microtubule-associated protein mug164-like [Mizuhopecten yessoensis]
evm.model.000011F.58	0	0	0.556124	0	0	0	0	0	0	0	0	0.48527	0	0	0	Snake venom metalloprotease inhibitor 02A10 [Mizuhopecten yessoensis]
evm.model.000011F.59	11.649316	12.194896	11.495063	4.257607	4.255159	2.74893	5.350429	3.188818	2.638804	2.869249	3.563766	1.419438	5.68237	6.373546	3.349356	Zinc finger MYM-type protein 3 [Mizuhopecten yessoensis]
evm.model.000011F.60	10.372718	10.51519	11.288206	1.519176	0.802376	0.461181	1.620743	1.792101	1.315761	1.925548	1.026895	0.935894	1.270054	1.063002	0.710919	hypothetical protein CAPTEDRAFT_166467 [Capitella teleta]
evm.model.000011F.61	0.647169	1.613383	1.180344	1.66979	2.875592	1.258586	1.098954	0.420335	1.71465	1.964223	1.904113	0	7.632084	2.620758	2.505952	notfound
evm.model.000011F.63	11.960826	12.806101	12.512537	2.594576	0.092132	0	0	0.046031	0	2.046506	0.17742	0.638572	0.419881	0.047669	0.100339	notfound
evm.model.000011F.64	121.109104	117.45729	123.723877	148.61637	128.190779	68.204074	217.938271	147.298221	88.918737	108.261835	88.599758	50.154078	192.884038	122.000698	93.625333	hypothetical protein CAPTEDRAFT_165495 [Capitella teleta]
evm.model.000011F.65	20.202818	19.986591	16.027187	6.392677	6.767539	6.024896	7.003183	6.645207	7.597151	3.544141	5.546665	1.719499	7.021642	4.594227	6.830396	COMM domain-containing protein 9-like [Lingula anatina]
evm.model.000011F.66	20.617247	22.257953	23.533745	12.120625	14.097003	7.967138	14.293884	8.474195	7.757062	11.549432	10.86965	9.539798	16.46883	14.799383	11.869737	hypothetical protein CAPTEDRAFT_227726 [Capitella teleta]
evm.model.000011F.67	1.696141	1.414303	1.458705	0.134599	0.274571	0.015	0.337141	0.07192	0.106703	0.165037	0.152489	0.045855	0.3042	0.375675	0.140395	myosin-11 isoform X3 [Lingula anatina]
evm.model.000011F.68	11.690294	11.274761	11.919326	3.645535	5.189505	1.501898	6.641033	4.81399	5.797262	3.851487	4.3777	1.783745	7.398163	6.091135	4.164406	hypothetical protein CAPTEDRAFT_225117 [Capitella teleta]
evm.model.000011F.69	16.625635	17.309481	16.612742	6.793619	7.736911	4.332433	10.14121	5.691638	5.776936	6.419544	7.112478	4.173614	9.411359	8.621257	5.596314	ubiquitin carboxyl-terminal hydrolase 16-like isoform X1 [Lingula anatina]
evm.model.000011F.7	47.396413	46.429588	54.829125	5.616176	1.842242	1.250195	0	1.898006	1.747497	4.375744	3.3826	1.53085	5.40362	5.87685	1.872869	PREDICTED: major facilitator superfamily domain-containing protein 9 isoform X2 [Panthera pardus]
evm.model.000011F.70	1.421211	3.056865	1.279225	0	0.484359	0	0	0	0	0	0	0	0	0	0	uncharacterized protein LOC111340441 [Stylophora pistillata]
evm.model.000011F.71	4.58271	4.80455	4.743009	2.08333	1.830438	1.053999	2.433678	1.816875	1.875927	1.500937	1.385608	0.826537	3.127338	2.816682	1.566255	Zinc finger MYM-type protein 3 [Mizuhopecten yessoensis]
evm.model.000011F.72	14.66575	16.401282	14.713081	5.197189	5.846408	4.707722	3.78995	5.626087	7.816048	4.076176	5.123094	2.786096	6.382238	6.252395	4.948502	ubiquinone biosynthesis O-methyltransferase, mitochondrial-like [Pomacea canaliculata]
evm.model.000011F.73	0.994786	0.578957	0.788279	0.149236	0.143077	0.395801	1.467219	1.278166	0.818876	0.234909	0.136465	0.19231	0.481533	0.46148	0.371111	uncharacterized protein KIAA0895-like [Lingula anatina]
evm.model.000011F.74	20.067681	21.344481	20.935457	4.056137	2.968592	1.686749	5.323082	2.775293	1.914385	2.622413	3.247065	1.661677	6.016702	4.179907	2.579744	hypothetical protein CAPTEDRAFT_219663 [Capitella teleta]
evm.model.000011F.75	146.928881	144.441026	130.784281	55.027179	57.379925	37.063304	57.181333	33.473924	78.319652	32.306298	24.501791	8.099702	57.077601	34.054249	48.776286	replication protein A 14 kDa subunit-like [Centruroides sculpturatus]
evm.model.000011F.76	2.490844	2.229548	2.63595	2.053022	2.029214	0.711387	1.467898	0.686663	0.393322	1.854236	1.350158	0.701607	2.672486	2.965013	2.116955	hypothetical protein CAPTEDRAFT_226182 [Capitella teleta]
evm.model.000011F.78	0.805605	1.273709	0.498488	3.871271	5.056661	3.942056	3.074674	2.195885	2.447414	0.641482	4.947123	0.454105	5.608993	2.761355	3.45597	hypothetical protein CAPTEDRAFT_215951 [Capitella teleta]
evm.model.000011F.8	64.669042	67.880045	68.419893	6.82337	4.115457	3.009729	5.452174	2.472738	4.682153	5.659007	3.003951	6.142025	7.852478	5.247962	2.773374	LOW QUALITY PROTEIN: major facilitator superfamily domain-containing protein 9-like [Stylophora pistillata]
evm.model.000011F.82	0	0.140699	0	0.169149	0	0	0	0	0	0	0	0	0	0	0	hypothetical protein LOTGIDRAFT_234777 [Lottia gigantea]
evm.model.000011F.85	60.715786	62.05095	58.293069	1394.610535	595.626087	1714.87724	0.501939	0	0	113.795999	20.235845	144.027826	1912.319176	1999.292961	2383.756316	notfound
evm.model.000011F.86	5.801693	5.57866	5.421046	2.749822	2.182914	1.477013	6.558629	5.635756	4.65074	4.243133	5.373835	1.337771	6.255299	6.37457	3.582148	PREDICTED: protein OSCP1-like [Branchiostoma belcheri]
evm.model.000011F.87	5.671587	5.259632	6.363937	2.875025	5.763209	3.332159	2.272424	2.84275	2.693798	2.162422	2.853928	1.500943	3.978079	3.974922	3.184288	hypothetical protein CAPTEDRAFT_216577 [Capitella teleta]
evm.model.000011F.88.2	3.304576	3.48286	3.632593	1.421327	2.470112	1.533792	8.963561	7.069828	3.253076	12.720391	13.405865	4.22353	13.094929	12.457997	4.450876	hypothetical protein CAPTEDRAFT_206219 [Capitella teleta]
evm.model.000011F.89	0	0.055036	0.053813	0.111978	0.213615	0	0.06881	0.161254	0.063658	1.997007	2.001423	3.40301	0.529242	0.269607	0.055829	hypothetical protein CAPTEDRAFT_21345 [Capitella teleta]
evm.model.000011F.9	1.96953	1.380283	1.462077	0.861201	1.021511	0.74652	3.161122	1.958819	2.298453	2.325413	1.90208	0.365397	3.078363	1.829027	1.148194	uncharacterized protein LOC106150956 [Lingula anatina]
evm.model.000011F.91_evm.model.000011F.92_evm.model.000011F.93	15.381133	15.029486	16.718135	6.693461	8.030186	3.972017	15.296651	10.63514	10.661082	9.256006	11.500155	4.009551	14.329326	14.332368	8.01608	notfound
evm.model.000011F.94	11.616166	11.898743	13.453626	4.522923	6.255127	2.156841	8.510856	6.055766	5.47635	4.834703	5.223803	2.437705	8.765497	8.579455	4.537607	hypothetical protein CAPTEDRAFT_145976 [Capitella teleta]
evm.model.000011F.95	163.845959	166.304758	166.706156	40.34158	41.157794	22.993975	28.750167	20.500781	22.416701	36.868823	38.896684	18.781783	40.70034	47.850453	23.262988	chaperonin containing tcp1 [Haliotis discus discus]
evm.model.000011F.96	2.313785	2.619988	2.996724	0.340893	0.407662	0.250725	0.356799	0.385397	0.447005	1.148191	0.74268	0.064944	1.651391	0.572035	0.597827	hypothetical protein CAPTEDRAFT_72731, partial [Capitella teleta]
evm.model.000011F.97	14.332922	15.737202	16.469591	4.746099	7.267089	2.090364	4.184008	5.499289	3.115483	4.64956	5.254416	1.970089	8.044628	7.990686	4.788809	X-ray repair cross-complementing protein 5-like [Lingula anatina]
evm.model.000011F.98	7.890952	8.515651	8.377577	8.164101	8.646169	6.961796	9.110138	7.086636	8.970975	7.062202	6.166334	2.197397	10.871079	9.487835	7.012476	hypothetical protein CAPTEDRAFT_226089 [Capitella teleta]
evm.model.000011F.99	12.240479	13.02349	12.348719	3.665174	2.949185	2.777091	4.658792	2.781166	3.532614	3.110119	2.678775	1.339953	5.119061	4.001179	3.128918	mitotic spindle assembly checkpoint protein MAD1-like [Lingula anatina]
evm.model.000012F.10	6.423441	5.3403	6.003778	1.702789	2.545855	0.449069	4.178064	2.87655	0.921543	4.187319	4.042253	1.835655	2.616086	5.374198	2.991837	hypothetical protein CAPTEDRAFT_175039 [Capitella teleta]
evm.model.000012F.11	0.066409	0.058593	0.071178	0.087267	0.222522	0.079848	0.712105	0.562065	0.276063	0.258806	0.454535	0.23689	0.163114	0.385656	0.159989	hypothetical protein CAPTEDRAFT_179119 [Capitella teleta]
evm.model.000012F.12	0.031362	0.081888	0.119774	3.882344	1.756377	1.532925	4.329202	0.605501	2.571169	1.339779	0.676413	0.077126	2.669018	1.442639	1.832656	hypothetical protein CAPTEDRAFT_183218 [Capitella teleta]
evm.model.000012F.13	10.312082	7.738265	8.648504	0.179545	0.168802	0.219184	0	0	0	0.296858	0.164958	0	0.733343	0.330043	0.579171	notfound
evm.model.000012F.14	0	0.081596	0	0	0	0.083577	0	0	0	0	0.07221	0	0.067023	0	0.076667	hypothetical protein CAPTEDRAFT_121651 [Capitella teleta]
evm.model.000012F.16	6.481505	7.056501	6.41885	4.365152	2.71843	1.223261	3.687935	2.647347	1.94213	4.484767	4.041451	2.121254	5.066288	5.773465	3.863584	ankyrin repeat domain-containing protein 54 [Lingula anatina]
evm.model.000012F.17	11.011144	14.351177	13.468262	6.052253	5.391734	1.84628	7.338584	5.506604	4.165268	3.920193	4.312815	1.062178	5.842439	4.806621	2.589848	PREDICTED: mitochondrial 2-oxodicarboxylate carrier-like [Biomphalaria glabrata]
evm.model.000012F.18	21.066912	25.204633	21.987344	3.991413	3.423323	2.778211	1.776087	5.643114	6.735607	2.158487	1.875137	1.687415	9.803684	7.989875	4.137735	hypothetical protein CAPTEDRAFT_178194 [Capitella teleta]
evm.model.000012F.19	10.292329	9.417694	9.510122	3.700726	4.026149	3.585621	5.431563	4.301728	3.725852	3.523902	3.885069	1.990483	5.72144	6.108036	3.595114	notfound
evm.model.000012F.2	0.99695	1.284571	0.956939	7.686746	11.067143	9.580047	4.204187	2.844023	1.844823	3.064316	4.909686	2.420089	7.962972	7.713465	4.55827	hypothetical protein CAPTEDRAFT_225549 [Capitella teleta]
evm.model.000012F.21	6.696462	5.904904	6.738901	1.531576	1.120013	0.659783	1.378276	0.801915	1.614114	1.684481	1.849784	0.460779	2.851498	2.443718	2.105482	regulator of G-protein signaling 7 isoform X1 [Lingula anatina]
evm.model.000012F.22	82.450889	79.073924	76.893037	25.302638	20.318523	11.968546	18.816738	21.743184	19.871864	21.822468	21.105265	8.69441	27.162106	32.447567	20.418845	PREDICTED: THO complex subunit 4-like isoform X2 [Octopus bimaculoides]
evm.model.000012F.23	2.269392	2.310817	2.402428	1.644987	3.295465	0.439027	3.531947	2.535545	1.514371	4.91982	8.074374	2.12437	16.2743	14.600662	6.429838	LOW QUALITY PROTEIN: netrin-1-like [Pomacea canaliculata]
evm.model.000012F.24	0	0	0	0.957845	3.664582	1.013543	2.19048	0.978914	0	7.054339	6.308405	2.516822	6.166451	11.28242	7.036487	notfound
evm.model.000012F.25	0.718587	0.353656	0.628495	0.924874	1.362793	0.608641	1.802404	0.923866	1.132251	1.308928	4.095593	0.546181	6.121346	5.097995	3.799838	hypothetical protein LOTGIDRAFT_201560 [Lottia gigantea]
evm.model.000012F.27	0.55812	0.142841	0.279246	0.086401	0.411514	0.084321	0.113913	0.057095	0.101109	0.081436	0	0	0.148076	0	0	unnamed protein product [Trypanosoma congolense IL3000]
evm.model.000012F.29	21.485083	19.806448	24.003518	8.54682	8.132303	5.860656	16.95066	6.289844	9.706002	6.164252	5.83925	3.994112	17.831702	10.961357	10.507937	syntaxin-8-like [Mizuhopecten yessoensis]
evm.model.000012F.3	0.141058	0.107322	0.150349	1.274065	2.55274	0.327531	0.786233	0.490605	0.138873	0.776739	1.462881	0.299095	1.858344	1.174839	0.571553	Repetitive proline-rich cell wall protein [Mizuhopecten yessoensis]
evm.model.000012F.30	13.544068	13.517613	14.850584	2.456897	1.529585	0.46751	3.695173	2.019716	1.708624	3.047444	2.873893	1.298928	4.179615	4.048424	3.670378	fringe [Euprymna scolopes]
evm.model.000012F.31	8.569745	7.84817	8.519564	4.00109	3.249065	1.131148	5.024823	2.922627	3.094906	4.091842	3.395953	1.585531	5.202321	7.490974	4.780341	PREDICTED: TATA element modulatory factor isoform X1 [Crassostrea gigas]
evm.model.000012F.32	12.104595	13.228748	11.383524	6.632358	4.252281	4.902413	8.638209	5.105704	3.760322	5.718433	6.499001	1.650749	9.252342	10.178652	7.237627	TATA element modulatory factor isoform X2 [Lingula anatina]
evm.model.000012F.33	125.988564	131.308723	124.733229	83.414433	99.673311	61.495396	93.765704	115.806483	96.931939	63.404125	70.349992	28.983176	84.635981	79.74645	51.966295	mitochondrial ATP synthase subunit d precursor [Mesenchytraeus cf. gelidus SL-2017]
evm.model.000012F.34	13.106652	12.608263	11.743363	7.679036	7.104124	6.94765	7.553893	6.158467	8.495939	8.556106	7.902018	3.490794	10.779419	11.055299	8.586155	hypothetical protein LOTGIDRAFT_222883 [Lottia gigantea]
evm.model.000012F.35	8.35189	9.853528	10.519799	3.282181	3.424284	3.108012	4.985589	3.332382	5.743086	2.849464	3.311529	0.94115	5.060886	5.292277	3.519882	PREDICTED: BTB/POZ domain-containing protein KCTD5-like [Crassostrea gigas]
evm.model.000012F.36	7.206177	5.242055	6.758287	4.096131	5.278826	1.283956	10.538244	6.124637	3.29976	5.987104	6.918103	3.144227	10.970365	14.637796	5.333486	PREDICTED: zinc finger MIZ domain-containing protein 1-like isoform X7 [Octopus bimaculoides]
evm.model.000012F.37	0	0	0	0	0	0	0	0	0	0	0	0	0	0	0	hypothetical protein XENTR_v90018936mg [Xenopus tropicalis]
evm.model.000012F.39	2.620091	2.200744	0.538017	0.284178	1.118607	0.576127	2.303484	0.28677	1.909953	0.225255	0.522765	0.697148	1.138779	1.49642	0.564834	hypothetical protein CAPTEDRAFT_44160, partial [Capitella teleta]
evm.model.000012F.4	4.60979	6.087181	4.676457	0.489705	0.76464	0.144769	0.407925	0.385552	0	0.993026	1.013628	0.446804	1.077298	1.977287	0.959389	notfound
evm.model.000012F.42	0.147566	0.191992	0	0	0	0	0	0.315258	0	0	0	0	0	0	0	hypothetical protein XENTR_v90026647mg, partial [Xenopus tropicalis]
evm.model.000012F.44	0.064812	0	0	0	0.095586	0	0	0.084127	0	0	0.088656	0	0	0.205385	0	hypothetical protein, partial [Monosiga brevicollis MX1]
evm.model.000012F.45	0.198649	0	0	0	0	0	0.23287	0.314361	0	0	0	0	0	0	0	PREDICTED: proline-rich extensin-like protein EPR1 [Hyalella azteca]
evm.model.000012F.49	33.852478	32.936572	33.550211	5.256509	2.606889	1.966326	3.319206	2.052956	4.536124	5.585166	1.937906	1.559032	3.001774	1.957235	1.981856	serine/arginine-rich splicing factor 2-like isoform X2 [Mizuhopecten yessoensis]
evm.model.000012F.50	58.172073	60.063427	60.566906	23.349204	28.234442	28.92834	26.486977	17.480069	27.788874	15.197125	19.123216	8.094328	29.85761	28.16232	21.301343	notfound
evm.model.000012F.51	5.515099	4.98633	6.064512	1.476266	1.442536	0.279929	3.764454	1.311861	1.488103	0.824032	0.916312	0.615782	2.361343	0.813899	1.40705	hypothetical protein CAPTEDRAFT_108287 [Capitella teleta]
evm.model.000012F.53	0	0	0	0	0	0	0	0	0	0	0	0	0	0	0	hypothetical protein NEMVEDRAFT_v1g148052 [Nematostella vectensis]
evm.model.000012F.54	0	0	0	0	0	0	0	0	0	0	0	0	0	0	0	PREDICTED: pentatricopeptide repeat-containing protein At1g10270-like, partial [Anser cygnoides domesticus]
evm.model.000012F.57	0	0	0	0	0	0	0	0	0	0	0	0	0	0	0	hypothetical protein CQW23_31929 [Capsicum baccatum]
evm.model.000012F.59	0.234224	0.202547	0.100972	0.191387	0.246063	0	0.087224	0.445477	0.278502	0	0.666484	0.139321	0.990138	2.665156	0.884403	notfound
evm.model.000012F.6	7.108948	6.892298	7.007677	2.248163	2.556437	1.418373	1.614453	0.931873	0.381726	10.298121	6.921643	8.499978	4.29954	3.139546	1.645156	ankyrin repeat and fibronectin type-III domain-containing protein 1 isoform X8 [Lingula anatina]
evm.model.000012F.65	0	0	0	0	0	0	0	0	0	0	0	0	0	0	0	PREDICTED: pentatricopeptide repeat-containing protein At1g10270-like, partial [Anser cygnoides domesticus]
evm.model.000012F.7	40.030929	37.640437	38.650836	13.494583	12.20606	7.273107	8.281253	6.970147	8.303304	10.529218	8.060479	3.662055	13.131131	13.539905	7.44539	eukaryotic translation initiation factor 2 subunit 1 [Lingula anatina]
evm.model.000012F.70	0.323584	0.806692	0.786896	1.832659	2.981648	1.345395	10.505666	6.18805	6.347226	23.67816	9.74115	7.851327	14.851322	13.695429	7.39514	Meteorin [Daphnia magna]
evm.model.000012F.71	22.839039	23.606566	24.707287	15.782151	24.185733	19.075762	9.089769	9.011474	9.568764	7.667061	6.361939	4.570306	10.686401	9.762317	11.471524	uncharacterized protein LOC110051556 [Orbicella faveolata]
evm.model.000012F.72.1	383.638852	402.832008	382.470084	239.414795	164.259732	130.981987	140.573105	100.268247	146.49624	148.914112	114.263036	69.796193	226.368219	150.908098	167.241469	predicted protein [Nematostella vectensis]
evm.model.000012F.73	18.611681	2.058455	17.351062	6.261714	3.594055	0	5.591138	0	0	3.273705	5.275402	1.649917	3.455606	15.604051	0	notfound
evm.model.000012F.74	3.000545	3.477163	3.483894	1.16502	1.236035	1.026072	1.491532	1.269009	1.132824	1.186646	1.255141	0.405905	1.839669	1.974003	1.690171	PREDICTED: poly(ADP-ribose) glycohydrolase-like [Saccoglossus kowalevskii]
evm.model.000012F.76	4.157659	3.881837	3.471078	2.992015	4.649226	1.768918	4.136086	2.648385	3.34462	4.044845	5.764437	1.923285	6.9605	6.445434	2.491473	monocyte to macrophage differentiation factor isoform X1 [Lingula anatina]
evm.model.000012F.78	6.516975	6.24898	6.131878	2.287858	2.260943	1.582551	2.395806	2.104612	1.144303	1.61752	2.328016	0.767838	2.455819	2.62435	2.082741	uncharacterized protein C15orf41 homolog isoform X1 [Lingula anatina]
evm.model.000012F.79	0	0.082379	0	0	0	0	0	0	0	0.156699	0	0.081027	0	0	0	hypothetical protein PFMC_00130 [Plasmodium falciparum CAMP/Malaysia]
evm.model.000012F.8	5.176404	5.302931	5.570568	1.578556	1.437996	0.608365	1.789072	0.91289	0.577111	1.71959	1.651454	0.884575	2.03844	1.936738	0.832918	serine/threonine-protein kinase SMG1-like [Mizuhopecten yessoensis]
evm.model.000012F.80	0.173013	0.370285	0.440692	0.221608	0.485714	0	0	0.063089	0	6.743291	2.679046	8.32405	0.270408	0.22962	0.35935	hypothetical protein CAPTEDRAFT_109079 [Capitella teleta]
evm.model.000012F.81	4.734929	4.751486	5.130937	1.25706	1.178493	0.932735	2.066228	1.257423	1.268591	1.362069	1.392518	0.643048	2.009212	2.258566	1.320697	hypothetical protein CAPTEDRAFT_215204 [Capitella teleta]
evm.model.000012F.82	10.655797	11.388079	11.841647	3.461938	2.866568	1.741166	2.773636	1.772379	1.344726	4.447607	3.167563	3.707062	3.637193	2.963788	1.951646	PREDICTED: cell division control protein 1-like [Aplysia californica]
evm.model.000012F.83	26.866392	22.73908	23.661009	12.039413	8.839152	4.321243	16.596772	4.64104	5.794367	7.675856	6.845426	4.267104	11.681542	9.472894	6.932437	hypothetical protein CAPTEDRAFT_148283 [Capitella teleta]
evm.model.000012F.84	3.698876	4.782556	3.87998	16.983207	17.818967	25.739574	41.998969	29.269409	20.194729	7.802399	9.449501	5.240705	19.403166	19.135814	15.887834	notfound
evm.model.000012F.85	7.380872	6.739612	6.647096	23.691248	26.49169	22.036217	53.705755	26.783155	17.756367	9.985379	14.480205	7.646503	25.707082	26.590337	23.055201	uncharacterized threonine-rich GPI-anchored glycoprotein PJ4664.02-like isoform X1 [Pomacea canaliculata]
evm.model.000012F.9	12.902648	14.582507	14.387723	4.53134	7.216082	6.461661	30.182279	22.503818	16.955259	30.77116	39.426562	8.584348	47.962606	39.731863	21.228829	PREDICTED: cilia- and flagella-associated protein 52 [Lepisosteus oculatus]
evm.model.000014F.1	5.915929	6.992533	6.453701	2.627222	4.519025	1.117694	4.793796	3.11307	2.27942	3.551622	3.578197	1.617208	5.311365	4.956236	3.520408	PREDICTED: mitogen-activated protein kinase kinase kinase kinase 5-like isoform X1 [Biomphalaria glabrata]
evm.model.000014F.10	13.996564	17.528806	15.3375	6.202578	5.91539	2.610418	4.665927	3.291544	6.593936	6.554626	4.208634	5.212982	4.127856	4.758227	3.385456	PREDICTED: molybdenum cofactor biosynthesis protein 1-like [Saccoglossus kowalevskii]
evm.model.000014F.11_evm.model.000014F.12	3.270311	3.663686	5.071109	1.409247	1.093776	0.686687	0.687861	1.243367	0.531414	0.770653	0.769562	0.454713	1.262069	0.860929	0.732853	PREDICTED: THUMP domain-containing protein 2 isoform X2 [Panthera pardus]
evm.model.000014F.110	0	0	0	0	0	0	0	0	0	0	0	0	0	0	0	Putative glycoside hydrolase [uncultured Blautia sp.]
evm.model.000014F.112	0.523894	0.476905	0.328915	5.618528	5.497819	3.676879	1.88605	0.933608	0.886924	2.438205	2.42355	0.797085	10.458621	12.651967	7.01484	PREDICTED: interferon regulatory factor 2-binding protein-like [Octopus bimaculoides]
evm.model.000014F.113	0	0	0	0	0	0	0	0	0	0	0	0	0	0	0	hypothetical protein CAPTEDRAFT_95794 [Capitella teleta]
evm.model.000014F.114	2.507814	1.829384	2.224164	0.367494	0.498155	0.388606	2.091543	1.868327	1.384628	1.454884	2.059551	0.623281	2.420411	2.167378	1.250021	PREDICTED: protein TALPID3 isoform X7 [Latimeria chalumnae]
evm.model.000014F.115	0.160291	0.068631	0.136311	0.048536	0.093137	0	0.131868	0.053704	0	0.470459	0	0.053008	0.19904	0.098148	0.103026	hypothetical protein CAPTEDRAFT_188220 [Capitella teleta]
evm.model.000014F.13	4.199998	4.791243	4.790825	5.515951	4.231748	2.925575	10.748683	6.493869	6.032052	2.90361	3.543728	1.009862	6.880256	5.907769	3.348745	PREDICTED: leishmanolysin-like peptidase-like [Saccoglossus kowalevskii]
evm.model.000014F.14	10.28904	10.420178	9.451059	2.706387	2.342412	2.028179	3.240456	1.384388	2.424281	3.122199	2.587054	1.194913	3.263248	3.453923	2.343468	uncharacterized protein C14orf80 homolog [Lingula anatina]
evm.model.000014F.15	4.303042	5.727832	5.418277	1.261536	0.727589	0.344794	1.739787	0.686423	1.141942	0.669395	0.568939	0.322747	1.530485	2.490254	1.174224	hypothetical protein LOTGIDRAFT_220339 [Lottia gigantea]
evm.model.000014F.16	3.857616	3.818252	3.950099	2.459916	2.677921	2.648343	7.640396	4.885493	3.621376	6.417671	5.600223	10.054559	6.381721	9.510078	2.108775	hypothetical protein CAPTEDRAFT_182218 [Capitella teleta]
evm.model.000014F.17	0.327108	1.392128	0.423061	1.100544	0.546475	1.106367	4.254474	2.72847	2.300242	3.867883	4.115245	5.736372	4.357012	2.954862	1.108552	notfound
evm.model.000014F.18	1.030798	0.595619	1.304793	8.830631	7.498022	8.520282	3.929381	3.123093	2.785292	0.161582	0.034683	0	12.14588	13.616779	10.186473	hypothetical protein CAPTEDRAFT_124320, partial [Capitella teleta]
evm.model.000014F.19	0	0.765323	0	0.523349	0	6.639537	7.529477	4.001584	6.096691	0.468522	0	0	0.879294	2.779	1.158514	notfound
evm.model.000014F.2	2.790414	2.782542	2.567631	0.882398	1.314369	0.127509	2.002573	2.030456	0.907844	0.692073	1.175173	0.458381	0.85779	2.130368	0.527167	PREDICTED: mitochondrial ribonuclease P protein 3-like [Octopus bimaculoides]
evm.model.000014F.20	0.115371	0	0.073929	0.30996	0.211717	2.044039	5.057224	2.583734	2.664829	0.075863	0	0	0.409667	1.321873	3.127366	hypothetical protein CAPTEDRAFT_211516 [Capitella teleta]
evm.model.000014F.3	9.026336	8.685626	9.243114	7.052493	5.200072	6.675744	9.583008	5.977143	6.226896	6.420166	10.450365	1.257672	13.438778	7.208341	7.412034	adenosine 3'-phospho 5'-phosphosulfate transporter 1 isoform X1 [Lingula anatina]
evm.model.000014F.31	74.472149	76.484455	75.910895	293.041566	69.966209	165.064811	75.533721	13.296586	24.005095	80.354573	27.00955	17.28484	349.984763	101.011991	276.449612	lysozyme [Eisenia fetida]
evm.model.000014F.35	0.973636	1.121912	0.792321	2.432931	1.610408	1.950151	0.613464	0.521662	0.233895	2.363514	3.512462	0.502872	6.861233	5.266904	3.198846	notfound
evm.model.000014F.36	26.193004	26.097174	27.185379	8.94382	10.2686	5.770394	15.809661	10.7849	11.70599	7.681618	8.069927	3.643887	15.641359	14.094465	8.074893	hypothetical protein CAPTEDRAFT_161728, partial [Capitella teleta]
evm.model.000014F.37	24.255358	24.222635	24.08714	5.754113	6.281211	2.402461	2.540137	2.410008	1.804895	3.699461	3.537498	1.48776	3.257887	5.302024	3.768095	elongator complex protein 4 [Lingula anatina]
evm.model.000014F.38	3.736318	3.566357	3.486405	5.292693	6.34689	2.830881	0.819586	0.544794	0.852585	27.466639	17.39519	16.874573	3.336176	3.779144	4.066227	hypothetical protein CAPTEDRAFT_212841 [Capitella teleta]
evm.model.000014F.39	58.391807	56.771421	59.126141	23.661366	30.09519	21.872617	31.827183	25.124295	34.005587	27.494406	33.483225	10.155426	48.956982	33.617287	23.995275	hypothetical protein CAPTEDRAFT_155367 [Capitella teleta]
evm.model.000014F.4	193.510499	200.696166	191.315994	65.468294	48.494715	37.827988	53.064131	49.467029	61.542139	53.377116	42.379309	18.792618	60.46439	57.538083	42.937821	proteasome subunit alpha type-6-like [Crassostrea virginica]
evm.model.000014F.40	24.450585	23.584454	23.065829	9.442299	19.277426	11.11607	19.546455	27.530877	26.870582	10.229977	17.541018	5.641182	14.166731	19.029776	11.831495	hypothetical protein CAPTEDRAFT_178197 [Capitella teleta]
evm.model.000014F.41	6.363753	6.339865	6.811407	4.958421	4.611668	3.400629	5.517661	4.390017	4.896629	3.233384	2.807672	1.090105	7.817979	6.243992	5.269361	hypothetical protein CAPTEDRAFT_197046 [Capitella teleta]
evm.model.000014F.42	7.275341	6.53909	7.465765	2.029912	2.255456	1.098493	2.316318	2.025002	1.318098	1.925698	2.298079	0.660786	2.341732	2.355589	1.391168	PREDICTED: symplekin-like [Crassostrea gigas]
evm.model.000014F.43	16.985434	25.676648	43.921947	20.3786	11.658912	13.056786	11.403048	10.580859	9.167067	9.23826	4.632122	3.631749	4.150745	25.733915	3.548041	notfound
evm.model.000014F.44	6.809908	6.45466	7.35226	2.05631	2.193835	0.518882	3.024578	1.681615	0.993819	2.203934	1.530016	1.536285	2.895896	2.596516	1.778062	PREDICTED: autophagy-related protein 2 homolog B-like isoform X2 [Priapulus caudatus]
evm.model.000014F.45	3.138104	1.35895	1.391754	1.616745	2.682438	0.465736	4.369639	3.652857	3.136014	8.946844	7.470785	4.839265	12.434012	8.165123	5.950197	notfound
evm.model.000014F.46	0	4.263942	11.567374	0	0	0	0	0	0	0	0	0	0	0	0	notfound
evm.model.000014F.47	40.787063	38.139057	38.504303	1.814492	0.149141	0.120284	0.338383	0.165838	0.149899	1.279576	0.539821	0.42971	1.385492	0.464614	0.725663	RING finger protein 151-like [Mizuhopecten yessoensis]
evm.model.000014F.48	12.4793	12.53385	12.760085	5.193873	4.369457	1.251182	4.753335	1.909493	2.086379	3.185732	2.822868	2.414416	9.739078	11.650453	9.269399	PREDICTED: kinesin-like protein KIF16B isoform X1 [Crassostrea gigas]
evm.model.000014F.49	8.362932	8.213335	8.333406	9.8274	8.369176	5.897713	16.337286	10.730147	11.522708	8.108345	6.297309	4.053985	10.170758	8.275614	5.210513	hypothetical protein CAPTEDRAFT_225993 [Capitella teleta]
evm.model.000014F.5	22.490136	17.517503	22.146781	23.168623	46.025207	6.025036	43.029673	19.700741	113.643061	500.388065	255.558698	324.483606	22.990577	23.112906	15.014567	putative tubulin alpha-3 chain-like [Apostichopus japonicus]
evm.model.000014F.50	14.70204	13.496472	15.119924	9.358088	17.114795	12.349097	24.267053	27.486702	27.809984	8.954809	15.748738	7.043277	11.31749	21.126792	8.811581	Chain A, Crystal Structure Of Peroxiredoxin 5 From Alvinella Pompejana []
evm.model.000014F.51	0.098919	0	0.247832	0.275857	0.132275	0.307402	0.17176	0.131497	0	0.11147	0	0	0	0.270927	0	RecName: Full=Peptidoglycan recognition protein; Flags: Precursor []
evm.model.000014F.52	644.280477	601.925732	607.415683	65.333857	52.008332	11.720578	21.820732	18.410658	12.002547	34.228662	18.296792	6.285396	29.608263	36.363011	30.610192	echinoderm microtubule-associated protein-like 2, partial [Carassius gibelio]
evm.model.000014F.53	123.143717	123.766671	125.927727	14.703052	9.324921	2.62546	4.498176	2.540658	1.927163	7.044255	6.57098	2.021352	11.176153	8.907911	7.006732	hypothetical protein CAPTEDRAFT_152534 [Capitella teleta]
evm.model.000014F.54	66.409466	59.609605	67.133473	8.44385	5.489981	1.386917	4.542824	2.183736	1.52176	4.568394	5.212908	1.644988	7.667041	7.443955	4.866655	echinoderm microtubule-associated protein-like 2 isoform X6 [Mizuhopecten yessoensis]
evm.model.000014F.55	2.234494	4.813596	5.492062	0.487066	0	0	0	0	0	0	0.413324	0	0.365142	0.460284	0.494229	notfound
evm.model.000014F.56	4.725665	3.987674	4.588708	0.637645	0.208034	0	0	0.189109	0	0.510294	0.097964	0.086925	0.083282	0.213171	0.214073	notfound
evm.model.000014F.57	0.948779	0.941307	0.71747	0.301804	0.896425	0.362813	0	0	0	16.521138	9.040919	16.166164	1.014044	0.466478	0.144097	xanthine dehydrogenase/oxidase [Lingula anatina]
evm.model.000014F.58	96.144105	93.127347	99.944378	17.830266	4.901124	2.668423	0	0.011664	0.026398	7.529413	0.923207	0.076752	3.716026	0.919605	1.465734	hypothetical protein KNAG_0K00770 [Kazachstania naganishii CBS 8797]
evm.model.000014F.6	0	0	0	0	3.211105	0	0	0	0	24.359105	9.031038	12.221634	0	0	0	notfound
evm.model.000014F.60	392.892662	373.701086	379.8209	51.48654	24.93424	4.467289	0	0.023933	0.030491	21.559428	4.262732	0.074458	10.976318	5.052367	4.917364	Mesocentin [Mizuhopecten yessoensis]
evm.model.000014F.61	38.522334	41.36764	40.907332	7.441867	2.591997	1.761702	0	0.045172	0	4.33416	0.602627	0	1.997391	0.925294	2.183776	PREDICTED: uncharacterized protein LOC106564455 [Salmo salar]
evm.model.000014F.62	702.774531	703.427426	698.379293	424.161887	91.555246	51.689533	0.871165	0.424351	0.157805	174.694387	20.595838	0.90387	66.041665	18.70274	23.186759	notfound
evm.model.000014F.63	234.855598	248.22121	241.976318	51.78451	12.387981	13.741979	0.045644	0.070808	0.250545	29.014055	3.391482	0.421404	12.0913	4.396961	6.861042	trans-sialidase [Danaus plexippus plexippus]
evm.model.000014F.64	1.044137	0.383649	1.117728	0.660326	1.299618	0.463035	4.756976	2.5316	2.879399	2.920778	3.647655	1.083887	5.421949	3.339612	1.082254	hypothetical protein CAPTEDRAFT_186933 [Capitella teleta]
evm.model.000014F.65	0.521022	0.113546	0.223074	2.011616	0.850141	1.057472	2.197267	2.130457	1.929417	2.276985	2.692559	0.43301	3.233137	2.629782	2.761411	PREDICTED: BPI fold-containing family B member 4-like [Opisthocomus hoazin]
evm.model.000014F.66	1.632449	0.69168	0.952001	6.059807	7.468611	6.048547	4.355312	4.550938	4.678863	4.058467	9.047883	2.200047	14.989907	14.246016	5.929968	protein phosphatase 1 regulatory subunit 27-like [Mizuhopecten yessoensis]
evm.model.000014F.68	2.25718	2.851813	3.453923	0.829177	0	0	0	0	0	9.045763	7.935727	0	8.570813	8.145649	6.682539	notfound
evm.model.000014F.69	3.677479	2.65687	2.713171	2.573863	3.879766	0.784519	3.73628	2.604901	3.022222	1.325687	1.906088	0.612068	4.959005	6.12142	2.466093	hypothetical protein CAPTEDRAFT_215687 [Capitella teleta]
evm.model.000014F.7	0	0	0	0	1.120432	0.132196	0.150029	0	0	9.321024	6.798354	9.622927	0.192762	0	0	hypothetical protein XELAEV_18030140mg [Xenopus laevis]
evm.model.000014F.70	11.856415	11.192842	11.651545	4.214044	5.622496	3.600508	6.890241	10.037153	5.871922	2.741609	5.53468	1.131232	5.537658	10.313398	3.863871	PREDICTED: MIP18 family protein FAM96A [Salmo salar]
evm.model.000014F.71	6.995194	6.449337	6.85745	2.882084	3.104492	1.288705	4.633983	2.985895	3.056097	2.356478	2.133959	1.968226	3.67688	2.99593	2.185341	PREDICTED: zinc finger FYVE domain-containing protein 1 [Crassostrea gigas]
evm.model.000014F.72	8.953979	6.714731	10.401388	1.406917	0.953591	0.819787	0.785883	0.948287	1.578076	1.229856	1.05447	1.031907	1.537756	1.532588	0.79003	probable inactive tRNA-specific adenosine deaminase-like protein 3 isoform X2 [Maylandia zebra]
evm.model.000014F.73	35.388625	35.654546	41.957623	6.392088	4.609708	1.495805	5.664052	4.569241	3.982201	1.989059	2.104684	0.662249	3.312704	4.378708	2.78861	hypothetical protein CAPTEDRAFT_226823 [Capitella teleta]
evm.model.000014F.74	1.867919	2.206848	2.38546	0.232504	0.111666	0.234571	0	0.22196	0.137314	0.270925	0.105294	0	0.565419	0.240455	0	uncharacterized protein LOC106151617 [Lingula anatina]
evm.model.000014F.75	4.155798	3.938879	4.484285	1.060371	0.816389	0.460703	1.312105	0.606404	0.111489	0.447925	0.84818	1.180382	0.526647	0.875467	0.45164	uncharacterized protein LOC106158479 isoform X2 [Lingula anatina]
evm.model.000014F.76	2.26586	3.471346	2.981612	0.79108	1.098879	0.437368	1.338613	0.717618	0.428377	0.204302	0.710228	0.512388	1.194149	0.815989	0.502593	uncharacterized protein LOC110973903 [Acanthaster planci]
evm.model.000014F.78	8.232798	8.65976	8.28555	18.642378	22.507249	14.504002	40.649358	22.049637	26.554437	11.317691	13.116796	2.810985	27.446705	24.596809	14.085436	hypothetical protein CAPTEDRAFT_229237 [Capitella teleta]
evm.model.000014F.8	0.047515	0.061254	0	0.68647	0.888781	0.126647	0	0	0	0	0	0.051265	1.406369	1.640926	0.93262	uncharacterized protein LOC106174990 [Lingula anatina]
evm.model.000014F.80	1.172122	0	0.474011	0.103104	0	0	0.146682	0.218961	0	0.464363	0	0.872231	0.219952	0.383545	0.232005	hypothetical protein N307_00405, partial [Picoides pubescens]
evm.model.000014F.82	0.738553	0.504499	0.936382	2.473114	3.27147	1.345201	4.727002	2.57962	1.929381	2.516878	3.392901	0.461641	18.582238	20.288784	13.27196	DLamide neuropeptide precursor [Platynereis dumerilii]
evm.model.000014F.84	0.365677	0	0	0	1.396074	0	0.614799	0	0	0.369215	1.716543	0	0.747855	0.986952	0.941389	hypothetical protein CAPTEDRAFT_159249 [Capitella teleta]
evm.model.000014F.85	1.250445	1.034272	1.456723	15.784062	28.46815	3.105407	3.098024	1.619482	0.657421	1.682185	2.727463	0.212976	4.641399	4.035982	4.107047	hypothetical protein CAPTEDRAFT_159249 [Capitella teleta]
evm.model.000014F.86	10.31845	8.778704	19.829785	84.421714	144.540137	30.333408	12.174674	4.861846	1.586144	4.092131	11.973835	4.242643	15.772587	18.470101	14.815956	hypothetical protein OESDEN_15259, partial [Oesophagostomum dentatum]
evm.model.000014F.87	3.331919	3.323535	2.587036	40.070299	69.124193	11.994997	7.670761	4.564645	1.534188	3.093236	7.440223	2.048272	13.181997	10.366335	8.273725	hypothetical protein CAPTEDRAFT_159249 [Capitella teleta]
evm.model.000014F.88	4.295174	4.431108	4.880359	99.92741	127.532538	55.658973	14.997278	10.48352	3.786223	10.392585	10.328996	9.984069	25.207003	23.03133	12.731958	Ryanodine receptor 44F [Crassostrea gigas]
evm.model.000014F.9	10.747504	9.455209	11.904646	3.768974	3.243862	1.679617	2.49418	2.56701	2.036825	4.605908	3.520051	3.297425	3.322932	3.887546	1.868459	GTP 3',8-cyclase, mitochondrial-like isoform X3 [Mizuhopecten yessoensis]
evm.model.000014F.90	1.625365	1.413755	1.167435	0.628044	0.234137	0	0	0	0	4.511045	0.497689	5.222352	0.771603	0	0	hypothetical protein CAPTEDRAFT_167067 [Capitella teleta]
evm.model.000014F.91	18.431578	18.352988	16.638692	3.405447	5.485989	3.785583	1.901728	1.809956	4.951374	40.262358	16.505097	37.935788	2.640815	1.842803	4.094312	hypothetical protein CAPTEDRAFT_167067 [Capitella teleta]
evm.model.000014F.92	4.501088	5.385912	5.390314	0.505015	1.690748	0	1.403255	0.773869	0.142777	5.423712	3.429339	4.38924	1.49785	0.536641	0.775827	hypothetical protein CAPTEDRAFT_167067 [Capitella teleta]
evm.model.000014F.93	1.092701	1.264386	0.724943	0.047611	0.079276	0.621711	0.062979	0.214224	0.37061	1.689542	0.31549	1.36252	0.078964	0.14273	0.208795	hypothetical protein CAPTEDRAFT_167067 [Capitella teleta]
evm.model.000014F.94	1.929832	1.879742	1.710179	0	0	0.450928	0	0.195815	0.95783	0	2.848297	0	0	0	0.509081	hypothetical protein CAPTEDRAFT_167067 [Capitella teleta]
evm.model.000014F.95	41.392378	40.444693	42.517079	12.587038	6.160268	6.108019	0	0	0.066395	46.029932	11.071448	10.360474	4.627067	2.088993	4.388468	hypothetical protein CAPTEDRAFT_226823 [Capitella teleta]
evm.model.000014F.96	4.828114	4.821099	4.984241	3.30256	3.154468	2.342005	6.421775	7.554269	3.763332	3.353498	3.22028	2.236604	3.296473	3.24142	2.471097	hypothetical protein CAPTEDRAFT_44150, partial [Capitella teleta]
evm.model.000014F.97	14.373821	17.570175	13.437901	6.004306	5.133366	4.193133	5.011933	5.657057	9.85803	5.923907	4.774749	2.179301	10.202469	4.030995	4.291555	hypothetical protein CAPTEDRAFT_154791 [Capitella teleta]
evm.model.000015F.1	0.125392	0.398463	0	0.346374	0.224601	0.445361	0.075221	0	0	0.477043	0.643903	0.12866	0.614398	1.246235	0.487819	hypothetical protein CAPTEDRAFT_24794, partial [Capitella teleta]
evm.model.000015F.100	8.787317	9.88273	9.879702	3.075229	4.517413	2.891237	4.082951	5.058949	5.014921	3.342319	3.963454	1.141262	5.068441	6.705818	3.393772	acyl-CoA dehydrogenase family member 9, mitochondrial-like [Pomacea canaliculata]
evm.model.000015F.101_evm.model.000015F.102	276.678268	280.859809	281.28446	131.715395	164.852117	99.175344	132.268667	167.532953	159.698001	104.896771	145.113141	49.140672	157.662403	200.346407	84.228757	hypothetical protein CAPTEDRAFT_180307 [Capitella teleta]
evm.model.000015F.103	225.707025	185.034661	237.712123	123.719104	109.203633	63.139529	138.079732	62.571699	129.654191	170.637394	155.839064	89.318362	293.266677	381.021171	227.839379	hypothetical protein CAPTEDRAFT_157303 [Capitella teleta]
evm.model.000015F.104	120.634443	118.07103	127.355115	87.51067	59.219968	49.630242	83.540055	40.940978	54.69888	98.224489	95.608356	47.169788	155.38767	174.808423	110.109516	hypothetical protein CAPTEDRAFT_157303 [Capitella teleta]
evm.model.000015F.105.1	8.466832	8.784606	8.559326	4.792421	6.014721	3.056078	5.945817	3.775253	3.027578	2.613028	4.65606	2.665352	6.944632	8.768262	5.833231	hypothetical protein CAPTEDRAFT_228268 [Capitella teleta]
evm.model.000015F.106	9.854992	9.640377	10.106134	4.991464	7.885327	4.356398	8.30243	6.400893	8.007244	4.333103	6.286629	2.461579	7.967007	6.242123	6.044758	ATP-dependent RNA helicase DDX19A [Lingula anatina]
evm.model.000015F.107	23.583012	24.688791	24.515369	2.456081	1.605424	0.202164	0.069547	0	0.059562	1.968559	0.09251	0.116619	1.165992	0.567157	0.427188	Guanine nucleotide exchange factor VAV2, partial [Stegodyphus mimosarum]
evm.model.000015F.108	25.586548	23.801888	27.502857	7.800244	4.298565	0.630718	0	0	0.419979	4.688472	0.572181	0	1.493345	0	1.242042	hypothetical protein C0Q70_17899 [Pomacea canaliculata]
evm.model.000015F.109	1.7195	2.032949	1.682006	0.412651	0.773249	0.573657	1.408959	1.784875	1.207436	3.085588	2.560905	1.513462	2.701058	2.361109	1.259413	notfound
evm.model.000015F.11	0.524735	0.302787	0.470458	3.654361	6.983601	1.966629	0	0	0	1.888179	2.711112	1.464667	19.730694	16.808429	15.274563	hypothetical protein CAPTEDRAFT_53364, partial [Capitella teleta]
evm.model.000015F.111	0.411482	0	0	0.589064	0.570156	0	0.736287	0.480946	0	0	2.079914	0	0.461117	0.599161	2.965376	cationic amino acid transporter 4 [Lingula anatina]
evm.model.000015F.112	0.099293	0.753848	0.852816	0.195381	0.2921	0.206344	0.254818	0.101982	0	0.175956	0.70695	0.094554	1.427763	1.122398	0.734813	amino acid permease, partial [Teladorsagia circumcincta]
evm.model.000015F.113	0.647169	0	0	0	0.3402	0	0	0	0	1.225134	1.032029	0	3.102035	0.723986	0.739797	hypothetical protein D910_03366 [Dendroctonus ponderosae]
evm.model.000015F.114	29.130145	30.269745	28.551133	9.847694	16.878962	10.299944	16.473768	27.819255	23.268357	9.16305	17.426851	5.478181	12.576156	20.783028	7.938233	PREDICTED: 28S ribosomal protein S22, mitochondrial [Galendromus occidentalis]
evm.model.000015F.115	17.91765	18.343279	17.962213	9.08904	11.504011	8.797695	15.987197	19.568198	16.205715	7.565617	13.451307	2.964464	14.338912	15.945826	6.05246	protein phosphatase 1 regulatory subunit 7 isoform X1 [Lingula anatina]
evm.model.000015F.116	7.493316	7.603703	7.624532	3.559184	3.852856	2.403389	6.387696	3.689235	3.550393	3.468297	3.051601	3.40251	4.874797	4.084084	2.619846	Major facilitator superfamily domain-containing protein 8 [Larimichthys crocea]
evm.model.000015F.117	8.18834	9.22712	7.776443	5.039758	5.918604	3.666726	5.248594	4.023414	5.599158	3.912862	3.165775	1.310872	6.339736	5.337799	4.143202	Metallophosphoesterase domain-containing protein 1 [Crassostrea gigas]
evm.model.000015F.118	4.592994	3.94785	4.658557	0.869134	1.430117	0.645248	1.559846	1.496804	0.845266	3.573817	3.153917	0.989111	3.480933	3.786951	2.211197	myosin-13-like [Lingula anatina]
evm.model.000015F.119	0.893309	0.750933	0.188283	1.621863	2.906496	1.318722	3.556118	1.103897	0.840738	1.755508	4.014864	0	2.867293	4.106627	2.394772	notfound
evm.model.000015F.120	0.454002	0.33712	0.326477	2.225562	4.176738	1.968695	3.521514	1.364611	0.721891	1.476141	2.556233	1.027532	6.409207	5.789886	3.281562	hypothetical protein CAPTEDRAFT_227393 [Capitella teleta]
evm.model.000015F.121	11.994231	10.911558	11.21935	4.851989	4.737515	2.291843	5.953097	3.62807	3.25416	3.720859	4.452778	1.949566	5.545	6.137935	3.338765	hypothetical protein CAPTEDRAFT_164543 [Capitella teleta]
evm.model.000015F.122	0	0.130023	0	0	0	0	0	0	0	1.254808	0.26012	2.874335	0	0	0	notfound
evm.model.000015F.123	11.282858	11.177669	10.975354	2.127148	4.76346	0.550304	0	0.050341	0	27.941132	21.012802	43.662713	0.501525	0.053292	0.207383	PREDICTED: pyridoxal 5'-phosphate synthase subunit SNZERR [Ciona intestinalis]
evm.model.000015F.124	5.860605	5.252068	5.032241	0.660094	2.263759	0.312864	0	0	0	12.340923	12.087776	21.036704	0.366595	0.076788	0.210987	probable pyridoxal 5'-phosphate synthase subunit PDX2 [Stylophora pistillata]
evm.model.000015F.125	0.409482	0.225193	0.699711	0.986681	1.476313	0.21319	0.067441	0.091825	0.119882	7.520336	3.190339	4.147925	0.320634	0.605663	0.244796	macrophage mannose receptor 1-like [Acanthaster planci]
evm.model.000015F.126	781.158295	970.832205	986.273855	347.250463	366.332278	1839.068129	2769.363411	5053.913723	2775.837108	516.900765	537.664308	207.889488	506.337257	891.425404	1214.243625	notfound
evm.model.000015F.128	8.665176	8.622636	9.793542	1.990221	1.530157	1.156804	2.195961	1.693129	2.902363	1.328094	1.231482	0.545021	2.41896	1.75773	1.967167	PREDICTED: probable 28S rRNA (cytosine-C(5))-methyltransferase [Branchiostoma belcheri]
evm.model.000015F.129	3.213936	2.807695	3.09599	0.401251	0.973626	0.328294	0.814265	0.449952	0.852566	0.481165	0.679072	0.215688	1.080641	0.653727	0.924773	Histone-lysine N-methyltransferase PRDM9 [Crassostrea gigas]
evm.model.000015F.13	0	0	1.314474	0	1.169082	0	1.698896	0	0	0	0	0	3.055313	0	0	notfound
evm.model.000015F.130	2.150404	1.278831	2.256852	0.357089	0	0	0.35277	0.378735	0	0	0.296098	0.141731	0.333656	0.111991	0.275599	PREDICTED: histone-lysine N-methyltransferase PRDM9-like isoform X1 [Biomphalaria glabrata]
evm.model.000015F.14	9.451839	7.193504	8.947434	1.474318	2.205729	0.20879	3.253748	1.877033	0.862358	2.021658	2.224407	0.103442	2.76866	3.484434	1.393466	E3 ubiquitin-protein ligase HUWE1 [Lingula anatina]
evm.model.000015F.15	21.275541	21.305172	22.216152	2.018471	4.949234	0.737973	8.245849	2.812042	3.121507	6.273079	7.97656	1.844598	5.017149	8.425641	3.634749	hypothetical protein OCBIM_22016608mg [Octopus bimaculoides]
evm.model.000015F.16	22.152596	20.620218	22.777723	4.161579	5.692126	0.977306	8.350472	4.57111	1.8729	6.803092	6.157011	2.040777	7.099398	7.871606	3.875611	PREDICTED: E3 ubiquitin-protein ligase HUWE1-like [Saccoglossus kowalevskii]
evm.model.000015F.17	36.856939	33.36869	36.501686	9.036774	8.080054	3.608788	16.268155	8.080933	4.013075	12.868914	9.959139	5.619036	12.852778	13.201281	4.711026	PREDICTED: E3 ubiquitin-protein ligase HUWE1-like [Octopus bimaculoides]
evm.model.000015F.18	37.788806	41.198331	37.247563	11.840919	12.607769	5.901333	17.226028	9.771868	4.403566	12.846932	12.560811	7.677248	13.743686	17.61114	6.131304	hypothetical protein OCBIM_22016608mg [Octopus bimaculoides]
evm.model.000015F.19	21.93587	21.928439	22.550589	10.261923	9.697513	5.511614	10.738857	6.781204	11.657099	9.397173	8.022439	4.9866	11.687091	9.108147	6.679549	hypothetical protein LOTGIDRAFT_236282 [Lottia gigantea]
evm.model.000015F.20	10.42741	11.536666	11.433565	2.646164	2.452716	1.690896	0.816972	1.519218	1.358649	1.644895	2.048106	1.244385	2.897913	2.996715	1.874145	general transcription factor IIH subunit 4-like isoform X1 [Mizuhopecten yessoensis]
evm.model.000015F.21	89.847707	85.242197	82.772983	45.952877	63.453618	55.853067	7.492283	7.217579	17.839678	318.293498	146.736134	227.961355	15.561977	4.113954	28.052925	hypothetical protein BRAFLDRAFT_109681 [Branchiostoma floridae]
evm.model.000015F.22	0.182284	0.239548	0.389514	3.34927	9.985331	1.605311	0.94224	1.238932	0.640167	10.322315	8.458694	5.103675	3.945311	3.805554	2.359977	hypothetical protein cypCar_00041427 [Cyprinus carpio]
evm.model.000015F.23	0.130451	0	0.165635	1.372745	5.729083	0.832896	0.333611	0.404317	0.147755	6.595123	3.951167	5.463343	1.800845	2.02612	1.695149	stabilin-2-like [Lingula anatina]
evm.model.000015F.25	0	0	0	0	0	0	0	0	0	0	0	0.071091	0	0	0.154032	hypothetical protein XELAEV_18020027mg [Xenopus laevis]
evm.model.000015F.26	0.232289	0	0.143393	0.755561	0.209648	1.101866	0	0	0	0	0.426346	0.465844	0.880845	2.960878	2.047371	notfound
evm.model.000015F.27	0.251681	0	0	1.364998	4.558414	0.158163	0.357941	0.392079	0	3.391905	4.900969	2.968095	1.765348	0.949457	1.093642	stabilin-2-like [Lingula anatina]
evm.model.000015F.28	0.037148	0.147151	0	1.071055	5.431748	0.066906	0.387412	0.341449	0.07196	5.364916	4.075582	2.98007	0.784375	0.523557	1.842505	PREDICTED: stabilin-2-like [Bos indicus]
evm.model.000015F.29	0	0	0	0	0.350031	0.216465	4.878324	3.904366	1.014569	0	0.333407	0	0.152412	0.54856	0.393194	uncharacterized protein LOC110051182 [Orbicella faveolata]
evm.model.000015F.3	0	0	0	0	0	0	0	0	0	0	0	0	0	0	0	PREDICTED: collagen alpha-1(I) chain-like [Panthera tigris altaica]
evm.model.000015F.30	0	0	0	0	0	0.328046	7.660538	6.767449	1.290175	0	0	0	0	0	0.305069	PREDICTED: uncharacterized protein LOC107342856 isoform X3 [Acropora digitifera]
evm.model.000015F.31	0	0	0	0	0	0	0	0	2.815412	0	0	0	0	0	0	uncharacterized protein LOC110064644 [Orbicella faveolata]
evm.model.000015F.32	7.211806	9.123304	8.352085	3.119041	5.798703	2.739097	5.166904	4.033016	6.049278	13.501869	8.581943	7.533574	4.893412	4.790817	3.87009	putative 3-beta-hydroxysteroid-delta(8)delta(7)-isomerase-like protein [Trifolium pratense]
evm.model.000015F.33	20.944231	21.220829	21.399151	12.007261	16.92742	14.214964	10.235353	9.162769	9.139498	10.421558	10.672565	6.434745	10.974478	16.350443	11.728707	hypothetical protein LOTGIDRAFT_175432 [Lottia gigantea]
evm.model.000015F.34	0.055884	0	0.069825	0	0	0	0	0	0	0	0.116605	0	0.047817	0	0	hypothetical protein CAPTEDRAFT_21345 [Capitella teleta]
evm.model.000015F.35	6.551891	6.603603	6.878424	0.667603	0.344721	0.06264	1.157858	0.348839	0.369666	0.687021	0.386149	0.594806	0.918442	0.831129	0.242716	citron Rho-interacting kinase-like [Mizuhopecten yessoensis]
evm.model.000015F.36	8.08969	7.379504	8.992199	1.198797	1.645458	0.25641	1.921335	1.056162	0.650771	1.567701	1.905515	0.486592	2.110578	2.783712	1.096197	Serine/threonine-protein kinase WNK3 [Mizuhopecten yessoensis]
evm.model.000015F.37	21.133833	19.293265	11.723093	2.101163	2.869315	0	3.860059	0	1.291667	3.414736	0.918314	1.9799	8.621206	8.470278	3.010732	notfound
evm.model.000015F.38	20.161796	20.189983	20.977658	6.156625	5.690525	3.38917	9.520576	4.986028	2.884676	6.753875	5.669665	3.311552	8.24641	7.660616	3.404112	uncharacterized protein LOC106172880 isoform X10 [Lingula anatina]
evm.model.000015F.39	600.633444	633.987789	630.234821	219.569971	337.095958	254.43075	386.461122	502.088336	423.275872	185.546782	324.36055	131.786771	271.727712	408.155172	170.662839	mitochondrial-processing peptidase subunit beta-like [Pomacea canaliculata]
evm.model.000015F.40	9.281222	14.701053	6.522956	11.551507	12.276926	6.945528	10.838996	9.298312	9.180789	4.693915	9.65399	4.534122	16.458271	7.718848	6.487487	N-acyl-phosphatidylethanolamine-hydrolyzing phospholipase D-like [Crassostrea virginica]
evm.model.000015F.41	8.63693	6.861367	7.317087	12.682948	7.148607	7.917212	12.153535	10.965181	16.229388	12.372561	11.537512	4.630752	15.9782	16.535254	6.632903	N-acyl-phosphatidylethanolamine-hydrolyzing phospholipase D, partial [Stegodyphus mimosarum]
evm.model.000015F.42	18.403282	17.318515	16.200833	13.827912	11.626659	4.995442	10.274553	9.548152	7.7895	9.420957	12.526223	3.795179	22.060979	29.539589	12.383971	hypothetical protein LOTGIDRAFT_190601 [Lottia gigantea]
evm.model.000015F.43	13.26666	20.521215	18.951723	6.926989	16.354912	3.666432	10.213663	8.882663	6.495753	12.723182	12.623796	2.2111	16.845969	37.772118	10.876908	seryl-tRNA synthetase, partial [Ictalurus punctatus]
evm.model.000015F.44	47.2041	50.661379	46.068193	18.73088	14.493134	17.399525	22.254857	15.681454	24.029213	19.322768	17.941695	11.296844	25.91199	15.500522	16.152294	hypothetical protein HELRODRAFT_185611 [Helobdella robusta]
evm.model.000015F.45	13.084576	12.141393	15.691268	11.579633	13.585188	11.124617	4.08913	11.206487	10.232941	8.665689	5.702896	4.30413	7.098391	8.287866	5.824847	PREDICTED: protein UXT [Latimeria chalumnae]
evm.model.000015F.46	0.803978	0.940098	0.80659	4.327528	3.938028	1.709836	7.681237	2.517385	2.765189	3.028595	3.541739	0.458918	9.603026	7.645642	7.597239	hypothetical protein CAPTEDRAFT_214836 [Capitella teleta]
evm.model.000015F.47	0.198579	0	0.736417	0	0	0	0.871689	0	0	1.044379	1.531915	0.227053	0.834753	3.665861	0.256259	notfound
evm.model.000015F.48	8.90075	6.744585	8.871534	3.264267	5.298872	7.813719	0.925946	6.855538	2.103383	0.611004	0.669199	1.414214	3.217742	1.603688	3.378618	notfound
evm.model.000015F.49	4.195126	4.098656	3.753245	0.999747	2.457438	1.164863	0.797068	1.845135	3.043869	0.787185	1.606382	0.16158	0.813784	3.461031	0.740544	PREDICTED: protein FAM185A-like [Saccoglossus kowalevskii]
evm.model.000015F.50	9.111969	8.880275	6.719637	1.267529	1.903222	0	3.47026	2.211137	3.208907	0.593421	1.341059	1.61477	2.390944	4.031421	1.897019	hypothetical protein CAPTEDRAFT_221307 [Capitella teleta]
evm.model.000015F.51	7.456201	5.173627	6.704663	1.566329	1.95262	0.176942	5.077452	2.61741	1.903696	1.434853	1.667896	1.256024	4.588355	4.2816	1.993055	PREDICTED: rho GTPase-activating protein 19 isoform X4 [Crassostrea gigas]
evm.model.000015F.54	44.344557	43.401051	43.202356	12.143016	12.493742	6.172334	1.763849	1.335325	1.177563	5.550947	2.468479	1.150543	6.620418	6.070381	4.348088	hypothetical protein CAPTEDRAFT_93169, partial [Capitella teleta]
evm.model.000015F.55	0	0	0	0	0	0	0	0	0	0	0	0	0	0	0	uncharacterized protein LOC110448161 [Mizuhopecten yessoensis]
evm.model.000015F.56	208.070719	204.082007	208.633256	153.427712	205.817146	152.11248	86.28545	96.818586	57.396465	30.741563	109.796587	12.942587	250.979519	124.514171	119.987504	placenta-specific gene 8 protein [Lingula anatina]
evm.model.000015F.57	2.701735	3.015906	1.948061	0.784503	1.398377	0.098344	0.366481	0.139722	0.0556	0.26786	0.226949	0	0.758696	0.216567	0.184501	hypothetical protein KP79_PYT25313 [Mizuhopecten yessoensis]
evm.model.000015F.58	5.810829	5.665698	6.81522	4.318785	3.015396	4.037988	6.342795	3.623224	5.826929	3.753552	3.717418	0.985331	5.435128	2.560137	2.918999	coiled-coil domain-containing protein 115 [Lingula anatina]
evm.model.000015F.59	9.600167	9.459384	9.457318	2.669403	2.921142	1.794221	3.968682	1.883711	2.285308	1.905547	1.653291	1.117254	3.429305	3.637795	2.185732	F-box only protein 42-like [Mizuhopecten yessoensis]
evm.model.000015F.6	4.205875	4.467717	4.944655	4.835473	3.189311	4.0219	30.675853	34.502345	47.532777	2.35611	2.436587	3.497933	4.617051	6.179304	4.849625	hypothetical protein CAPTEDRAFT_157424 [Capitella teleta]
evm.model.000015F.60	17.543331	19.077678	18.096629	4.853353	6.118098	3.09337	4.779842	3.281784	4.077099	5.039995	3.973484	2.430306	7.269098	4.444077	3.190073	F-box only protein 42 [Lingula anatina]
evm.model.000015F.61	30.14494	30.211812	29.844943	20.38414	21.369173	11.947853	39.062752	23.56033	27.048059	20.351533	19.759173	8.949855	33.477393	27.219984	17.526296	LOW QUALITY PROTEIN: F-actin-capping protein subunit beta-like [Limulus polyphemus]
evm.model.000015F.62	49.271616	48.442311	45.049303	12.039323	13.355915	9.630348	15.124747	13.412899	18.122762	9.309702	10.234676	4.123753	12.466098	13.66564	10.348051	hypothetical protein CAPTEDRAFT_171803 [Capitella teleta]
evm.model.000015F.63	8.304468	9.363344	8.973281	3.755413	2.376155	2.184309	5.443476	2.03029	2.294574	3.544095	3.642707	1.244223	5.46507	5.740859	3.564651	hypothetical protein CAPTEDRAFT_159025 [Capitella teleta]
evm.model.000015F.64	3.945221	3.276978	4.308946	1.734466	0.92599	0.376238	1.539163	1.147335	0.831199	1.421443	1.015602	0.624861	2.419734	2.899596	1.598034	hypothetical protein CAPTEDRAFT_159025 [Capitella teleta]
evm.model.000015F.65	10.623899	12.73947	11.458022	5.038773	6.246642	3.476387	6.239243	4.469299	4.741691	4.742376	4.398153	1.98874	6.709871	7.933584	4.588646	ATP-binding cassette sub-family F member 3-like [Lingula anatina]
evm.model.000015F.66	0.732257	0.73706	2.15786	0.911941	0.257578	0	0	0.675508	0	4.406196	0.273159	0	0.106263	0.269596	0	free fatty acid receptor 4 [Lingula anatina]
evm.model.000015F.67	7.617759	8.161121	8.040247	16.300486	21.354513	11.320371	22.435386	13.919611	13.382136	10.287023	12.357281	5.028323	19.134086	16.812214	10.653503	uncharacterized protein LOC106171873 isoform X2 [Lingula anatina]
evm.model.000015F.68	8.622761	7.555887	8.563238	5.127039	5.048593	1.91937	2.739947	1.61129	1.732323	11.415689	6.420987	10.531637	3.624733	2.427117	2.524452	hypothetical protein CAPTEDRAFT_177644 [Capitella teleta]
evm.model.000015F.69	0	0	0	0	0	0	0	0	0	0	0	0	0	0.068701	0	autotransporter domain-containing protein [Escherichia coli]
evm.model.000015F.7	5.310695	5.045628	4.924282	18.713036	24.664843	27.766838	238.555459	265.115752	291.450027	17.142025	37.686689	16.729101	35.515731	69.229121	39.03687	hypothetical protein HELRODRAFT_177959 [Helobdella robusta]
evm.model.000015F.71	0	0.062104	0	0.979512	0.903878	0.076397	2.93189	1.68574	1.153622	0	0.13034	0.113425	0.780337	1.247715	0.58076	Wnt4, partial [Strigamia maritima]
evm.model.000015F.72	2.957347	2.848499	3.461552	1.922242	2.509245	0.765458	1.811007	0.816112	0.59149	3.840098	4.457598	1.915715	6.186694	6.545503	2.974072	hypothetical protein HELRODRAFT_70542, partial [Helobdella robusta]
evm.model.000015F.73	9.368573	8.730598	9.022203	2.421546	1.310808	0.514323	3.84394	0.962391	0.802893	2.50805	0.873301	0.854747	2.949882	1.701118	1.077814	transcription termination factor 2-like isoform X1 [Crassostrea virginica]
evm.model.000015F.74	6.24253	4.381101	5.132941	1.100544	1.516221	1.620623	3.189303	2.239785	1.319725	1.600692	3.593006	1.066114	2.804457	2.146894	2.346701	LOW QUALITY PROTEIN: uncharacterized protein LOC106174422 [Lingula anatina]
evm.model.000015F.75	4.625167	4.725893	4.140772	1.204805	0.817535	0.607466	2.508958	0.902659	0.888549	1.313641	2.076209	0.450376	3.49241	1.528549	0.807538	hypothetical protein CAPTEDRAFT_229371 [Capitella teleta]
evm.model.000015F.76	9.607	6.512202	7.428654	1.1314	1.67007	0	0.732636	2.294163	1.567343	1.327178	2.544434	0.925187	2.684266	2.372307	1.129667	notfound
evm.model.000015F.77	1.992659	1.699756	1.49196	0.230141	0.108253	0	0.606448	0	0	0.225989	0.255511	0.142915	0.379519	0	0	hypothetical protein CAPTEDRAFT_219773 [Capitella teleta]
evm.model.000015F.78	6.094751	6.043939	7.103	3.206337	1.88467	2.128996	3.749466	2.499101	2.491933	2.774305	2.234295	0.974543	4.419785	4.180212	2.466025	hypothetical protein CAPTEDRAFT_219773 [Capitella teleta]
evm.model.000015F.79	95.128488	101.439954	100.849437	31.640046	34.403255	23.048355	29.946144	32.955996	41.867832	31.633294	27.653378	14.641322	39.266637	30.835808	27.24381	PREDICTED: proteasome subunit beta type-6-like [Saccoglossus kowalevskii]
evm.model.000015F.8	124.162604	127.213694	126.158221	30.916512	26.713304	20.533608	36.614286	49.394149	74.562588	28.34368	35.110941	25.193584	44.674155	38.503832	51.297684	PREDICTED: glutathione S-transferase Mu 5-like isoform X2 [Branchiostoma belcheri]
evm.model.000015F.80	1.046309	1.094692	1.13778	5.53059	4.381112	10.460387	6.764994	3.230497	13.485505	4.702456	4.539195	1.848958	6.602007	6.122592	8.076183	Hemolysin-type calcium-binding region:RTX N-terminal domain protein [Metarhizium album ARSEF 1941]
evm.model.000015F.81	39.971254	37.217002	41.002053	15.448642	17.186964	7.082505	31.39727	25.706887	14.719036	14.447567	18.427523	9.88937	27.016923	31.303581	11.396576	PREDICTED: cyclin-L1 [Crassostrea gigas]
evm.model.000015F.82	93.783309	108.471797	69.986087	36.910394	33.353867	12.291216	48.400102	96.43678	34.951904	36.616511	28.58947	23.348914	74.27552	59.782457	30.622487	PREDICTED: cyclin-L1-like [Biomphalaria glabrata]
evm.model.000015F.83_evm.model.000015F.84	1.615848	1.595245	1.99348	0.341251	0.65622	0.555752	2.735692	2.889665	2.704966	2.997655	3.265117	1.076523	3.494007	3.105829	2.500256	hypothetical protein CAPTEDRAFT_227197 [Capitella teleta]
evm.model.000015F.85	11.244557	17.687462	18.590423	2.241848	8.215976	0	3.031597	0	5.429724	5.261311	3.965807	1.767768	0	2.394272	4.39315	Zinc finger and BTB domain-containing protein 7A, partial [Stegodyphus mimosarum]
evm.model.000015F.86	9.912748	8.441495	12.615197	1.481292	2.193355	0	1.767998	1.609729	0.972716	0.432466	1.209904	0.913816	1.5001	0.969356	3.054885	zinc finger protein 628-like isoform X1 [Folsomia candida]
evm.model.000015F.87	15.237508	11.813379	11.695484	4.240922	0.768305	0.690148	1.068056	0.185151	1.032463	1.795649	1.074208	1.4072	2.471416	1.698122	0.812624	notfound
evm.model.000015F.88	10.667733	11.365136	11.701585	1.727215	1.53586	0.612042	0.993523	1.28547	1.453502	2.608508	2.236152	0.589683	2.200982	1.480593	0.97295	zinc finger protein 502-like [Centruroides sculpturatus]
evm.model.000015F.89	17.052585	19.368823	18.232296	3.301631	7.147899	1.620623	2.996922	2.804511	2.227579	3.285875	2.360247	2.348421	2.93247	1.848041	4.480065	notfound
evm.model.000015F.9	72.069497	59.972948	64.665831	15.056126	15.462985	13.482495	27.269756	18.432548	49.202897	19.330253	17.452572	14.849249	26.107431	19.07766	19.401372	mu-class gst glutathione S-transferase [Cipangopaludina cathayensis]
evm.model.000015F.90	31.470866	31.157034	30.731124	25.132297	25.578267	19.843016	24.447313	19.385699	26.942427	14.493784	15.269478	4.47472	26.327034	20.433876	19.416155	hypothetical protein BRAFLDRAFT_215413 [Branchiostoma floridae]
evm.model.000015F.91	0.42875	0.279721	0.181959	7.93916	5.722784	20.949642	4.830163	3.809619	8.2156	6.66091	5.533453	1.085832	16.929556	12.661819	25.490108	notfound
evm.model.000015F.92	0.192858	0.126096	0.205107	0.262155	0.137036	0.425921	1.037052	0.384725	0.383384	0.438763	1.434365	0.012229	1.73964	1.832346	0.624055	notfound
evm.model.000015F.93	4.819811	4.971434	4.930604	0.916944	1.609894	0.76195	1.454388	1.365312	1.055245	1.028104	1.052229	1.418094	1.099475	1.015438	1.046903	threonine synthase-like 1 isoform X2 [Mizuhopecten yessoensis]
evm.model.000015F.94	15.708199	15.611856	17.63639	6.81804	4.75945	4.331215	8.462889	5.831911	5.354565	4.277824	4.684245	2.491204	6.463792	7.579425	4.873623	DNA/RNA-binding protein KIN17 [Lingula anatina]
evm.model.000015F.95	12.34121	11.901531	14.260977	5.059469	8.010403	8.605862	19.306833	18.595768	26.15121	22.257129	23.204794	9.511347	23.576244	19.249067	15.635775	hypothetical protein CAPTEDRAFT_161113 [Capitella teleta]
evm.model.000015F.96	9.517855	9.308759	9.060288	3.622609	3.662347	1.984823	3.627197	1.985937	1.891013	2.974599	2.529277	1.371031	4.486401	3.548385	2.159245	LOW QUALITY PROTEIN: DIS3-like exonuclease 2 [Pomacea canaliculata]
evm.model.000015F.97	11.944426	11.653642	15.731629	1.960483	5.064301	0.496109	5.452174	5.422148	1.949132	4.464143	6.990707	3.59256	6.287848	12.104907	4.132082	hypothetical protein CAPTEDRAFT_219361 [Capitella teleta]
evm.model.000015F.99	24.784067	24.253763	25.813942	11.181684	11.509422	6.929822	26.362164	15.068458	12.408064	10.154948	13.451433	4.987669	18.394971	20.278035	8.131856	hypothetical protein CAPTEDRAFT_219361 [Capitella teleta]
evm.model.000016F.1	0.186837	0	0.116761	0	0.322259	0	0	0	0	0	0	0	0.454171	0.224908	0.115994	hypothetical protein CAPTEDRAFT_225492 [Capitella teleta]
evm.model.000016F.10	1.564273	1.232772	1.272961	3.612682	33.919667	0.347639	0.186641	0.115952	0	305.711354	320.809106	411.885672	0.801083	0.514114	0.237837	hypothetical protein CAPTEDRAFT_223944 [Capitella teleta]
evm.model.000016F.100	11.132869	10.816585	10.946931	4.088993	5.015808	2.339276	1.509675	1.262567	1.146523	2.475965	1.691806	2.047248	3.276902	2.819003	2.019173	hypothetical protein XENTR_v900050762mg, partial [Xenopus tropicalis]
evm.model.000016F.101	121.932601	171.623654	163.30411	26.48183	3.503872	11.365409	10.047577	10.488324	6.910558	21.664223	3.285955	13.499317	12.14698	10.100837	24.093684	hypothetical protein CAPTEDRAFT_115863 [Capitella teleta]
evm.model.000016F.102	31.255946	33.967336	29.664084	4.839205	2.034885	1.556947	2.754733	1.248133	2.541889	3.821258	2.600583	2.037166	3.564238	3.539695	2.212902	hypothetical protein CAPTEDRAFT_115863 [Capitella teleta]
evm.model.000016F.103	25.244294	24.442596	28.756226	7.223266	0	0.154494	0	0	0.086013	4.190515	0	3.154045	0.986084	0.14552	0.07252	notfound
evm.model.000016F.104	4.006604	3.285839	4.146782	36.878064	36.473033	36.739614	158.710065	74.274548	86.377578	19.32021	35.074222	0.225903	57.785979	44.057559	31.911848	allograft inflammatory factor-1 [Hirudo medicinalis]
evm.model.000016F.105	1.345315	0.5625	0.541209	22.323799	29.597896	30.172807	36.475918	36.463664	42.590217	2.449027	2.546159	0.615998	12.676134	9.502869	18.382196	allograft inflammatory factor 1 [Suberites domuncula]
evm.model.000016F.106	0	5.426835	10.515795	27.51359	10.83015	34.096228	0	0	6.910558	4.464143	10.45531	0	40.996056	35.261102	26.957968	notfound
evm.model.000016F.107	1.00348	0.724599	1.404965	6.079489	3.184392	3.520373	2.85012	1.728849	3.633895	2.352097	3.120481	0.584638	9.744905	7.424857	6.893252	hypothetical protein CAPTEDRAFT_226810 [Capitella teleta]
evm.model.000016F.108	0	0	0	0	0	0	0	0	0	0	0	0	0	0	0	flagellar attachment zone protein 1-like [Medicago truncatula]
evm.model.000016F.11	0.613339	0.519089	0.252563	1.028281	2.640645	0	0	0	0	53.565274	28.803352	81.987044	0	0	0	hypothetical protein CAPTEDRAFT_188454, partial [Capitella teleta]
evm.model.000016F.12	0.671473	0.174163	0.592042	0.403238	5.307937	0	0	0	0	33.684726	45.841248	25.152654	0.075606	0	0	hypothetical protein CAPTEDRAFT_218655 [Capitella teleta]
evm.model.000016F.13	0	0	0	5.764752	18.12873	0	0	0	0	58.033859	99.325443	56.247156	0	0	0	notfound
evm.model.000016F.14	82.323218	87.151358	85.544213	3034.531745	3014.861719	1957.378942	387.3021	297.055214	168.766551	322.604037	347.141226	222.364811	1504.310111	873.14595	515.997062	hypothetical protein BOX15_Mlig031098g3 [Macrostomum lignano]
evm.model.000016F.15	0.059131	0	0.073984	12.00317	15.14317	4.740083	0.835625	0	0	0.664691	0	0.314808	9.819255	11.809797	4.799515	uncharacterized protein LOC106172092 [Lingula anatina]
evm.model.000016F.16	6.519702	6.084376	6.464117	13.584782	13.452281	6.851062	33.335819	21.94764	11.713456	10.379369	10.76437	3.938166	19.150501	23.124067	10.289029	hypothetical protein CAPTEDRAFT_154601 [Capitella teleta]
evm.model.000016F.17	5.402543	5.414119	6.162956	6.092343	8.863054	0.568	19.578569	12.674271	8.240029	6.52874	7.637019	2.353435	14.245686	16.683965	7.410323	hypothetical protein CAPTEDRAFT_154601 [Capitella teleta]
evm.model.000016F.18	48.904974	47.195164	50.283052	19.971805	21.429825	14.662007	34.065162	21.191827	23.558124	21.533954	21.872765	12.593157	28.410073	28.477916	16.512284	hypothetical protein CAPTEDRAFT_21087 [Capitella teleta]
evm.model.000016F.19	2.43723	2.591276	2.714131	0.888596	1.198093	0.353799	1.790453	0.731561	0.870086	0.836746	0.977338	0.388148	1.6871	1.212516	0.879211	E3 ubiquitin-protein ligase SHPRH [Lingula anatina]
evm.model.000016F.2_evm.model.000016F.3	57.701363	58.851903	59.046373	25.672771	71.799545	18.087551	26.353202	46.229856	18.414407	78.770009	106.07512	108.424139	28.34957	75.138831	18.528663	hypothetical protein CAPTEDRAFT_226972 [Capitella teleta]
evm.model.000016F.20	4.364213	4.749571	4.590049	5.0042	5.513871	3.52733	5.237671	4.393377	2.156737	4.538527	2.434522	1.467397	5.437886	6.432567	3.101636	PREDICTED: E3 ubiquitin-protein ligase SHPRH-like isoform X2 [Crassostrea gigas]
evm.model.000016F.21	1.313233	0.823382	0.401645	4.688936	5.033732	6.422235	11.765897	4.291529	8.186353	5.010813	3.496877	6.622905	6.771197	4.90413	8.597353	notfound
evm.model.000016F.23	17.859545	14.797206	15.551027	7.493821	7.733264	2.621814	9.250776	8.047903	5.887263	7.306764	9.928023	4.490271	13.531755	11.591876	6.840093	PREDICTED: palmitoyltransferase ZDHHC9 isoform X12 [Crassostrea gigas]
evm.model.000016F.24	11.836376	3.226767	7.257628	3.185784	6.109316	4.93498	0	0	8.21796	5.036469	2.87521	0	6.592933	3.402387	3.205812	notfound
evm.model.000016F.25	33.366059	37.821155	36.61548	19.153083	14.876369	14.994918	16.75125	16.381365	15.996851	15.25416	14.732255	6.653145	21.549369	18.518907	16.543583	transmembrane protein 242-like [Pomacea canaliculata]
evm.model.000016F.26	2.460965	2.878578	2.529855	0.587994	1.179252	0.392556	1.985676	1.484121	1.25227	4.53818	5.003817	1.723583	4.418145	4.333756	1.658885	X-linked retinitis pigmentosa GTPase regulator [Lingula anatina]
evm.model.000016F.27	30.338287	30.208675	30.752262	37.326063	32.798384	32.620195	50.153636	43.981045	51.862575	15.866691	15.269511	7.521747	30.79877	21.991977	32.845372	hypothetical protein CAPTEDRAFT_21979 [Capitella teleta]
evm.model.000016F.28	7.454226	6.275492	7.319776	4.227813	3.857742	1.868332	4.265707	4.028321	3.471113	3.258897	3.777429	1.056108	5.636359	6.504451	2.944974	hypothetical protein CAPTEDRAFT_181278 [Capitella teleta]
evm.model.000016F.29	11.703043	10.696406	10.809338	10.311854	9.907021	9.16732	8.762168	4.082296	6.4387	7.255158	8.032497	2.912938	12.549119	9.871912	9.402305	hypothetical protein CAPTEDRAFT_115834 [Capitella teleta]
evm.model.000016F.30	27.811987	32.234232	30.875856	9.374832	9.116331	6.258819	9.457919	6.314991	8.674124	8.827441	8.86744	2.823742	10.374711	10.43433	6.190104	cyclin-dependent kinase 8 isoform X1 [Lingula anatina]
evm.model.000016F.31	4.011747	3.487149	3.584474	2.196596	2.892305	0.574727	4.943301	3.08228	1.660049	10.000054	9.444001	7.402931	2.827362	4.181722	3.342421	PREDICTED: S-adenosylmethionine decarboxylase proenzyme isoform X3 [Crassostrea gigas]
evm.model.000016F.32	0	0	0	0	0	0	0	0	0	0	0	0	0	0	0	PREDICTED: proline-rich protein 2-like [Ficedula albicollis]
evm.model.000016F.33	0.136065	0.070148	0.068877	0.444791	0.053554	0	2.779874	0.80252	0.107218	0.073835	0.191091	0	0.869775	0.763196	0.087589	notfound
evm.model.000016F.34.1	2.073865	2.133029	2.855826	28.488536	10.064247	15.120558	148.069788	46.105275	49.973386	7.215775	10.460947	1.073736	43.317873	26.540923	25.159737	Uncharacterised protein [Klebsiella pneumoniae]
evm.model.000016F.36	0.85769	0.984505	1.248961	0.07123	0.068894	0	0.937115	0.549992	0	0.195274	0.806773	0.144571	0.586178	1.171241	0.073968	hypothetical protein CAPTEDRAFT_89748 [Capitella teleta]
evm.model.000016F.37	0.395603	0.338874	0.494169	0	0	0	0.232251	0	0	0.148925	1.178478	0.160856	0.427464	0.179272	0	hypothetical protein LOTGIDRAFT_121187, partial [Lottia gigantea]
evm.model.000016F.40	0	0	0	0	0	0	0	0	0	0	0	0	0	0	0	hypothetical protein [Pontibacillus marinus]
evm.model.000016F.41	0	0	0	0	0	0	0	0	0	0	0	0	0	0	0	hypothetical protein, conserved, partial [Trypanosoma brucei gambiense DAL972]
evm.model.000016F.45	0	0.313441	0.204238	0	0.714088	0	0	0	0	13.380208	3.830158	15.818378	0.174202	0	0.103663	notfound
evm.model.000016F.46	3.80497	4.791673	3.892629	1.848466	2.423272	1.094646	4.329091	4.37809	4.889813	1.707651	3.354313	0.972924	3.424814	4.254261	2.109048	hypothetical protein CAPTEDRAFT_218486 [Capitella teleta]
evm.model.000016F.47	54.054535	54.91949	56.387982	62.777315	99.3936	59.067324	169.979414	205.413933	200.790045	35.421019	47.231376	16.159178	67.424429	75.604534	47.795259	PREDICTED: V-type proton ATPase subunit E-like [Saccoglossus kowalevskii]
evm.model.000016F.48	11.523577	10.980631	12.130844	2.176465	1.619863	0.793329	2.625999	1.915842	1.349225	3.279887	2.827741	1.823531	2.493969	3.859342	1.561138	diacylglycerol kinase zeta-like isoform X3 [Acanthaster planci]
evm.model.000016F.5	0.642546	0.86692	1.058831	2.435867	1.101667	2.907786	4.722242	2.958383	6.007449	4.381774	5.309375	0.169447	7.228085	2.809652	1.84878	PREDICTED: neuroglobin-1-like [Saccoglossus kowalevskii]
evm.model.000016F.50	0	0	0	0	0	0	0	0	0	0	0	0	0	0	0	PREDICTED: endochitinase 2-like [Hyalella azteca]
evm.model.000016F.51	5.027107	5.237864	5.471688	1.881202	1.597284	0.894454	4.197383	1.697055	1.482891	9.769171	5.29336	5.419284	3.78456	3.543397	1.130136	PREDICTED: mitochondrial glutamate carrier 1-like [Octopus bimaculoides]
evm.model.000016F.52	6.579458	6.799751	6.876323	1.436946	1.734726	0.927135	2.575081	1.271729	0.751451	1.893552	1.758735	0.851181	2.103691	2.174693	1.280957	hypothetical protein CAPTEDRAFT_178602 [Capitella teleta]
evm.model.000016F.53	4.444282	4.795413	4.618553	1.402152	2.049698	0.687099	1.956091	1.298111	1.158332	1.361106	2.20916	0.544265	2.284473	2.362227	1.738915	uncharacterized protein LOC106179796 [Lingula anatina]
evm.model.000016F.54	3.585256	3.084301	4.192051	4.869349	5.039107	1.594127	12.279122	7.675274	5.785944	9.691467	10.669361	1.660778	19.405593	9.518371	4.20801	uncharacterized protein LOC110452170 [Mizuhopecten yessoensis]
evm.model.000016F.55	0.324753	0	0.204558	0.660326	0.433206	0	1.632514	0.899177	2.533871	0.730194	0.858272	0.722591	1.49571	0.954175	0.640009	notfound
evm.model.000016F.57	0	0	0	0.803494	1.054262	0.270605	0	0	0	0	0	0	0.425042	0.546328	1.063812	notfound
evm.model.000016F.59	0	0	0	0	0	0.801407	0	0	0	0.61382	1.419857	0	4.3843	0.828787	0	notfound
evm.model.000016F.6	0	0	0	0	0	0	0	0.021154	0	0	0	0	0	0	0	PREDICTED: extensin-like [Picoides pubescens]
evm.model.000016F.60	106.380043	105.357647	96.240556	74.743395	60.771612	83.09828	80.684091	83.71279	142.932228	47.163857	46.003363	31.534696	94.317725	63.357518	67.571693	PREDICTED: histidine triad nucleotide-binding protein 1-like [Aplysia californica]
evm.model.000016F.61	4.239023	3.598244	4.559274	1.025223	1.180315	0.270225	1.676693	1.088014	0.606457	1.240701	1.739364	0.792246	1.399647	1.837015	1.214932	hypothetical protein CAPTEDRAFT_228570 [Capitella teleta]
evm.model.000016F.62	3.440021	3.123686	3.769502	1.33382	1.067091	1.061523	2.958036	2.201737	1.710655	3.039428	1.959829	1.561673	2.270477	2.007643	1.293524	notfound
evm.model.000016F.63	1.361977	1.76698	1.483081	0.74607	1.225316	2.239085	6.97289	5.089377	3.767088	5.345786	3.442245	1.258594	6.164946	5.467127	4.278077	hypothetical protein CAPTEDRAFT_218185 [Capitella teleta]
evm.model.000016F.64	4.073856	3.573438	3.68646	1.619751	4.074043	1.684586	2.577752	1.587634	1.361304	2.523928	3.262341	2.421297	3.973803	2.443745	3.496372	hypothetical protein BOX15_Mlig002757g1 [Macrostomum lignano]
evm.model.000016F.66	7.903798	8.250645	8.654291	3.37828	3.538281	3.192769	8.093875	6.528086	5.793216	15.819014	16.572843	4.538198	18.893607	14.824637	8.472428	protein FAM228B isoform X1 [Lingula anatina]
evm.model.000016F.67	73.172999	75.23687	71.138976	14.340447	14.711106	13.282059	18.298432	18.282811	28.612332	27.193963	22.856763	13.760284	29.69779	22.327409	20.177955	uncharacterized protein LOC110988206 [Acanthaster planci]
evm.model.000016F.68	19.204326	20.307024	21.642723	10.606242	9.549399	4.845957	10.492524	5.993504	6.605344	8.119563	6.474096	6.134917	12.252904	8.826712	8.178414	TBC1 domain family member 15 isoform X1 [Lingula anatina]
evm.model.000016F.69	6.57433	6.157166	6.754809	2.434847	1.395606	0.518187	2.087319	1.137566	1.689253	2.382593	2.256331	0.802627	3.977207	3.638423	2.669496	mannosyl-oligosaccharide 1,2-alpha-mannosidase IA-like [Pomacea canaliculata]
evm.model.000016F.7	13.148136	13.181222	14.407111	0.367425	0.813392	0.371726	0.328281	0.58379	0.583602	0.84986	0.655086	0.709667	1.160163	1.863089	2.085727	failed axon connections-like isoform X3 [Mizuhopecten yessoensis]
evm.model.000016F.70	48.726414	46.71797	42.616643	8.637447	9.198309	7.211377	8.330035	8.171854	4.63833	19.481871	14.310466	1.942084	21.392675	18.83062	7.884179	notfound
evm.model.000016F.71	0.104042	0.045346	0.088543	0.824772	0.278063	0.475415	0.125367	0.183355	0.445613	0.115964	0.131028	0	0.66076	0.526226	0.141123	PREDICTED: uncharacterized protein LOC105317639 [Crassostrea gigas]
evm.model.000016F.72	7.58444	6.908985	7.031897	2.585288	1.996437	1.99281	2.578271	1.143146	2.489217	3.139915	2.433497	0.995519	3.972946	3.278944	2.876611	hypothetical protein BRAFLDRAFT_115265 [Branchiostoma floridae]
evm.model.000016F.73	2.622988	3.2856	2.629614	0.585372	0.447704	0.281248	0.796265	0.937306	0.302642	1.006428	0.854402	0.353772	1.714519	0.969797	0.796986	E3 ubiquitin-protein ligase HACE1 isoform X4 [Sarcophilus harrisii]
evm.model.000016F.74	14.017887	14.048467	14.002388	12.068387	15.322074	7.459468	20.997877	13.342702	13.274251	15.132156	12.416559	7.31247	17.724107	11.777262	8.322469	hypothetical protein CAPTEDRAFT_171265 [Capitella teleta]
evm.model.000016F.76	43.356321	34.057118	36.040688	8.458994	4.357889	2.320306	2.963978	1.091518	0.98818	11.246499	7.348346	4.031296	4.469192	3.639945	3.272871	hypothetical protein CAPTEDRAFT_185292 [Capitella teleta]
evm.model.000016F.77	60.060139	59.63547	60.740059	17.31824	11.052495	6.910653	4.819025	2.366051	2.262481	23.020276	13.69487	8.068695	8.831311	6.749066	6.473785	hypothetical protein CAPTEDRAFT_185292 [Capitella teleta]
evm.model.000016F.78	15.109845	14.365764	18.68105	14.4081	13.988501	8.118149	16.573959	9.844665	8.108217	10.582225	14.03906	14.423112	23.124937	21.49356	11.56748	hypothetical protein CAPTEDRAFT_221870 [Capitella teleta]
evm.model.000016F.79	7.585458	8.971323	8.560067	7.851011	9.06477	2.645579	11.553459	3.21019	8.70172	7.066979	7.203867	7.49535	13.684534	9.078791	6.321889	hypothetical protein CAPTEDRAFT_221870 [Capitella teleta]
evm.model.000016F.8	4.045958	3.24521	3.162479	2.494613	4.940559	1.193112	0.603459	0.931374	0.71599	1.445915	2.600094	1.42219	3.722623	3.873507	1.266223	hypothetical protein BOX15_Mlig003243g1 [Macrostomum lignano]
evm.model.000016F.80	12.390855	13.323019	12.380746	3.02712	4.898339	0.511738	3.672702	1.912635	0.824798	64.037771	42.597351	73.489685	4.074102	3.21787	1.396932	alpha-mannosidase 2C1-like [Crassostrea virginica]
evm.model.000016F.81	9.838003	8.493846	7.096826	3.223073	4.07462	3.819276	2.690626	3.262449	6.187764	2.830405	2.680823	1.881761	3.925904	3.317295	5.814556	PREDICTED: acyl-coenzyme A thioesterase 13 [Poecilia reticulata]
evm.model.000016F.82	1.432929	0.958361	0.952962	0.043366	0.124225	0.098341	0.96939	0.454724	0.511848	0	0.082015	0.09193	0.562847	0.476969	0.361912	notfound
evm.model.000016F.83	0.270505	0.289644	0.345442	0	0.033994	0.038117	0	0	0	0	0	0	0.058412	0	0.035392	protein kinase C-binding protein NELL2 [Lingula anatina]
evm.model.000016F.84	22.715489	24.438271	24.087323	6.569448	7.773957	2.694737	7.587649	5.149616	4.092445	6.094202	6.923949	4.229891	8.165591	8.310498	5.41034	tubulin--tyrosine ligase-like protein 12 [Crassostrea virginica]
evm.model.000016F.85	1.186277	1.397977	1.174715	2.051436	4.148942	0.775	3.142596	2.834288	0.788155	21.114577	15.52714	16.912917	4.828994	5.888896	2.226455	hypothetical protein CAPTEDRAFT_177352 [Capitella teleta]
evm.model.000016F.86	10.057046	10.016037	10.364723	4.515918	5.778424	3.445215	9.948392	6.645744	6.664181	14.59815	11.931005	9.307394	12.516788	10.716199	5.951975	hypothetical protein CAPTEDRAFT_19568 [Capitella teleta]
evm.model.000016F.88	66.585583	65.279291	66.684342	5.220694	0.727292	0.581032	1.230362	1.018358	1.129652	6.328162	2.971918	3.884091	5.320034	3.144632	1.836005	hypothetical protein CAPTEDRAFT_172690 [Capitella teleta]
evm.model.000016F.89	14.70571	13.252983	15.395505	4.627358	5.728852	1.879056	4.339941	2.197318	1.236657	2.815277	3.014962	1.073605	5.838075	7.083421	3.415575	protein-methionine sulfoxide oxidase mical3a [Lingula anatina]
evm.model.000016F.9	0	0	0	0.55247	1.085133	0.315186	0.322123	0	0.348039	0.230298	0.522611	0.236478	5.676568	1.07203	1.94082	hypothetical protein WUBG_00265 [Wuchereria bancrofti]
evm.model.000016F.90	42.472677	51.0555	51.714966	14.066605	15.719097	11.398962	7.569442	8.583049	1.764607	6.619632	9.596714	4.030621	8.447061	14.842377	7.969715	protein-methionine sulfoxide oxidase mical3a [Lingula anatina]
evm.model.000016F.91	92.169066	75.749498	95.100714	27.96346	26.278448	15.421669	23.536086	13.843699	5.103207	15.10567	10.349817	13.261134	32.155559	34.217906	21.145098	protein-methionine sulfoxide oxidase mical3a [Lingula anatina]
evm.model.000016F.92	30.938549	30.701824	31.108192	18.260488	14.57678	11.931027	13.039413	7.695322	6.65144	10.360014	7.86895	5.970045	19.551742	15.870934	10.601326	hypothetical protein CAPTEDRAFT_173602 [Capitella teleta]
evm.model.000016F.93.2	41.868844	40.815536	40.7216	15.552299	20.392106	9.5448	30.23194	20.921311	16.667379	14.689293	17.221571	6.590351	26.981086	28.763858	13.231684	hypothetical protein CAPTEDRAFT_169883 [Capitella teleta]
evm.model.000016F.94	111.592219	100.838385	101.343814	37.779591	34.051223	18.03363	54.87222	25.42241	27.304742	30.442941	24.754327	19.837235	59.038843	40.706859	35.946925	PREDICTED: baculoviral IAP repeat-containing protein 7 [Nothobranchius furzeri]
evm.model.000016F.96	34.11676	37.51222	37.58902	12.442756	11.549584	9.044039	12.029221	4.973318	13.555709	10.403723	5.820476	6.661308	12.69618	9.107006	12.515193	hypothetical protein CAPTEDRAFT_117101 [Capitella teleta]
evm.model.000016F.97	76.69649	58.691738	68.121206	44.89103	41.089526	21.776603	19.691296	32.906221	21.979805	20.865485	18.658862	14.506336	36.557571	17.509355	32.770702	oral cancer-overexpressed protein 1-like [Lingula anatina]
evm.model.000016F.98	10.750614	9.637804	10.939574	1.67513	2.992769	0.633057	3.211149	2.229837	1.929833	1.995538	2.902223	0.986007	3.910065	3.698804	1.797484	biotin--protein ligase [Lingula anatina]
evm.model.000016F.99	11.506573	9.697207	11.416153	3.4848	4.800324	0.824556	2.065965	1.609539	0.645948	1.468939	1.862886	1.63467	3.401975	2.279074	2.032655	PREDICTED: DDB1- and CUL4-associated factor 6-like [Octopus bimaculoides]
evm.model.000017F.1	0	0.189095	0	0.675799	0.928183	0.853373	2.308463	1.151888	0	0.619225	1.512514	0	2.785028	2.32633	0.879468	hypothetical protein CAPTEDRAFT_163321 [Capitella teleta]
evm.model.000017F.100	1.699681	1.570409	2.457756	0.448508	0.359916	0.229968	0.416108	0.134844	0.091023	0.710692	0.34299	0.493287	0.614709	0.232163	0.288005	hypothetical protein BRAFLDRAFT_200483 [Branchiostoma floridae]
evm.model.000017F.101	3.294152	2.229052	4.12395	0	0	0.297665	1.102253	1.476817	1.043335	0.688735	0.784058	0	0.461296	0.580505	1.127335	cytosolic endo-beta-N-acetylglucosaminidase-like [Orbicella faveolata]
evm.model.000017F.102	6.904106	7.438246	7.120006	6.170063	6.140377	5.293829	4.717054	4.089746	5.182797	8.02588	6.643631	2.941147	10.352855	8.435457	6.733167	hypothetical protein CAPTEDRAFT_196462 [Capitella teleta]
evm.model.000017F.103	5.000224	3.375173	3.983334	0.515149	0.249535	0.260455	0.363826	0.792301	0.963725	0.513078	0.359274	0.410069	1.888474	1.489227	0.121287	DDB1- and CUL4-associated factor 17 [Lingula anatina]
evm.model.000017F.104	6.542871	5.902184	6.946224	1.386969	1.202007	1.134914	1.880408	1.411127	0.194432	0.594767	0.564661	0.384543	2.034044	1.279262	0.454848	hypothetical protein CAPTEDRAFT_155434 [Capitella teleta]
evm.model.000017F.105	0.089311	0.174043	0.056563	0.894959	1.046788	1.471524	0.318996	0.238674	0.684967	0.940741	1.506109	0.736782	3.086825	4.012919	3.160704	hypothetical protein CAPTEDRAFT_224693 [Capitella teleta]
evm.model.000017F.106	474.933494	499.175137	505.599748	195.970737	207.870969	214.570241	158.077325	265.585359	298.764834	124.253741	164.99636	88.623082	118.448864	240.421895	138.572583	hypothetical protein CAPTEDRAFT_219435 [Capitella teleta]
evm.model.000017F.107	253.261907	222.060114	280.999861	67.86038	78.76107	58.953314	86.905965	102.461545	128.159171	25.780426	66.875692	45.656971	51.439041	102.089372	56.144488	PREDICTED: 39S ribosomal protein L47, mitochondrial-like [Aplysia californica]
evm.model.000017F.108	418.868744	427.720889	432.575123	122.479743	187.358309	158.334875	175.735701	278.789305	229.477123	102.847027	188.107108	72.335107	128.923746	265.67804	110.973413	Prohibitin-2 [Cryptotermes secundus]
evm.model.000017F.109	65.623723	43.916993	53.206164	11.185018	8.127645	4.518777	9.23278	9.55557	16.052695	5.715579	4.923162	3.666481	10.033065	14.205078	10.06122	PREDICTED: kazrin-like isoform X9 [Branchiostoma belcheri]
evm.model.000017F.11	0.294357	0.345706	0.33484	0.775191	0.427071	0	2.388526	0.779632	0.098189	0.607506	0.487632	0	1.84773	0.909514	0.087071	hypothetical protein CAPTEDRAFT_225636 [Capitella teleta]
[truncated: 20,319 more rows]
