# Supplementary material for: A deep-sea hydrothermal vent worm detoxifies arsenic and sulfur by intracellular biomineralization of orpiment (As2S3)
Source: PLoS Biol. 2025 Aug 26;23(8):e3003291. doi: 10.1371/journal.pbio.3003291 (PMC12380324; doi:10.1371/journal.pbio.3003291)
Supplement: S4 Table — (XLSX) [file pbio.3003291.s004.xlsx]

## Sheet: Annotation_Combine
Protein accession	Protein description	Mol. weight [kDa]	Sample1.Sequence coverage [%]	Sample1.MS/MS Counts	Sample1.Peptides	Sample1.Unique peptides	Sample2.Sequence coverage [%]	Sample2.MS/MS Counts	Sample2.Peptides	Sample2.Unique peptides	Sample3.Sequence coverage [%]	Sample3.MS/MS Counts	Sample3.Peptides	Sample3.Unique peptides	Subcellular localization	Biological Process	Cellular Component	Molecular Function	KEGG KO No.	KEGG Gene	KEGG pathway	Pfam ID	Domain description	KOG category	KOG NO.	KOG description
evm.model.000801F.15.1	paramyosin [Sepioteuthis lessoniana]	101.11	23.1	23	17	17	91.9	203	139	139	85.8	173	121	121	cytoplasm	GO:0006996 organelle organization; GO:0007010 cytoskeleton organization; GO:0007498 mesoderm development; GO:0009653 anatomical structure morphogenesis; GO:0009888 tissue development; GO:0009987 cellular process; GO:0010638 positive regulation of organelle organization; GO:0010720 positive regulation of cell development; GO:0010927 cellular component assembly involved in morphogenesis; GO:0014866…	GO:0005622 intracellular; GO:0005623 cell; GO:0005737 cytoplasm; GO:0005856 cytoskeleton; GO:0015629 actin cytoskeleton; GO:0016459 myosin complex; GO:0030016 myofibril; GO:0030017 sarcomere; GO:0031672 A band; GO:0032982 myosin filament; GO:0032991 protein-containing complex; GO:0043226 organelle; GO:0043228 non-membrane-bounded organelle; GO:0043229 intracellular organelle; GO:0043232 intracell…	GO:0005488 binding; GO:0005515 protein binding; GO:0008092 cytoskeletal protein binding; GO:0017124 SH3 domain binding; GO:0019899 enzyme binding; GO:0019900 kinase binding; GO:0019901 protein kinase binding; GO:0019904 protein domain specific binding;	K17751	MYH6_7; myosin heavy chain 6/7	map04022 cGMP-PKG signaling pathway; map04260 Cardiac muscle contraction; map04261 Adrenergic signaling in cardiomyocytes; map04919 Thyroid hormone signaling pathway; map05410 Hypertrophic cardiomyopathy (HCM); map05414 Dilated cardiomyopathy (DCM); map05416 Viral myocarditis			Z	KOG0161	Myosin class II heavy chain
evm.model.000047F.87	myosin [Platynereis dumerilii]	182.12	31.9	60	44	44	69.1	192	128	128	70.8	192	129	129	cytoplasm				K17751	MYH6_7; myosin heavy chain 6/7	map04022 cGMP-PKG signaling pathway; map04260 Cardiac muscle contraction; map04261 Adrenergic signaling in cardiomyocytes; map04919 Thyroid hormone signaling pathway; map05410 Hypertrophic cardiomyopathy (HCM); map05414 Dilated cardiomyopathy (DCM); map05416 Viral myocarditis	PF02736; PF00063	Myosin N-terminal SH3-like domain; Myosin head (motor domain)	Z	KOG0161	Myosin class II heavy chain
evm.model.000930F.16	cytoplasmic intermediate filament protein [Phascolion strombus]	65.779	48.7	40	29	29	95.3	171	106	106	91.9	163	101	101	nucleus				K18585	IF; intermediate filament protein if		PF00932	Lamin Tail Domain	DY	KOG0977	Nuclear envelope protein lamin, intermediate filament superfamily
evm.model.000481F.41	"intracellular haemoglobin, partial [Alvinella pompejana]"	14.976	80.3	46	9	9	99.3	128	25	24	99.3	125	23	23	cytoplasm	GO:0006810 transport; GO:0015669 gas transport; GO:0015671 oxygen transport; GO:0015893 drug transport; GO:0042221 response to chemical; GO:0042493 response to drug; GO:0050896 response to stimulus; GO:0051179 localization; GO:0051234 establishment of localization;	GO:0005622 intracellular; GO:0005623 cell; GO:0005737 cytoplasm;	GO:0005488 binding; GO:0005506 iron ion binding; GO:0008144 drug binding; GO:0019825 oxygen binding; GO:0020037 heme binding; GO:0036094 small molecule binding; GO:0043167 ion binding; GO:0043169 cation binding; GO:0046872 metal ion binding; GO:0046906 tetrapyrrole binding; GO:0046914 transition metal ion binding; GO:0048037 cofactor binding; GO:0097159 organic cyclic compound binding; GO:1901363…				PF00042	Globin	C	KOG3378	Globins and related hemoproteins
evm.model.000714F.7	arginine kinase [Stylonychia lemnae]	163.73	37.6	55	38	37	51.6	99	69	69	51.2	90	64	64	nucleus	GO:0006082 organic acid metabolic process; GO:0006139 nucleobase-containing compound metabolic process; GO:0006163 purine nucleotide metabolic process; GO:0006164 purine nucleotide biosynthetic process; GO:0006520 cellular amino acid metabolic process; GO:0006575 cellular modified amino acid metabolic process; GO:0006599 phosphagen metabolic process; GO:0006600 creatine metabolic process; GO:0006…	GO:0005576 extracellular region; GO:0005615 extracellular space; GO:0005622 intracellular; GO:0005623 cell; GO:0005634 nucleus; GO:0005737 cytoplasm; GO:0005739 mitochondrion; GO:0005829 cytosol; GO:0030425 dendrite; GO:0036477 somatodendritic compartment; GO:0042995 cell projection; GO:0043005 neuron projection; GO:0043025 neuronal cell body; GO:0043209 myelin sheath; GO:0043226 organelle; GO:00…	GO:0003824 catalytic activity; GO:0004111 creatine kinase activity; GO:0005488 binding; GO:0005515 protein binding; GO:0016301 kinase activity; GO:0016740 transferase activity; GO:0016772 transferase activity, transferring phosphorus-containing groups; GO:0016775 phosphotransferase activity, nitrogenous group as acceptor; GO:0019899 enzyme binding; GO:0031625 ubiquitin protein ligase binding; GO:…	K00933	E2.7.3.2; creatine kinase [EC:2.7.3.2]	map00330 Arginine and proline metabolism; map01100 Metabolic pathways	PF02807; PF00217	ATP:guanido phosphotransferase, N-terminal domain; ATP:guanido phosphotransferase, C-terminal catalytic domain	C	KOG3581	Creatine kinases
evm.model.000097F.11	hypothetical protein HELRODRAFT_186524 [Helobdella robusta]	260.07	21.6	50	35	35	31.4	73	54	54	35.2	80	59	59	plasma membrane	GO:0000003 reproduction; GO:0000226 microtubule cytoskeleton organization; GO:0000278 mitotic cell cycle; GO:0000280 nuclear division; GO:0000902 cell morphogenesis; GO:0000904 cell morphogenesis involved in differentiation; GO:0001525 angiogenesis; GO:0001568 blood vessel development; GO:0001775 cell activation; GO:0001837 epithelial to mesenchymal transition; GO:0001944 vasculature development;…	GO:0001725 stress fiber; GO:0005576 extracellular region; GO:0005622 intracellular; GO:0005623 cell; GO:0005634 nucleus; GO:0005694 chromosome; GO:0005730 nucleolus; GO:0005737 cytoplasm; GO:0005794 Golgi apparatus; GO:0005802 trans-Golgi network; GO:0005829 cytosol; GO:0005856 cytoskeleton; GO:0005884 actin filament; GO:0005886 plasma membrane; GO:0005903 brush border; GO:0005911 cell-cell junct…	GO:0001664 G protein-coupled receptor binding; GO:0003779 actin binding; GO:0005080 protein kinase C binding; GO:0005102 signaling receptor binding; GO:0005488 binding; GO:0005515 protein binding; GO:0008092 cytoskeletal protein binding; GO:0008134 transcription factor binding; GO:0015459 potassium channel regulator activity; GO:0016247 channel regulator activity; GO:0017016 Ras GTPase binding; G…	K04437	FLNA; filamin	map04010 MAPK signaling pathway; map04510 Focal adhesion; map05132 Salmonella infection; map05205 Proteoglycans in cancer	PF00307; PF00630	Calponin homology (CH) domain; Filamin/ABP280 repeat	Z	KOG0518	Actin-binding cytoskeleton protein, filamin
evm.model.000137F.65	hypothetical protein CAPTEDRAFT_148581 [Capitella teleta]	173.99	24.3	32	27	27	43	68	54	53	46.5	71	54	54	nucleus	GO:0000165 MAPK cascade; GO:0000278 mitotic cell cycle; GO:0000281 mitotic cytokinesis; GO:0000902 cell morphogenesis; GO:0000904 cell morphogenesis involved in differentiation; GO:0000910 cytokinesis; GO:0001817 regulation of cytokine production; GO:0001819 positive regulation of cytokine production; GO:0002119 nematode larval development; GO:0002164 larval development; GO:0002791 regulation of …	GO:0005622 intracellular; GO:0005623 cell; GO:0005634 nucleus; GO:0005730 nucleolus; GO:0005737 cytoplasm; GO:0005829 cytosol; GO:0005856 cytoskeleton; GO:0005886 plasma membrane; GO:0005938 cell cortex; GO:0008091 spectrin; GO:0014069 postsynaptic density; GO:0014731 spectrin-associated cytoskeleton; GO:0015629 actin cytoskeleton; GO:0016020 membrane; GO:0016327 apicolateral plasma membrane; GO:…	GO:0003779 actin binding; GO:0005085 guanyl-nucleotide exchange factor activity; GO:0005088 Ras guanyl-nucleotide exchange factor activity; GO:0005198 structural molecule activity; GO:0005200 structural constituent of cytoskeleton; GO:0005488 binding; GO:0005515 protein binding; GO:0005543 phospholipid binding; GO:0005546 phosphatidylinositol-4,5-bisphosphate binding; GO:0008017 microtubule bindi…	K06115	SPTB; spectrin beta		PF00307; PF00435	Calponin homology (CH) domain; Spectrin repeat	Z	KOG0517	Beta-spectrin
evm.model.000092F.85	"intracellular haemoglobin, partial [Alvinella pompejana]"	14.928	58.4	27	9	9	79.6	62	20	20	79.6	54	20	20	cytoplasm	GO:0006810 transport; GO:0015669 gas transport; GO:0015671 oxygen transport; GO:0015893 drug transport; GO:0042221 response to chemical; GO:0042493 response to drug; GO:0050896 response to stimulus; GO:0051179 localization; GO:0051234 establishment of localization;	GO:0005622 intracellular; GO:0005623 cell; GO:0005737 cytoplasm;	GO:0005488 binding; GO:0005506 iron ion binding; GO:0008144 drug binding; GO:0019825 oxygen binding; GO:0020037 heme binding; GO:0036094 small molecule binding; GO:0043167 ion binding; GO:0043169 cation binding; GO:0046872 metal ion binding; GO:0046906 tetrapyrrole binding; GO:0046914 transition metal ion binding; GO:0048037 cofactor binding; GO:0097159 organic cyclic compound binding; GO:1901363…				PF00042	Globin	C	KOG3378	Globins and related hemoproteins
evm.model.000160F.18	"actin, adductor muscle [Crassostrea virginica]"	41.745	61.4	90	24	3	67	59	30	4	79.8	65	34	5	cytoskeleton	GO:0000003 reproduction; GO:0000278 mitotic cell cycle; GO:0000281 mitotic cytokinesis; GO:0000910 cytokinesis; GO:0006996 organelle organization; GO:0007010 cytoskeleton organization; GO:0007049 cell cycle; GO:0007111 meiosis II cytokinesis; GO:0007275 multicellular organism development; GO:0009790 embryo development; GO:0009792 embryo development ending in birth or egg hatching; GO:0009987 cell…	GO:0005622 intracellular; GO:0005623 cell; GO:0005737 cytoplasm; GO:0005856 cytoskeleton; GO:0005884 actin filament; GO:0005938 cell cortex; GO:0015629 actin cytoskeleton; GO:0043226 organelle; GO:0043228 non-membrane-bounded organelle; GO:0043229 intracellular organelle; GO:0043232 intracellular non-membrane-bounded organelle; GO:0071944 cell periphery; GO:0099080 supramolecular complex; GO:0099…	GO:0000166 nucleotide binding; GO:0005488 binding; GO:0005524 ATP binding; GO:0008144 drug binding; GO:0017076 purine nucleotide binding; GO:0030554 adenyl nucleotide binding; GO:0032553 ribonucleotide binding; GO:0032555 purine ribonucleotide binding; GO:0032559 adenyl ribonucleotide binding; GO:0035639 purine ribonucleoside triphosphate binding; GO:0036094 small molecule binding; GO:0043167 ion…	K05692	ACTB_G1; actin beta/gamma 1	map04015 Rap1 signaling pathway; map04145 Phagosome; map04210 Apoptosis; map04390 Hippo signaling pathway; map04391 Hippo signaling pathway - fly; map04510 Focal adhesion; map04520 Adherens junction; map04530 Tight junction; map04611 Platelet activation; map04670 Leukocyte transendothelial migration; map04714 Thermogenesis; map04745 Phototransduction - fly; map04810 Regulation of actin cytoskelet…			Z	KOG0676	Actin and related proteins
evm.model.000047F.88	myosin [Platynereis dumerilii]	40.161	26.4	13	9	9	81.5	55	42	42	73.9	47	33	33	cytoplasm				K17751	MYH6_7; myosin heavy chain 6/7	map04022 cGMP-PKG signaling pathway; map04260 Cardiac muscle contraction; map04261 Adrenergic signaling in cardiomyocytes; map04919 Thyroid hormone signaling pathway; map05410 Hypertrophic cardiomyopathy (HCM); map05414 Dilated cardiomyopathy (DCM); map05416 Viral myocarditis			Z	KOG0161	Myosin class II heavy chain
evm.model.001332F.4	hypothetical protein CAPTEDRAFT_229313 [Capitella teleta]	177.72	16.3	28	19	18	26.9	44	30	29	24.7	45	29	29	plasma membrane				K05665	ABCC1; ATP-binding cassette, subfamily C (CFTR/MRP), member 1 [EC:7.6.2.3]	map01523 Antifolate resistance; map02010 ABC transporters; map04071 Sphingolipid signaling pathway; map04977 Vitamin digestion and absorption; map05206 MicroRNAs in cancer	PF00005	ABC transporter	Q	KOG0054	Multidrug resistance-associated protein/mitoxantrone resistance protein, ABC superfamily
evm.model.000771F.12	hypothetical protein CAPTEDRAFT_157479 [Capitella teleta]	398.45	9.2	27	26	26	14.3	44	41	41	15.1	40	38	38	extracellular				K06240	LAMA3_5; laminin, alpha 3/5	map04151 PI3K-Akt signaling pathway; map04510 Focal adhesion; map04512 ECM-receptor interaction; map05145 Toxoplasmosis; map05146 Amoebiasis; map05165 Human papillomavirus infection; map05200 Pathways in cancer; map05222 Small cell lung cancer	PF00053; PF02210; PF00054	Laminin EGF-like (Domains III and V); Laminin G domain; Laminin G domain	W	KOG1836	Extracellular matrix glycoprotein Laminin subunits alpha and gamma
evm.model.000000F.53	lethal(2) giant larvae protein homolog 1 [Lingula anatina]	180.74	20.9	28	22	21	27.7	43	32	32	28.8	41	31	31	nucleus	GO:0000003 reproduction; GO:0000132 establishment of mitotic spindle orientation; GO:0000226 microtubule cytoskeleton organization; GO:0000278 mitotic cell cycle; GO:0000578 embryonic axis specification; GO:0001505 regulation of neurotransmitter levels; GO:0001700 embryonic development via the syncytial blastoderm; GO:0001709 cell fate determination; GO:0001738 morphogenesis of a polarized epithe…	GO:0005576 extracellular region; GO:0005622 intracellular; GO:0005623 cell; GO:0005737 cytoplasm; GO:0005829 cytosol; GO:0005856 cytoskeleton; GO:0005886 plasma membrane; GO:0005911 cell-cell junction; GO:0005918 septate junction; GO:0005920 smooth septate junction; GO:0005938 cell cortex; GO:0008021 synaptic vesicle; GO:0012505 endomembrane system; GO:0016020 membrane; GO:0016323 basolateral pla…	GO:0000149 SNARE binding; GO:0004857 enzyme inhibitor activity; GO:0004860 protein kinase inhibitor activity; GO:0005096 GTPase activator activity; GO:0005488 binding; GO:0005515 protein binding; GO:0008047 enzyme activator activity; GO:0008092 cytoskeletal protein binding; GO:0017016 Ras GTPase binding; GO:0017022 myosin binding; GO:0017137 Rab GTPase binding; GO:0019207 kinase regulator activit…	K06094	LLGL; lethal(2) giant larvae protein	map04390 Hippo signaling pathway; map04391 Hippo signaling pathway - fly; map04530 Tight junction; map05165 Human papillomavirus infection			U	KOG1983	Tomosyn and related SNARE-interacting proteins
evm.model.000549F.1	hypothetical protein HELRODRAFT_156368 [Helobdella robusta]	120.99	20.5	20	16	16	35.8	43	34	34	37.1	48	37	37	cytoplasm	GO:0000003 reproduction; GO:0000902 cell morphogenesis; GO:0000904 cell morphogenesis involved in differentiation; GO:0001709 cell fate determination; GO:0002064 epithelial cell development; GO:0002065 columnar/cuboidal epithelial cell differentiation; GO:0002066 columnar/cuboidal epithelial cell development; GO:0002119 nematode larval development; GO:0002164 larval development; GO:0003006 develo…	GO:0005622 intracellular; GO:0005623 cell; GO:0005737 cytoplasm; GO:0005794 Golgi apparatus; GO:0005856 cytoskeleton; GO:0005886 plasma membrane; GO:0005938 cell cortex; GO:0008091 spectrin; GO:0012505 endomembrane system; GO:0015629 actin cytoskeleton; GO:0016020 membrane; GO:0016323 basolateral plasma membrane; GO:0030863 cortical cytoskeleton; GO:0030864 cortical actin cytoskeleton; GO:0031594…	GO:0003779 actin binding; GO:0005488 binding; GO:0005515 protein binding; GO:0008017 microtubule binding; GO:0008092 cytoskeletal protein binding; GO:0015631 tubulin binding;	K06114	SPTA; spectrin alpha	map04210 Apoptosis	PF00435; PF13499; PF08726	Spectrin repeat; EF-hand domain pair; Ca2+ insensitive EF hand	Z	KOG0040	Ca2+-binding actin-bundling protein (spectrin), alpha chain (EF-Hand protein superfamily)
evm.model.000074F.9	heat shock protein 70 form 2 [Paralvinella grasslei]	71.268	35.2	25	15	10	37.5	42	28	23	39.1	42	27	23	cytoplasm				K03283	HSPA1s; heat shock 70kDa protein 1/2/6/8	map03040 Spliceosome; map04010 MAPK signaling pathway; map04141 Protein processing in endoplasmic reticulum; map04144 Endocytosis; map04213 Longevity regulating pathway - multiple species; map04612 Antigen processing and presentation; map04915 Estrogen signaling pathway; map05134 Legionellosis; map05145 Toxoplasmosis; map05162 Measles			O	KOG0101	Molecular chaperones HSP70/HSC70, HSP70 superfamily
evm.model.000019F.58	hypothetical protein CAPTEDRAFT_101963 [Capitella teleta]	103.85	15.2	12	11	11	37	41	30	30	39.9	39	33	33	cytoplasm	GO:0006996 organelle organization; GO:0007010 cytoskeleton organization; GO:0007015 actin filament organization; GO:0008104 protein localization; GO:0009653 anatomical structure morphogenesis; GO:0009987 cellular process; GO:0010927 cellular component assembly involved in morphogenesis; GO:0016043 cellular component organization; GO:0022607 cellular component assembly; GO:0030029 actin filament-b…	GO:0005622 intracellular; GO:0005623 cell; GO:0005737 cytoplasm; GO:0005856 cytoskeleton; GO:0005865 striated muscle thin filament; GO:0005912 adherens junction; GO:0005925 focal adhesion; GO:0015629 actin cytoskeleton; GO:0030016 myofibril; GO:0030017 sarcomere; GO:0030018 Z disc; GO:0030054 cell junction; GO:0030055 cell-substrate junction; GO:0031674 I band; GO:0036379 myofilament; GO:0043226 …	GO:0003779 actin binding; GO:0005488 binding; GO:0005515 protein binding; GO:0008092 cytoskeletal protein binding; GO:0044877 protein-containing complex binding; GO:0051015 actin filament binding;	K05699	ACTN1_4; actinin alpha 1/4	map04510 Focal adhesion; map04520 Adherens junction; map04530 Tight junction; map04670 Leukocyte transendothelial migration; map04810 Regulation of actin cytoskeleton; map05131 Shigellosis; map05146 Amoebiasis; map05203 Viral carcinogenesis; map05322 Systemic lupus erythematosus	PF00307; PF00435; PF08726	Calponin homology (CH) domain; Spectrin repeat; Ca2+ insensitive EF hand	Z	KOG0035	Ca2+-binding actin-bundling protein (actinin), alpha chain (EF-Hand protein superfamily)
evm.model.000745F.7	"extracellular hemoglobin linker L3 precursor, partial [Alvinella pompejana]"	28.216	68.8	69	12	1	76.4	37	14	14					extracellular
evm.model.000097F.25	basement membrane-specific heparan sulfate proteoglycan core protein-like isoform X5 [Mizuhopecten yessoensis]	437.57	10.3	30	29	29	12.5	36	35	35	13.5	40	38	38	cytoplasm	GO:0001523 retinoid metabolic process; GO:0002119 nematode larval development; GO:0002164 larval development; GO:0006022 aminoglycan metabolic process; GO:0006023 aminoglycan biosynthetic process; GO:0006024 glycosaminoglycan biosynthetic process; GO:0006026 aminoglycan catabolic process; GO:0006027 glycosaminoglycan catabolic process; GO:0006629 lipid metabolic process; GO:0006720 isoprenoid met…	GO:0000323 lytic vacuole; GO:0005576 extracellular region; GO:0005604 basement membrane; GO:0005622 intracellular; GO:0005623 cell; GO:0005737 cytoplasm; GO:0005764 lysosome; GO:0005773 vacuole; GO:0005775 vacuolar lumen; GO:0005794 Golgi apparatus; GO:0005796 Golgi lumen; GO:0005886 plasma membrane; GO:0012505 endomembrane system; GO:0016020 membrane; GO:0031012 extracellular matrix; GO:0031974 …	GO:0005102 signaling receptor binding; GO:0005178 integrin binding; GO:0005198 structural molecule activity; GO:0005488 binding; GO:0005515 protein binding; GO:0008022 protein C-terminus binding; GO:0044877 protein-containing complex binding; GO:0050750 low-density lipoprotein particle receptor binding; GO:0050839 cell adhesion molecule binding; GO:0070325 lipoprotein particle receptor binding;	K06255	HSPG2; basement membrane-specific heparan sulfate proteoglycan core protein	map04512 ECM-receptor interaction; map05161 Hepatitis B; map05205 Proteoglycans in cancer	PF07679; PF13927; PF00053; PF02210; PF00008; PF00054	Immunoglobulin I-set domain; Immunoglobulin domain; Laminin EGF-like (Domains III and V); Laminin G domain; EGF-like domain; Laminin G domain	T	KOG3509	Basement membrane-specific heparan sulfate proteoglycan (HSPG) core protein
evm.model.002403F.5	hypothetical protein CAPTEDRAFT_192434 [Capitella teleta]	167.29	20.2	11	27	4	20.9	34	25	4	18.8	6	22	3	mitochondria				K06238	COL6A; collagen, type VI, alpha	map04151 PI3K-Akt signaling pathway; map04510 Focal adhesion; map04512 ECM-receptor interaction; map04974 Protein digestion and absorption; map05165 Human papillomavirus infection	PF00092; PF00008; PF13768	von Willebrand factor type A domain; EGF-like domain; von Willebrand factor type A domain	W	KOG3544	Collagens (type IV and type XIII), and related proteins
evm.model.000151F.10.1	twitchin [Mytilus galloprovincialis]	262.72	10.2	16	15	15	16	33	28	28	19.4	39	34	34	cytoplasm	GO:0003008 system process; GO:0003012 muscle system process; GO:0006464 cellular protein modification process; GO:0006468 protein phosphorylation; GO:0006793 phosphorus metabolic process; GO:0006796 phosphate-containing compound metabolic process; GO:0006807 nitrogen compound metabolic process; GO:0006936 muscle contraction; GO:0006937 regulation of muscle contraction; GO:0006941 striated muscle …	GO:0005622 intracellular; GO:0005623 cell; GO:0005737 cytoplasm; GO:0005856 cytoskeleton; GO:0005859 muscle myosin complex; GO:0015629 actin cytoskeleton; GO:0016459 myosin complex; GO:0016460 myosin II complex; GO:0030016 myofibril; GO:0030017 sarcomere; GO:0030018 Z disc; GO:0031430 M band; GO:0031672 A band; GO:0031674 I band; GO:0032991 protein-containing complex; GO:0043226 organelle; GO:004…	GO:0003779 actin binding; GO:0003824 catalytic activity; GO:0004672 protein kinase activity; GO:0004674 protein serine/threonine kinase activity; GO:0005198 structural molecule activity; GO:0005488 binding; GO:0005515 protein binding; GO:0008092 cytoskeletal protein binding; GO:0008307 structural constituent of muscle; GO:0016301 kinase activity; GO:0016740 transferase activity; GO:0016772 transf…				PF07679; PF00041	Immunoglobulin I-set domain; Fibronectin type III domain	T	KOG0613	Projectin/twitchin and related proteins
evm.model.000430F.21	hypothetical protein CAPTEDRAFT_156731 [Capitella teleta]	33.015	48.4	21	12	12	77.2	33	29	29	77.5	31	27	27	cytoplasm	GO:0000003 reproduction; GO:0000578 embryonic axis specification; GO:0000902 cell morphogenesis; GO:0000904 cell morphogenesis involved in differentiation; GO:0003002 regionalization; GO:0003006 developmental process involved in reproduction; GO:0003008 system process; GO:0003012 muscle system process; GO:0006403 RNA localization; GO:0006936 muscle contraction; GO:0006950 response to stress; GO:0…	GO:0005622 intracellular; GO:0005623 cell; GO:0005737 cytoplasm; GO:0005856 cytoskeleton; GO:0005862 muscle thin filament tropomyosin; GO:0005865 striated muscle thin filament; GO:0005884 actin filament; GO:0015629 actin cytoskeleton; GO:0030016 myofibril; GO:0030017 sarcomere; GO:0032991 protein-containing complex; GO:0035770 ribonucleoprotein granule; GO:0036379 myofilament; GO:0036464 cytoplas…	GO:0003779 actin binding; GO:0005198 structural molecule activity; GO:0005488 binding; GO:0005515 protein binding; GO:0008092 cytoskeletal protein binding; GO:0008307 structural constituent of muscle; GO:0019894 kinesin binding; GO:0019899 enzyme binding; GO:0019900 kinase binding; GO:0019901 protein kinase binding; GO:0044877 protein-containing complex binding; GO:0051015 actin filament binding;	K10373	TPM1; tropomyosin 1	map04260 Cardiac muscle contraction; map04261 Adrenergic signaling in cardiomyocytes; map05206 MicroRNAs in cancer; map05410 Hypertrophic cardiomyopathy (HCM); map05414 Dilated cardiomyopathy (DCM)			Z	KOG1003	Actin filament-coating protein tropomyosin
evm.model.000230F.10	hypothetical protein COCSUDRAFT_40018 [Coccomyxa subellipsoidea C-169]	571.09	3.8	18	15	15	7.3	32	30	30	7.9	36	31	31	cytoplasm
evm.model.000514F.14	PREDICTED: extracellular globin-2A-like [Nicrophorus vespilloides]	18.001	65.4	48	10	10	70.4	32	12	12	77.4	35	14	14	extracellular							PF00042	Globin
evm.model.000022F.54.1	programmed cell death 6-interacting protein-like isoform X1 [Pomacea canaliculata]	96.291	9.9	7	6	6	33.3	31	23	23	30.7	30	22	22	cytoplasm	GO:0000003 reproduction; GO:0000278 mitotic cell cycle; GO:0000281 mitotic cytokinesis; GO:0000910 cytokinesis; GO:0000912 assembly of actomyosin apparatus involved in cytokinesis; GO:0000915 actomyosin contractile ring assembly; GO:0000920 septum digestion after cytokinesis; GO:0001932 regulation of protein phosphorylation; GO:0001934 positive regulation of protein phosphorylation; GO:0003006 de…	GO:0001772 immunological synapse; GO:0005576 extracellular region; GO:0005615 extracellular space; GO:0005622 intracellular; GO:0005623 cell; GO:0005737 cytoplasm; GO:0005768 endosome; GO:0005770 late endosome; GO:0005771 multivesicular body; GO:0005783 endoplasmic reticulum; GO:0005813 centrosome; GO:0005815 microtubule organizing center; GO:0005829 cytosol; GO:0005856 cytoskeleton; GO:0005886 p…	GO:0001664 G protein-coupled receptor binding; GO:0005102 signaling receptor binding; GO:0005112 Notch binding; GO:0005488 binding; GO:0005515 protein binding; GO:0008022 protein C-terminus binding; GO:0017124 SH3 domain binding; GO:0019904 protein domain specific binding; GO:0031871 proteinase activated receptor binding; GO:0042802 identical protein binding; GO:0042803 protein homodimerization a…	K12200	PDCD6IP, ALIX, RIM20; programmed cell death 6-interacting protein	map04144 Endocytosis	PF03097; PF13949	BRO1-like domain; ALIX V-shaped domain binding to HIV	S	KOG2220	Predicted signal transduction protein
evm.model.000138F.38.8	hypothetical protein CAPTEDRAFT_100987 [Capitella teleta]	86.55	24.1	14	14	14	39.6	31	26	26	38.1	30	25	25	nucleus	GO:0000003 reproduction; GO:0000212 meiotic spindle organization; GO:0000226 microtubule cytoskeleton organization; GO:0000902 cell morphogenesis; GO:0000904 cell morphogenesis involved in differentiation; GO:0001709 cell fate determination; GO:0003006 developmental process involved in reproduction; GO:0003008 system process; GO:0006810 transport; GO:0006928 movement of cell or subcellular compon…	GO:0005576 extracellular region; GO:0005622 intracellular; GO:0005623 cell; GO:0005737 cytoplasm; GO:0005886 plasma membrane; GO:0014069 postsynaptic density; GO:0016020 membrane; GO:0032279 asymmetric synapse; GO:0035183 female germline ring canal inner rim; GO:0035324 female germline ring canal; GO:0043226 organelle; GO:0043228 non-membrane-bounded organelle; GO:0043229 intracellular organelle;…	GO:0003779 actin binding; GO:0005488 binding; GO:0005515 protein binding; GO:0008092 cytoskeletal protein binding; GO:0044877 protein-containing complex binding; GO:0051015 actin filament binding;	K18622	ADD; adducin		PF00596	Class II Aldolase and Adducin N-terminal domain	TZ	KOG3699	Cytoskeletal protein Adducin
evm.model.000024F.32	hypothetical protein CAPTEDRAFT_206263 [Capitella teleta]	19.43	64.3	45	12	12	81.3	30	18	18	81.3	37	18	18	extracellular
evm.model.000121F.51	hypothetical protein CAPTEDRAFT_176202 [Capitella teleta]	34.133	41	18	10	10	52.4	30	16	16	59.7	33	18	18	cytoplasm	GO:0001558 regulation of cell growth; GO:0001775 cell activation; GO:0001932 regulation of protein phosphorylation; GO:0001934 positive regulation of protein phosphorylation; GO:0002090 regulation of receptor internalization; GO:0002091 negative regulation of receptor internalization; GO:0002252 immune effector process; GO:0002263 cell activation involved in immune response; GO:0002274 myeloid le…	GO:0000323 lytic vacuole; GO:0005576 extracellular region; GO:0005615 extracellular space; GO:0005622 intracellular; GO:0005623 cell; GO:0005634 nucleus; GO:0005635 nuclear envelope; GO:0005654 nucleoplasm; GO:0005737 cytoplasm; GO:0005764 lysosome; GO:0005766 primary lysosome; GO:0005773 vacuole; GO:0005775 vacuolar lumen; GO:0005829 cytosol; GO:0005856 cytoskeleton; GO:0005886 plasma membrane; …	GO:0001664 G protein-coupled receptor binding; GO:0005102 signaling receptor binding; GO:0005109 frizzled binding; GO:0005126 cytokine receptor binding; GO:0005137 interleukin-5 receptor binding; GO:0005488 binding; GO:0005515 protein binding; GO:0005543 phospholipid binding; GO:0005546 phosphatidylinositol-4,5-bisphosphate binding; GO:0008022 protein C-terminus binding; GO:0008092 cytoskeletal p…	K17254	SDCBP; syntenin-1				K	KOG0849	Transcription factor PRD and related proteins, contain PAX and HOX domains
evm.model.000258F.21	hypothetical protein CAPTEDRAFT_223059 [Capitella teleta]	88.179	22.1	14	12	12	46.3	30	25	25	43.3	30	24	24	cytoplasm				K04437	FLNA; filamin	map04010 MAPK signaling pathway; map04510 Focal adhesion; map05132 Salmonella infection; map05205 Proteoglycans in cancer	PF00630	Filamin/ABP280 repeat	Z	KOG0518	Actin-binding cytoskeleton protein, filamin
evm.model.000064F.24	hypothetical protein HELRODRAFT_188380 [Helobdella robusta]	179.54	7.3	8	7	7	23.2	28	26	26	22.3	28	25	25	cytoplasm									D	KOG4575	TGc (transglutaminase/protease-like) domain-containing protein involved in cytokinesis
evm.model.000137F.64	hypothetical protein CAPTEDRAFT_148581 [Capitella teleta]	97.892	14.3	10	9	9	28.7	28	21	21	38.9	35	25	25	nucleus	GO:0000165 MAPK cascade; GO:0000278 mitotic cell cycle; GO:0000281 mitotic cytokinesis; GO:0000902 cell morphogenesis; GO:0000904 cell morphogenesis involved in differentiation; GO:0000910 cytokinesis; GO:0001817 regulation of cytokine production; GO:0001819 positive regulation of cytokine production; GO:0002119 nematode larval development; GO:0002164 larval development; GO:0002791 regulation of …	GO:0005622 intracellular; GO:0005623 cell; GO:0005634 nucleus; GO:0005730 nucleolus; GO:0005737 cytoplasm; GO:0005829 cytosol; GO:0005856 cytoskeleton; GO:0005886 plasma membrane; GO:0005938 cell cortex; GO:0008091 spectrin; GO:0014069 postsynaptic density; GO:0014731 spectrin-associated cytoskeleton; GO:0015629 actin cytoskeleton; GO:0016020 membrane; GO:0016327 apicolateral plasma membrane; GO:…	GO:0003779 actin binding; GO:0005085 guanyl-nucleotide exchange factor activity; GO:0005088 Ras guanyl-nucleotide exchange factor activity; GO:0005198 structural molecule activity; GO:0005200 structural constituent of cytoskeleton; GO:0005488 binding; GO:0005515 protein binding; GO:0005543 phospholipid binding; GO:0005546 phosphatidylinositol-4,5-bisphosphate binding; GO:0008017 microtubule bindi…	K06115	SPTB; spectrin beta		PF00435	Spectrin repeat	Z	KOG0517	Beta-spectrin
evm.model.000145F.42.2	hypothetical protein OCBIM_22017953mg [Octopus bimaculoides]	242.63	5.4	9	9	9	18.2	27	26	25	19.2	37	33	33	nucleus	GO:0006996 organelle organization; GO:0007010 cytoskeleton organization; GO:0008104 protein localization; GO:0009987 cellular process; GO:0016043 cellular component organization; GO:0032507 maintenance of protein location in cell; GO:0033036 macromolecule localization; GO:0034613 cellular protein localization; GO:0045185 maintenance of protein location; GO:0051179 localization; GO:0051235 mainten…	GO:0005622 intracellular; GO:0005623 cell; GO:0005737 cytoplasm; GO:0005886 plasma membrane; GO:0016020 membrane; GO:0043226 organelle; GO:0043228 non-membrane-bounded organelle; GO:0043229 intracellular organelle; GO:0043232 intracellular non-membrane-bounded organelle; GO:0045170 spectrosome; GO:0071944 cell periphery;	GO:0005488 binding; GO:0005515 protein binding; GO:0008092 cytoskeletal protein binding; GO:0030507 spectrin binding;	K10380	ANK; ankyrin	map04624 Toll and Imd signaling pathway; map05205 Proteoglycans in cancer	PF00531	Death domain	M	KOG4177	Ankyrin
evm.model.000368F.5	myosin-10-like [Lingula anatina]	119.87	2.4	2	2	2	29.4	27	25	25	26.6	22	20	20	cytoplasm	GO:0000003 reproduction; GO:0000212 meiotic spindle organization; GO:0000226 microtubule cytoskeleton organization; GO:0000278 mitotic cell cycle; GO:0000281 mitotic cytokinesis; GO:0000768 syncytium formation by plasma membrane fusion; GO:0000902 cell morphogenesis; GO:0000904 cell morphogenesis involved in differentiation; GO:0000910 cytokinesis; GO:0001101 response to acid chemical; GO:0001525…	GO:0001725 stress fiber; GO:0001726 ruffle; GO:0001931 uropod; GO:0005622 intracellular; GO:0005623 cell; GO:0005634 nucleus; GO:0005737 cytoplasm; GO:0005739 mitochondrion; GO:0005826 actomyosin contractile ring; GO:0005829 cytosol; GO:0005844 polysome; GO:0005856 cytoskeleton; GO:0005859 muscle myosin complex; GO:0005884 actin filament; GO:0005886 plasma membrane; GO:0005903 brush border; GO:00…	GO:0000146 microfilament motor activity; GO:0000166 nucleotide binding; GO:0000287 magnesium ion binding; GO:0001664 G protein-coupled receptor binding; GO:0001965 G-protein alpha-subunit binding; GO:0003676 nucleic acid binding; GO:0003723 RNA binding; GO:0003729 mRNA binding; GO:0003774 motor activity; GO:0003779 actin binding; GO:0003824 catalytic activity; GO:0004721 phosphoprotein phosphatas…	K10352	MYH; myosin heavy chain	map04530 Tight junction; map05130 Pathogenic Escherichia coli infection	PF02736; PF00063	Myosin N-terminal SH3-like domain; Myosin head (motor domain)	Z	KOG0161	Myosin class II heavy chain
evm.model.000503F.1	hypothetical protein CAPTEDRAFT_220753 [Capitella teleta]	867.16	1.2	6	6	6	3.7	24	22	22	6.6	38	37	37	cytoplasm				K16669	FAT4; protocadherin Fat 4	map04391 Hippo signaling pathway - fly; map04392 Hippo signaling pathway - multiple species	PF00028	Cadherin domain	T	KOG3594	FOG: Cadherin repeats
evm.model.000524F.12.17	hypothetical protein CAPTEDRAFT_148023 [Capitella teleta]	95.406	16.9	11	9	9	31.3	23	18	18	35.1	27	22	22	nucleus	GO:0001700 embryonic development via the syncytial blastoderm; GO:0002009 morphogenesis of an epithelium; GO:0002165 instar larval or pupal development; GO:0003002 regionalization; GO:0003007 heart morphogenesis; GO:0003008 system process; GO:0003013 circulatory system process; GO:0003015 heart process; GO:0006605 protein targeting; GO:0006612 protein targeting to membrane; GO:0006810 transport; …	GO:0005622 intracellular; GO:0005623 cell; GO:0005856 cytoskeleton; GO:0005886 plasma membrane; GO:0005911 cell-cell junction; GO:0005918 septate junction; GO:0005920 smooth septate junction; GO:0016020 membrane; GO:0030054 cell junction; GO:0043226 organelle; GO:0043228 non-membrane-bounded organelle; GO:0043229 intracellular organelle; GO:0043232 intracellular non-membrane-bounded organelle; GO…	GO:0005198 structural molecule activity; GO:0005200 structural constituent of cytoskeleton; GO:0005488 binding; GO:0005515 protein binding; GO:0008092 cytoskeletal protein binding;	K06107	EPB41, 4.1R; erythrocyte membrane protein band 4.1		PF09379; PF00373; PF09380; PF05902	FERM N-terminal domain ; FERM central domain; FERM C-terminal PH-like domain; 4.1 protein C-terminal domain (CTD)	S	KOG3530	FERM domain protein EHM2
evm.model.000010F.66	hypothetical protein HELRODRAFT_94219 [Helobdella robusta]	73	13.2	9	6	6	34.5	22	20	20	43.5	29	23	23	mitochondria	GO:0006082 organic acid metabolic process; GO:0006091 generation of precursor metabolites and energy; GO:0006099 tricarboxylic acid cycle; GO:0006101 citrate metabolic process; GO:0006105 succinate metabolic process; GO:0006119 oxidative phosphorylation; GO:0006121 mitochondrial electron transport, succinate to ubiquinone; GO:0006139 nucleobase-containing compound metabolic process; GO:0006163 pu…	GO:0005622 intracellular; GO:0005623 cell; GO:0005634 nucleus; GO:0005730 nucleolus; GO:0005737 cytoplasm; GO:0005739 mitochondrion; GO:0005740 mitochondrial envelope; GO:0005743 mitochondrial inner membrane; GO:0005746 mitochondrial respirasome; GO:0005749 mitochondrial respiratory chain complex II, succinate dehydrogenase complex (ubiquinone); GO:0016020 membrane; GO:0019866 organelle inner mem…	GO:0000104 succinate dehydrogenase activity; GO:0003824 catalytic activity; GO:0008177 succinate dehydrogenase (ubiquinone) activity; GO:0009055 electron transfer activity; GO:0016491 oxidoreductase activity; GO:0016627 oxidoreductase activity, acting on the CH-CH group of donors; GO:0016635 oxidoreductase activity, acting on the CH-CH group of donors, quinone or related compound as acceptor;	K00234	SDHA, SDH1; succinate dehydrogenase (ubiquinone) flavoprotein subunit [EC:1.3.5.1]	map00020 Citrate cycle (TCA cycle); map00190 Oxidative phosphorylation; map01100 Metabolic pathways; map01200 Carbon metabolism; map04714 Thermogenesis; map04932 Non-alcoholic fatty liver disease (NAFLD); map05010 Alzheimer disease; map05012 Parkinson disease; map05016 Huntington disease	PF02910	Fumarate reductase flavoprotein C-term	C	KOG2403	Succinate dehydrogenase, flavoprotein subunit
evm.model.000067F.35	hypothetical protein HELRODRAFT_185295 [Helobdella robusta]	42.518	12.4	8	4	4	41.4	22	18	18	29.8	15	11	11	nucleus	GO:0002119 nematode larval development; GO:0002164 larval development; GO:0003007 heart morphogenesis; GO:0003008 system process; GO:0003009 skeletal muscle contraction; GO:0003012 muscle system process; GO:0003013 circulatory system process; GO:0003015 heart process; GO:0003205 cardiac chamber development; GO:0003206 cardiac chamber morphogenesis; GO:0003208 cardiac ventricle morphogenesis; GO:0…	GO:0005622 intracellular; GO:0005623 cell; GO:0005737 cytoplasm; GO:0005829 cytosol; GO:0005856 cytoskeleton; GO:0005861 troponin complex; GO:0005865 striated muscle thin filament; GO:0015629 actin cytoskeleton; GO:0030016 myofibril; GO:0030017 sarcomere; GO:0032991 protein-containing complex; GO:0036379 myofilament; GO:0043226 organelle; GO:0043228 non-membrane-bounded organelle; GO:0043229 intr…	GO:0003779 actin binding; GO:0005198 structural molecule activity; GO:0005200 structural constituent of cytoskeleton; GO:0005488 binding; GO:0005509 calcium ion binding; GO:0005515 protein binding; GO:0005523 tropomyosin binding; GO:0008092 cytoskeletal protein binding; GO:0030172 troponin C binding; GO:0030674 protein-macromolecule adaptor activity; GO:0031013 troponin I binding; GO:0031014 trop…	K12046	TNNT3; troponin T, fast skeletal muscle				Z	KOG3634	Troponin
evm.model.000121F.13	hypothetical protein CAPTEDRAFT_222921 [Capitella teleta]	578.11	2.6	11	10	10	5.9	22	21	21	6.4	26	25	25	endoplasmic reticulum							PF09172; PF08742	Domain of unknown function (DUF1943); C8 domain	I	KOG4338	Predicted lipoprotein
evm.model.000149F.55	uncharacterized protein LOC111190814 isoform X1 [Astyanax mexicanus]	59.293	35.3	24	12	12	32.2	22	12	12	41	31	15	15	cytoplasm
evm.model.000184F.27	hypothetical protein CAPTEDRAFT_152391 [Capitella teleta]	34.243	36.8	13	9	9	50.2	22	17	17	48.2	24	16	16	mitochondria				K01011	TST, MPST, sseA; thiosulfate/3-mercaptopyruvate sulfurtransferase [EC:2.8.1.1 2.8.1.2]	map00270 Cysteine and methionine metabolism; map00920 Sulfur metabolism; map01100 Metabolic pathways; map04122 Sulfur relay system	PF00581	Rhodanese-like domain	V	KOG1529	Mercaptopyruvate sulfurtransferase/thiosulfate sulfurtransferase
evm.model.000311F.38.1	hypothetical protein CAPTEDRAFT_148728 [Capitella teleta]	71.05	22.2	12	11	11	28.1	22	13	13	29.7	17	14	14	cytoplasm	GO:0001501 skeletal system development; GO:0001775 cell activation; GO:0001951 intestinal D-glucose absorption; GO:0002065 columnar/cuboidal epithelial cell differentiation; GO:0002252 immune effector process; GO:0002263 cell activation involved in immune response; GO:0002285 lymphocyte activation involved in immune response; GO:0002286 T cell activation involved in immune response; GO:0002366 le…	GO:0001726 ruffle; GO:0001891 phagocytic cup; GO:0002102 podosome; GO:0005622 intracellular; GO:0005623 cell; GO:0005737 cytoplasm; GO:0005829 cytosol; GO:0005856 cytoskeleton; GO:0005884 actin filament; GO:0005886 plasma membrane; GO:0005903 brush border; GO:0005912 adherens junction; GO:0005925 focal adhesion; GO:0005938 cell cortex; GO:0015629 actin cytoskeleton; GO:0016020 membrane; GO:003005…	GO:0003779 actin binding; GO:0005102 signaling receptor binding; GO:0005178 integrin binding; GO:0005198 structural molecule activity; GO:0005200 structural constituent of cytoskeleton; GO:0005488 binding; GO:0005509 calcium ion binding; GO:0005515 protein binding; GO:0008092 cytoskeletal protein binding; GO:0019899 enzyme binding; GO:0042802 identical protein binding; GO:0043167 ion binding; GO:…	K17336	PLS3; plastin-3		PF13405; PF00307	EF-hand domain; Calponin homology (CH) domain	Z	KOG0046	Ca2+-binding actin-bundling protein (fimbrin/plastin), EF-Hand protein superfamily
evm.model.000362F.2	haemoglobin B2 chain [Arenicola marina]	19.713	61.6	68	16	16	51.7	22	11	11	69.8	31	15	15	extracellular							PF00042	Globin
evm.model.000001F.101	hypothetical protein CAPTEDRAFT_183991 [Capitella teleta]	146.71	7.1	11	7	6	16.2	21	18	18	21.1	26	20	20	cytoplasm	GO:0000003 reproduction; GO:0000902 cell morphogenesis; GO:0000904 cell morphogenesis involved in differentiation; GO:0001654 eye development; GO:0001655 urogenital system development; GO:0001656 metanephros development; GO:0001704 formation of primary germ layer; GO:0001706 endoderm formation; GO:0001822 kidney development; GO:0002009 morphogenesis of an epithelium; GO:0002064 epithelial cell de…	GO:0005576 extracellular region; GO:0005604 basement membrane; GO:0005606 laminin-1 complex; GO:0005607 laminin-2 complex; GO:0005608 laminin-3 complex; GO:0005615 extracellular space; GO:0005622 intracellular; GO:0005623 cell; GO:0005634 nucleus; GO:0005737 cytoplasm; GO:0005783 endoplasmic reticulum; GO:0005788 endoplasmic reticulum lumen; GO:0012505 endomembrane system; GO:0031012 extracellula…	GO:0005102 signaling receptor binding; GO:0005178 integrin binding; GO:0005198 structural molecule activity; GO:0005201 extracellular matrix structural constituent; GO:0005488 binding; GO:0005515 protein binding; GO:0008289 lipid binding; GO:0019899 enzyme binding; GO:0043208 glycosphingolipid binding; GO:0044877 protein-containing complex binding; GO:0046625 sphingolipid binding; GO:0050839 cell…	K06243	LAMB2; laminin, beta 2	map04151 PI3K-Akt signaling pathway; map04510 Focal adhesion; map04512 ECM-receptor interaction; map05145 Toxoplasmosis; map05146 Amoebiasis; map05165 Human papillomavirus infection; map05200 Pathways in cancer; map05222 Small cell lung cancer	PF00053	Laminin EGF-like (Domains III and V)	W	KOG0994	Extracellular matrix glycoprotein Laminin subunit beta
evm.model.000040F.47	hypothetical protein CAPTEDRAFT_152314 [Capitella teleta]	175.05	1.2	2	2	2	14.9	20	17	17	16.6	23	20	20	cytoplasm	GO:0000003 reproduction; GO:0000041 transition metal ion transport; GO:0000226 microtubule cytoskeleton organization; GO:0000278 mitotic cell cycle; GO:0000280 nuclear division; GO:0000578 embryonic axis specification; GO:0001505 regulation of neurotransmitter levels; GO:0001654 eye development; GO:0001745 compound eye morphogenesis; GO:0002376 immune system process; GO:0002478 antigen processing…	GO:0000139 Golgi membrane; GO:0000323 lytic vacuole; GO:0005622 intracellular; GO:0005623 cell; GO:0005694 chromosome; GO:0005737 cytoplasm; GO:0005739 mitochondrion; GO:0005764 lysosome; GO:0005765 lysosomal membrane; GO:0005768 endosome; GO:0005770 late endosome; GO:0005773 vacuole; GO:0005774 vacuolar membrane; GO:0005794 Golgi apparatus; GO:0005802 trans-Golgi network; GO:0005819 spindle; GO:…	GO:0002020 protease binding; GO:0003676 nucleic acid binding; GO:0003723 RNA binding; GO:0003725 double-stranded RNA binding; GO:0005102 signaling receptor binding; GO:0005198 structural molecule activity; GO:0005488 binding; GO:0005515 protein binding; GO:0008022 protein C-terminus binding; GO:0008092 cytoskeletal protein binding; GO:0019899 enzyme binding; GO:0019900 kinase binding; GO:0019901 …	K04646	CLTC; clathrin heavy chain	map04142 Lysosome; map04144 Endocytosis; map04721 Synaptic vesicle cycle; map04961 Endocrine and other factor-regulated calcium reabsorption; map05016 Huntington disease; map05100 Bacterial invasion of epithelial cells	PF13838	Clathrin-H-link	U	KOG0985	Vesicle coat protein clathrin, heavy chain
evm.model.000145F.7	hypothetical protein CAPTEDRAFT_168964 [Capitella teleta]	33.025	29.3	10	7	7	57.6	20	16	16	45.5	18	14	14	nucleus				K01011	TST, MPST, sseA; thiosulfate/3-mercaptopyruvate sulfurtransferase [EC:2.8.1.1 2.8.1.2]	map00270 Cysteine and methionine metabolism; map00920 Sulfur metabolism; map01100 Metabolic pathways; map04122 Sulfur relay system	PF00581	Rhodanese-like domain	V	KOG1529	Mercaptopyruvate sulfurtransferase/thiosulfate sulfurtransferase
evm.model.000163F.14	taurocyamine kinase [Arenicola brasiliensis]	43.64	19.8	9	8	8	47.8	20	17	17	38.9	15	13	13	cytoplasm	GO:0001655 urogenital system development; GO:0001822 kidney development; GO:0003008 system process; GO:0003012 muscle system process; GO:0006082 organic acid metabolic process; GO:0006520 cellular amino acid metabolic process; GO:0006575 cellular modified amino acid metabolic process; GO:0006599 phosphagen metabolic process; GO:0006600 creatine metabolic process; GO:0006603 phosphocreatine metabo…	GO:0005622 intracellular; GO:0005623 cell; GO:0005737 cytoplasm; GO:0005739 mitochondrion; GO:0005740 mitochondrial envelope; GO:0005743 mitochondrial inner membrane; GO:0016020 membrane; GO:0019866 organelle inner membrane; GO:0031090 organelle membrane; GO:0031966 mitochondrial membrane; GO:0031967 organelle envelope; GO:0031975 envelope; GO:0036477 somatodendritic compartment; GO:0043025 neuro…	GO:0003824 catalytic activity; GO:0004111 creatine kinase activity; GO:0005488 binding; GO:0005515 protein binding; GO:0005543 phospholipid binding; GO:0008289 lipid binding; GO:0016301 kinase activity; GO:0016740 transferase activity; GO:0016772 transferase activity, transferring phosphorus-containing groups; GO:0016775 phosphotransferase activity, nitrogenous group as acceptor; GO:0042802 ident…	K00933	E2.7.3.2; creatine kinase [EC:2.7.3.2]	map00330 Arginine and proline metabolism; map01100 Metabolic pathways	PF02807; PF00217	ATP:guanido phosphotransferase, N-terminal domain; ATP:guanido phosphotransferase, C-terminal catalytic domain	C	KOG3581	Creatine kinases
evm.model.000255F.3	hypothetical protein CAPTEDRAFT_222839 [Capitella teleta]	88.441	28.3	36	17	17	25.4	20	14	14	25.4	16	13	12	extracellular							PF14295	PAN domain
evm.model.002311F.5.3	hypothetical protein CAPTEDRAFT_182411 [Capitella teleta]	75.979	6.5	4	3	3	31.1	20	19	19	27.9	18	16	16	nucleus	GO:0000003 reproduction; GO:0000226 microtubule cytoskeleton organization; GO:0000278 mitotic cell cycle; GO:0000280 nuclear division; GO:0000910 cytokinesis; GO:0001654 eye development; GO:0001666 response to hypoxia; GO:0001745 compound eye morphogenesis; GO:0001763 morphogenesis of a branching structure; GO:0001932 regulation of protein phosphorylation; GO:0001934 positive regulation of protei…	GO:0005622 intracellular; GO:0005623 cell; GO:0005634 nucleus; GO:0005635 nuclear envelope; GO:0005637 nuclear inner membrane; GO:0005638 lamin filament; GO:0005652 nuclear lamina; GO:0005654 nucleoplasm; GO:0005737 cytoplasm; GO:0005829 cytosol; GO:0005856 cytoskeleton; GO:0005882 intermediate filament; GO:0012505 endomembrane system; GO:0016020 membrane; GO:0016363 nuclear matrix; GO:0019866 or…	GO:0005102 signaling receptor binding; GO:0005198 structural molecule activity; GO:0005488 binding; GO:0005515 protein binding; GO:0008157 protein phosphatase 1 binding; GO:0008432 JUN kinase binding; GO:0019899 enzyme binding; GO:0019900 kinase binding; GO:0019901 protein kinase binding; GO:0019902 phosphatase binding; GO:0019903 protein phosphatase binding; GO:0042393 histone binding; GO:004280…	K07611	LMNB; lamin B	map04210 Apoptosis; map04214 Apoptosis - fly	PF00932	Lamin Tail Domain	DY	KOG0977	Nuclear envelope protein lamin, intermediate filament superfamily
evm.model.000153F.46	PREDICTED: cation-independent mannose-6-phosphate receptor [Crassostrea gigas]	258	10.7	26	18	18	9.6	19	15	15	14.3	28	23	23	plasma membrane	GO:0001101 response to acid chemical; GO:0001775 cell activation; GO:0001889 liver development; GO:0002252 immune effector process; GO:0002263 cell activation involved in immune response; GO:0002274 myeloid leukocyte activation; GO:0002275 myeloid cell activation involved in immune response; GO:0002283 neutrophil activation involved in immune response; GO:0002366 leukocyte activation involved in …	GO:0000139 Golgi membrane; GO:0000323 lytic vacuole; GO:0005576 extracellular region; GO:0005615 extracellular space; GO:0005622 intracellular; GO:0005623 cell; GO:0005634 nucleus; GO:0005635 nuclear envelope; GO:0005641 nuclear envelope lumen; GO:0005737 cytoplasm; GO:0005764 lysosome; GO:0005765 lysosomal membrane; GO:0005768 endosome; GO:0005769 early endosome; GO:0005770 late endosome; GO:000…	GO:0001965 G-protein alpha-subunit binding; GO:0001972 retinoic acid binding; GO:0003824 catalytic activity; GO:0004672 protein kinase activity; GO:0004713 protein tyrosine kinase activity; GO:0004714 transmembrane receptor protein tyrosine kinase activity; GO:0004888 transmembrane signaling receptor activity; GO:0004930 G protein-coupled receptor activity; GO:0005010 insulin-like growth factor-a…	K06564	IGF2R, CD222; insulin-like growth factor 2 receptor	map04142 Lysosome; map04144 Endocytosis			T	KOG4504	Cation-independent mannose-6-phosphate receptor CI-MPR
evm.model.000023F.72	hypothetical protein LOTGIDRAFT_214098 [Lottia gigantea]	94.238	7.3	5	5	2	28.2	19	17	8	26.5	19	15	6	cytoplasm	GO:0001654 eye development; GO:0001775 cell activation; GO:0001932 regulation of protein phosphorylation; GO:0001933 negative regulation of protein phosphorylation; GO:0002252 immune effector process; GO:0002263 cell activation involved in immune response; GO:0002274 myeloid leukocyte activation; GO:0002275 myeloid cell activation involved in immune response; GO:0002283 neutrophil activation invo…	GO:0005576 extracellular region; GO:0005622 intracellular; GO:0005623 cell; GO:0005634 nucleus; GO:0005737 cytoplasm; GO:0005829 cytosol; GO:0005856 cytoskeleton; GO:0012505 endomembrane system; GO:0030141 secretory granule; GO:0031410 cytoplasmic vesicle; GO:0031974 membrane-enclosed lumen; GO:0031982 vesicle; GO:0031983 vesicle lumen; GO:0034774 secretory granule lumen; GO:0043226 organelle; GO…	GO:0005488 binding; GO:0005515 protein binding; GO:0019899 enzyme binding; GO:0019900 kinase binding; GO:0019901 protein kinase binding; GO:0019902 phosphatase binding; GO:0019903 protein phosphatase binding; GO:0042802 identical protein binding;	K17266	MVP; major vault protein		PF01505; PF11978	Major Vault Protein repeat; Shoulder domain
evm.model.000032F.38	hypothetical protein CAPTEDRAFT_184508 [Capitella teleta]	48.943	31.6	21	11	11	26	19	10	10	37.3	25	16	16	mitochondria	GO:0006091 generation of precursor metabolites and energy; GO:0006119 oxidative phosphorylation; GO:0006122 mitochondrial electron transport, ubiquinol to cytochrome c; GO:0006139 nucleobase-containing compound metabolic process; GO:0006163 purine nucleotide metabolic process; GO:0006508 proteolysis; GO:0006605 protein targeting; GO:0006626 protein targeting to mitochondrion; GO:0006627 protein p…	GO:0005622 intracellular; GO:0005623 cell; GO:0005634 nucleus; GO:0005654 nucleoplasm; GO:0005737 cytoplasm; GO:0005739 mitochondrion; GO:0005740 mitochondrial envelope; GO:0005743 mitochondrial inner membrane; GO:0005746 mitochondrial respirasome; GO:0005750 mitochondrial respiratory chain complex III; GO:0005751 mitochondrial respiratory chain complex IV; GO:0016020 membrane; GO:0019866 organel…	GO:0003824 catalytic activity; GO:0004175 endopeptidase activity; GO:0004222 metalloendopeptidase activity; GO:0005488 binding; GO:0008121 ubiquinol-cytochrome-c reductase activity; GO:0008233 peptidase activity; GO:0008237 metallopeptidase activity; GO:0008270 zinc ion binding; GO:0009055 electron transfer activity; GO:0016491 oxidoreductase activity; GO:0016679 oxidoreductase activity, acting o…	K00415	QCR2, UQCRC2; ubiquinol-cytochrome c reductase core subunit 2	map00190 Oxidative phosphorylation; map01100 Metabolic pathways; map04260 Cardiac muscle contraction; map04714 Thermogenesis; map04932 Non-alcoholic fatty liver disease (NAFLD); map05010 Alzheimer disease; map05012 Parkinson disease; map05016 Huntington disease	PF05193	Peptidase M16 inactive domain	C	KOG2583	Ubiquinol cytochrome c reductase, subunit QCR2
evm.model.000083F.29	titin isoform X10 [Python bivittatus]	875.21	0.3	1	1	1	3.7	19	17	17	5.5	26	25	25	nucleus	GO:0000070 mitotic sister chromatid segregation; GO:0000278 mitotic cell cycle; GO:0000280 nuclear division; GO:0000819 sister chromatid segregation; GO:0001701 in utero embryonic development; GO:0001756 somitogenesis; GO:0001932 regulation of protein phosphorylation; GO:0002576 platelet degranulation; GO:0002791 regulation of peptide secretion; GO:0002793 positive regulation of peptide secretion…	GO:0000228 nuclear chromosome; GO:0000793 condensed chromosome; GO:0000794 condensed nuclear chromosome; GO:0005576 extracellular region; GO:0005622 intracellular; GO:0005623 cell; GO:0005634 nucleus; GO:0005694 chromosome; GO:0005737 cytoplasm; GO:0005829 cytosol; GO:0005856 cytoskeleton; GO:0005859 muscle myosin complex; GO:0005865 striated muscle thin filament; GO:0015629 actin cytoskeleton; G…	GO:0002020 protease binding; GO:0003779 actin binding; GO:0003824 catalytic activity; GO:0004672 protein kinase activity; GO:0004674 protein serine/threonine kinase activity; GO:0004713 protein tyrosine kinase activity; GO:0005198 structural molecule activity; GO:0005200 structural constituent of cytoskeleton; GO:0005488 binding; GO:0005509 calcium ion binding; GO:0005515 protein binding; GO:0005…	K12567	TTN; titin [EC:2.7.11.1]	map05410 Hypertrophic cardiomyopathy (HCM); map05414 Dilated cardiomyopathy (DCM)	PF00041; PF07679	Fibronectin type III domain; Immunoglobulin I-set domain	T	KOG0613	Projectin/twitchin and related proteins
evm.model.000083F.31	PREDICTED: titin isoform X2 [Crassostrea gigas]	229.25	1.7	2	2	2	10.1	19	14	14	10.8	19	15	15	cytoplasm				K12567	TTN; titin [EC:2.7.11.1]	map05410 Hypertrophic cardiomyopathy (HCM); map05414 Dilated cardiomyopathy (DCM)	PF00435	Spectrin repeat	T	KOG4475	FOG: Immunoglobin and related proteins
evm.model.000094F.42	elongation factor 1-alpha [Mesenchytraeus cf. gelidus SL-2017]	50.774	17.2	10	6	6	31.7	19	15	15	41.6	21	18	18	cytoplasm	GO:0001775 cell activation; GO:0002252 immune effector process; GO:0002263 cell activation involved in immune response; GO:0002274 myeloid leukocyte activation; GO:0002275 myeloid cell activation involved in immune response; GO:0002283 neutrophil activation involved in immune response; GO:0002366 leukocyte activation involved in immune response; GO:0002376 immune system process; GO:0002443 leukoc…	GO:0000323 lytic vacuole; GO:0001726 ruffle; GO:0005576 extracellular region; GO:0005622 intracellular; GO:0005623 cell; GO:0005634 nucleus; GO:0005730 nucleolus; GO:0005737 cytoplasm; GO:0005764 lysosome; GO:0005765 lysosomal membrane; GO:0005773 vacuole; GO:0005774 vacuolar membrane; GO:0005829 cytosol; GO:0005853 eukaryotic translation elongation factor 1 complex; GO:0005856 cytoskeleton; GO:0…	GO:0000049 tRNA binding; GO:0000166 nucleotide binding; GO:0001882 nucleoside binding; GO:0001883 purine nucleoside binding; GO:0003676 nucleic acid binding; GO:0003723 RNA binding; GO:0003729 mRNA binding; GO:0003746 translation elongation factor activity; GO:0003824 catalytic activity; GO:0003924 GTPase activity; GO:0005488 binding; GO:0005515 protein binding; GO:0005516 calmodulin binding; GO:…	K03231	EEF1A; elongation factor 1-alpha	map03013 RNA transport; map05134 Legionellosis; map05140 Leishmaniasis	PF00009; PF03144; PF03143	Elongation factor Tu GTP binding domain; Elongation factor Tu domain 2; Elongation factor Tu C-terminal domain	J	KOG0052	Translation elongation factor EF-1 alpha/Tu
evm.model.000210F.13	"HSP90, partial [Squalius carolitertii]"	83.579	12.4	8	7	6	22.1	19	16	16	29.7	24	20	19	cytoplasm	GO:0001101 response to acid chemical; GO:0002119 nematode larval development; GO:0002164 larval development; GO:0006457 protein folding; GO:0006464 cellular protein modification process; GO:0006470 protein dephosphorylation; GO:0006611 protein export from nucleus; GO:0006793 phosphorus metabolic process; GO:0006796 phosphate-containing compound metabolic process; GO:0006807 nitrogen compound meta…	GO:0005622 intracellular; GO:0005623 cell; GO:0005737 cytoplasm; GO:0048471 perinuclear region of cytoplasm;	GO:0003824 catalytic activity; GO:0005102 signaling receptor binding; GO:0005488 binding; GO:0005515 protein binding; GO:0008134 transcription factor binding; GO:0016462 pyrophosphatase activity; GO:0016787 hydrolase activity; GO:0016817 hydrolase activity, acting on acid anhydrides; GO:0016818 hydrolase activity, acting on acid anhydrides, in phosphorus-containing anhydrides; GO:0016887 ATPase a…	K04079	HSP90A, htpG; molecular chaperone HtpG	map04141 Protein processing in endoplasmic reticulum; map04151 PI3K-Akt signaling pathway; map04217 Necroptosis; map04612 Antigen processing and presentation; map04621 NOD-like receptor signaling pathway; map04657 IL-17 signaling pathway; map04659 Th17 cell differentiation; map04914 Progesterone-mediated oocyte maturation; map04915 Estrogen signaling pathway; map05200 Pathways in cancer; map05215…	PF02518	Histidine kinase-, DNA gyrase B-, and HSP90-like ATPase	O	KOG0019	Molecular chaperone (HSP90 family)
evm.model.000375F.12	hypothetical protein CAPTEDRAFT_154655 [Capitella teleta]	156.82					12.7	19	15	15	14.6	16	14	14	mitochondria				K00597	MTRR; methionine synthase reductase [EC:1.16.1.8]		PF10371; PF12838; PF02775; PF00258	Domain of unknown function; 4Fe-4S dicluster domain; Thiamine pyrophosphate enzyme, C-terminal TPP binding domain; Flavodoxin	P	KOG1159	NADP-dependent flavoprotein reductase
evm.model.000033F.101	hypothetical protein CAPTEDRAFT_223880 [Capitella teleta]	14.688	44	49	7	7	44	18	7	7	44	20	7	7	extracellular
evm.model.000582F.5.1	peroxiredoxin 6 [Haliotis discus discus]	24.379	61	23	12	12	56	18	14	14	56.9	17	13	13	cytoplasm	GO:0000302 response to reactive oxygen species; GO:0001775 cell activation; GO:0002252 immune effector process; GO:0002263 cell activation involved in immune response; GO:0002274 myeloid leukocyte activation; GO:0002275 myeloid cell activation involved in immune response; GO:0002283 neutrophil activation involved in immune response; GO:0002366 leukocyte activation involved in immune response; GO:…	GO:0000323 lytic vacuole; GO:0005576 extracellular region; GO:0005615 extracellular space; GO:0005622 intracellular; GO:0005623 cell; GO:0005634 nucleus; GO:0005737 cytoplasm; GO:0005764 lysosome; GO:0005766 primary lysosome; GO:0005773 vacuole; GO:0005775 vacuolar lumen; GO:0005829 cytosol; GO:0012505 endomembrane system; GO:0030141 secretory granule; GO:0031410 cytoplasmic vesicle; GO:0031974 m…	GO:0003824 catalytic activity; GO:0004601 peroxidase activity; GO:0004602 glutathione peroxidase activity; GO:0004620 phospholipase activity; GO:0004623 phospholipase A2 activity; GO:0005488 binding; GO:0005515 protein binding; GO:0016209 antioxidant activity; GO:0016298 lipase activity; GO:0016491 oxidoreductase activity; GO:0016684 oxidoreductase activity, acting on peroxide as acceptor; GO:001…	K11188	PRDX6; peroxiredoxin 6, 1-Cys peroxiredoxin [EC:1.11.1.7 1.11.1.15 3.1.1.-]	map01100 Metabolic pathways	PF00578; PF10417	AhpC/TSA family; C-terminal domain of 1-Cys peroxiredoxin	O	KOG0854	Alkyl hydroperoxide reductase, thiol specific antioxidant and related enzymes
evm.model.000637F.21	uncharacterized protein LOC111134622 [Crassostrea virginica]	43.703	47.9	23	14	14	44.8	18	14	14	43.5	18	15	15	cytoplasm,nucleus	GO:0006082 organic acid metabolic process; GO:0006520 cellular amino acid metabolic process; GO:0006558 L-phenylalanine metabolic process; GO:0006559 L-phenylalanine catabolic process; GO:0006570 tyrosine metabolic process; GO:0006572 tyrosine catabolic process; GO:0006725 cellular aromatic compound metabolic process; GO:0006807 nitrogen compound metabolic process; GO:0008152 metabolic process; G…	GO:0000139 Golgi membrane; GO:0005622 intracellular; GO:0005623 cell; GO:0005737 cytoplasm; GO:0005783 endoplasmic reticulum; GO:0005789 endoplasmic reticulum membrane; GO:0005794 Golgi apparatus; GO:0005829 cytosol; GO:0012505 endomembrane system; GO:0016020 membrane; GO:0031090 organelle membrane; GO:0031984 organelle subcompartment; GO:0042175 nuclear outer membrane-endoplasmic reticulum membr…	GO:0003824 catalytic activity; GO:0003868 4-hydroxyphenylpyruvate dioxygenase activity; GO:0016491 oxidoreductase activity; GO:0016701 oxidoreductase activity, acting on single donors with incorporation of molecular oxygen; GO:0016702 oxidoreductase activity, acting on single donors with incorporation of molecular oxygen, incorporation of two atoms of oxygen; GO:0051213 dioxygenase activity;	K00457	HPD, hppD; 4-hydroxyphenylpyruvate dioxygenase [EC:1.13.11.27]	map00130 Ubiquinone and other terpenoid-quinone biosynthesis; map00350 Tyrosine metabolism; map00360 Phenylalanine metabolism; map01100 Metabolic pathways	PF00903	Glyoxalase/Bleomycin resistance protein/Dioxygenase superfamily	E	KOG0638	4-hydroxyphenylpyruvate dioxygenase
evm.model.000745F.8	"extracellular hemoglobin linker L2 precursor, partial [Alvinella pompejana]"	26.206	46.6	35	9	9	40.1	18	11	11	37.9	23	11	1	extracellular
evm.model.000347F.13	PREDICTED: adenosylhomocysteinase A-like [Aplysia californica]	47.982	16.4	8	7	7	24.2	17	11	11	21	11	8	8	cytoplasm	GO:0000096 sulfur amino acid metabolic process; GO:0000097 sulfur amino acid biosynthetic process; GO:0001666 response to hypoxia; GO:0002376 immune system process; GO:0002437 inflammatory response to antigenic stimulus; GO:0002439 chronic inflammatory response to antigenic stimulus; GO:0002544 chronic inflammatory response; GO:0006082 organic acid metabolic process; GO:0006139 nucleobase-contain…	GO:0005622 intracellular; GO:0005623 cell; GO:0005634 nucleus; GO:0005737 cytoplasm; GO:0005829 cytosol; GO:0042995 cell projection; GO:0043005 neuron projection; GO:0043226 organelle; GO:0043227 membrane-bounded organelle; GO:0043229 intracellular organelle; GO:0043231 intracellular membrane-bounded organelle; GO:0120025 plasma membrane bounded cell projection;	GO:0000166 nucleotide binding; GO:0003824 catalytic activity; GO:0004013 adenosylhomocysteinase activity; GO:0005488 binding; GO:0005507 copper ion binding; GO:0005515 protein binding; GO:0016787 hydrolase activity; GO:0016801 hydrolase activity, acting on ether bonds; GO:0016802 trialkylsulfonium hydrolase activity; GO:0017076 purine nucleotide binding; GO:0030554 adenyl nucleotide binding; GO:0…	K01251	E3.3.1.1, ahcY; adenosylhomocysteinase [EC:3.3.1.1]	map00270 Cysteine and methionine metabolism; map01100 Metabolic pathways	PF05221; PF00670	S-adenosyl-L-homocysteine hydrolase; S-adenosyl-L-homocysteine hydrolase, NAD binding domain	H	KOG1370	S-adenosylhomocysteine hydrolase
evm.model.000609F.4	PREDICTED: histone H3 [Nasonia vitripennis]	26.816	26.4	8	7	7	33.9	17	14	14	33.1	15	13	13	nucleus				K11254	H4; histone H4	map05034 Alcoholism; map05203 Viral carcinogenesis; map05322 Systemic lupus erythematosus	PF00125	Core histone H2A/H2B/H3/H4	B	KOG3467	Histone H4
evm.model.000815F.20	hypothetical protein LOTGIDRAFT_185986 [Lottia gigantea]	68.212	21	12	9	9	29.6	17	13	13	36.6	21	17	17	cytoplasm	GO:0001666 response to hypoxia; GO:0006810 transport; GO:0006811 ion transport; GO:0006812 cation transport; GO:0006873 cellular ion homeostasis; GO:0006885 regulation of pH; GO:0006950 response to stress; GO:0006996 organelle organization; GO:0007032 endosome organization; GO:0007035 vacuolar acidification; GO:0007275 multicellular organism development; GO:0007424 open tracheal system developmen…	GO:0000221 vacuolar proton-transporting V-type ATPase, V1 domain; GO:0000323 lytic vacuole; GO:0005622 intracellular; GO:0005623 cell; GO:0005737 cytoplasm; GO:0005764 lysosome; GO:0005765 lysosomal membrane; GO:0005773 vacuole; GO:0005774 vacuolar membrane; GO:0005886 plasma membrane; GO:0016020 membrane; GO:0016469 proton-transporting two-sector ATPase complex; GO:0016471 vacuolar proton-transp…	GO:0003824 catalytic activity; GO:0005215 transporter activity; GO:0008324 cation transmembrane transporter activity; GO:0015075 ion transmembrane transporter activity; GO:0015077 monovalent inorganic cation transmembrane transporter activity; GO:0015078 proton transmembrane transporter activity; GO:0015318 inorganic molecular entity transmembrane transporter activity; GO:0015399 primary active t…	K02145	ATPeV1A, ATP6A; V-type H+-transporting ATPase subunit A [EC:7.1.2.2]	map00190 Oxidative phosphorylation; map01100 Metabolic pathways; map04145 Phagosome; map04150 mTOR signaling pathway; map04721 Synaptic vesicle cycle; map04966 Collecting duct acid secretion; map05110 Vibrio cholerae infection; map05120 Epithelial cell signaling in Helicobacter pylori infection; map05165 Human papillomavirus infection; map05323 Rheumatoid arthritis	PF02874; PF00006	ATP synthase alpha/beta family, beta-barrel domain; ATP synthase alpha/beta family, nucleotide-binding domain	C	KOG1352	Vacuolar H+-ATPase V1 sector, subunit A
evm.model.005250F.1	PREDICTED: extracellular globin-2A-like [Nicrophorus vespilloides]	18.28	61.5	26	8	1	59.6	17	10	1	67.1	22	12	1	extracellular							PF00042	Globin
evm.model.000015F.39	mitochondrial-processing peptidase subunit beta-like [Pomacea canaliculata]	53.687	29.3	12	10	9	38	16	13	13	35.6	14	12	12	mitochondria	GO:0006091 generation of precursor metabolites and energy; GO:0006119 oxidative phosphorylation; GO:0006122 mitochondrial electron transport, ubiquinol to cytochrome c; GO:0006139 nucleobase-containing compound metabolic process; GO:0006163 purine nucleotide metabolic process; GO:0006508 proteolysis; GO:0006605 protein targeting; GO:0006626 protein targeting to mitochondrion; GO:0006627 protein p…	GO:0005622 intracellular; GO:0005623 cell; GO:0005737 cytoplasm; GO:0005739 mitochondrion; GO:0005740 mitochondrial envelope; GO:0005743 mitochondrial inner membrane; GO:0005746 mitochondrial respirasome; GO:0005750 mitochondrial respiratory chain complex III; GO:0005759 mitochondrial matrix; GO:0005829 cytosol; GO:0016020 membrane; GO:0017087 mitochondrial processing peptidase complex; GO:001986…	GO:0003824 catalytic activity; GO:0004175 endopeptidase activity; GO:0004222 metalloendopeptidase activity; GO:0005488 binding; GO:0005515 protein binding; GO:0008121 ubiquinol-cytochrome-c reductase activity; GO:0008233 peptidase activity; GO:0008237 metallopeptidase activity; GO:0008270 zinc ion binding; GO:0009055 electron transfer activity; GO:0016491 oxidoreductase activity; GO:0016679 oxido…	K17732	PMPCB, MAS1; mitochondrial-processing peptidase subunit beta [EC:3.4.24.64]		PF05193	Peptidase M16 inactive domain	O	KOG0960	Mitochondrial processing peptidase, beta subunit, and related enzymes (insulinase superfamily)
evm.model.000033F.13	hypothetical protein CAPTEDRAFT_185929 [Capitella teleta]	54.453	29.4	27	12	12	25.9	16	11	11	28.8	22	12	12	extracellular	GO:0001525 angiogenesis; GO:0001568 blood vessel development; GO:0001775 cell activation; GO:0001817 regulation of cytokine production; GO:0001819 positive regulation of cytokine production; GO:0001944 vasculature development; GO:0002252 immune effector process; GO:0002263 cell activation involved in immune response; GO:0002274 myeloid leukocyte activation; GO:0002275 myeloid cell activation invo…	GO:0000323 lytic vacuole; GO:0005576 extracellular region; GO:0005622 intracellular; GO:0005623 cell; GO:0005634 nucleus; GO:0005654 nucleoplasm; GO:0005737 cytoplasm; GO:0005764 lysosome; GO:0005765 lysosomal membrane; GO:0005773 vacuole; GO:0005774 vacuolar membrane; GO:0005775 vacuolar lumen; GO:0005886 plasma membrane; GO:0012505 endomembrane system; GO:0016020 membrane; GO:0030141 secretory …	GO:0003824 catalytic activity; GO:0004553 hydrolase activity, hydrolyzing O-glycosyl compounds; GO:0004566 beta-glucuronidase activity; GO:0005488 binding; GO:0005515 protein binding; GO:0016787 hydrolase activity; GO:0016798 hydrolase activity, acting on glycosyl bonds; GO:0030305 heparanase activity; GO:0043167 ion binding; GO:0043168 anion binding; GO:0043394 proteoglycan binding; GO:0043395 h…	K07964	HPSE; heparanase [EC:3.2.1.166]	map00531 Glycosaminoglycan degradation; map01100 Metabolic pathways; map05205 Proteoglycans in cancer	PF03662	Glycosyl hydrolase family 79, N-terminal domain
evm.model.000074F.12	hypothetical protein CAPTEDRAFT_154247 [Capitella teleta]	42.495	42.8	18	12	12	41.4	16	13	13	50.8	19	17	17	cytoplasm	GO:0006996 organelle organization; GO:0007010 cytoskeleton organization; GO:0007015 actin filament organization; GO:0008064 regulation of actin polymerization or depolymerization; GO:0008154 actin polymerization or depolymerization; GO:0009987 cellular process; GO:0010639 negative regulation of organelle organization; GO:0016043 cellular component organization; GO:0022411 cellular component disas…		GO:0003779 actin binding; GO:0003785 actin monomer binding; GO:0005488 binding; GO:0005515 protein binding; GO:0005543 phospholipid binding; GO:0005546 phosphatidylinositol-4,5-bisphosphate binding; GO:0008092 cytoskeletal protein binding; GO:0008289 lipid binding; GO:0035091 phosphatidylinositol binding; GO:0043167 ion binding; GO:0043168 anion binding; GO:0044877 protein-containing complex bind…	K05768	GSN; gelsolin	map04666 Fc gamma R-mediated phagocytosis; map04810 Regulation of actin cytoskeleton; map05203 Viral carcinogenesis	PF00626	Gelsolin repeat	Z	KOG0443	Actin regulatory proteins (gelsolin/villin family)
evm.model.000083F.30	LOW QUALITY PROTEIN: titin-like [Pomacea canaliculata]	679.66	0.5	3	3	3	3.8	16	16	16	5.5	24	22	22	cytoplasm,nucleus	GO:0000070 mitotic sister chromatid segregation; GO:0000278 mitotic cell cycle; GO:0000280 nuclear division; GO:0000819 sister chromatid segregation; GO:0001701 in utero embryonic development; GO:0001756 somitogenesis; GO:0001932 regulation of protein phosphorylation; GO:0002576 platelet degranulation; GO:0002791 regulation of peptide secretion; GO:0002793 positive regulation of peptide secretion…	GO:0000228 nuclear chromosome; GO:0000793 condensed chromosome; GO:0000794 condensed nuclear chromosome; GO:0005576 extracellular region; GO:0005622 intracellular; GO:0005623 cell; GO:0005634 nucleus; GO:0005694 chromosome; GO:0005737 cytoplasm; GO:0005829 cytosol; GO:0005856 cytoskeleton; GO:0005859 muscle myosin complex; GO:0005865 striated muscle thin filament; GO:0015629 actin cytoskeleton; G…	GO:0002020 protease binding; GO:0003779 actin binding; GO:0003824 catalytic activity; GO:0004672 protein kinase activity; GO:0004674 protein serine/threonine kinase activity; GO:0004713 protein tyrosine kinase activity; GO:0005198 structural molecule activity; GO:0005200 structural constituent of cytoskeleton; GO:0005488 binding; GO:0005509 calcium ion binding; GO:0005515 protein binding; GO:0005…	K12567	TTN; titin [EC:2.7.11.1]	map05410 Hypertrophic cardiomyopathy (HCM); map05414 Dilated cardiomyopathy (DCM)	PF07679; PF07653; PF00041	Immunoglobulin I-set domain; Variant SH3 domain; Fibronectin type III domain	T	KOG4475	FOG: Immunoglobin and related proteins
evm.model.000091F.36	dolichyl-diphosphooligosaccharide--protein glycosyltransferase subunit 1 [Lingula anatina]	68.322	6.8	3	3	3	27.2	16	12	12	25.4	14	11	11	endoplasmic reticulum	GO:0006464 cellular protein modification process; GO:0006486 protein glycosylation; GO:0006487 protein N-linked glycosylation; GO:0006807 nitrogen compound metabolic process; GO:0006810 transport; GO:0008152 metabolic process; GO:0009058 biosynthetic process; GO:0009059 macromolecule biosynthetic process; GO:0009100 glycoprotein metabolic process; GO:0009101 glycoprotein biosynthetic process; GO:…	GO:0005622 intracellular; GO:0005623 cell; GO:0005737 cytoplasm; GO:0005783 endoplasmic reticulum; GO:0005789 endoplasmic reticulum membrane; GO:0005791 rough endoplasmic reticulum; GO:0005829 cytosol; GO:0008250 oligosaccharyltransferase complex; GO:0012505 endomembrane system; GO:0016020 membrane; GO:0031410 cytoplasmic vesicle; GO:0031982 vesicle; GO:0031984 organelle subcompartment; GO:003299…	GO:0003824 catalytic activity; GO:0004576 oligosaccharyl transferase activity; GO:0004579 dolichyl-diphosphooligosaccharide-protein glycotransferase activity; GO:0016740 transferase activity; GO:0016757 transferase activity, transferring glycosyl groups; GO:0016758 transferase activity, transferring hexosyl groups;	K12666	OST1, RPN1; oligosaccharyltransferase complex subunit alpha (ribophorin I)	map00510 N-Glycan biosynthesis; map00513 Various types of N-glycan biosynthesis; map01100 Metabolic pathways; map04141 Protein processing in endoplasmic reticulum			O	KOG2291	Oligosaccharyltransferase, alpha subunit (ribophorin I)
evm.model.000100F.57	hypothetical protein CAPTEDRAFT_172212 [Capitella teleta]	55.156	6.8	4	3	3	30.9	16	12	12	30.5	16	12	12	cytoplasm				K01255	CARP, pepA; leucyl aminopeptidase [EC:3.4.11.1]	map00480 Glutathione metabolism; map01100 Metabolic pathways	PF00883	Cytosol aminopeptidase family, catalytic domain	E	KOG2597	Predicted aminopeptidase of the M17 family
evm.model.000224F.25	hemoglobin B1 chain precursor [Arenicola marina]	18.398	47	27	10	9	49.4	16	10	10	46.3	14	9	9	extracellular							PF00042	Globin
evm.model.000259F.7	hypothetical protein CAPTEDRAFT_181169 [Capitella teleta]	47.447	10.9	4	4	4	40.1	16	14	13	39.4	19	14	14	mitochondria	GO:0001932 regulation of protein phosphorylation; GO:0002262 myeloid cell homeostasis; GO:0002376 immune system process; GO:0002520 immune system development; GO:0006066 alcohol metabolic process; GO:0006091 generation of precursor metabolites and energy; GO:0006417 regulation of translation; GO:0006446 regulation of translational initiation; GO:0006629 lipid metabolic process; GO:0006725 cellula…	GO:0005622 intracellular; GO:0005623 cell; GO:0005737 cytoplasm; GO:0005739 mitochondrion; GO:0005740 mitochondrial envelope; GO:0005743 mitochondrial inner membrane; GO:0005759 mitochondrial matrix; GO:0016020 membrane; GO:0019866 organelle inner membrane; GO:0031090 organelle membrane; GO:0031966 mitochondrial membrane; GO:0031967 organelle envelope; GO:0031974 membrane-enclosed lumen; GO:00319…	GO:0003676 nucleic acid binding; GO:0003723 RNA binding; GO:0003729 mRNA binding; GO:0003824 catalytic activity; GO:0004325 ferrochelatase activity; GO:0005488 binding; GO:0005506 iron ion binding; GO:0008198 ferrous iron binding; GO:0016829 lyase activity; GO:0020037 heme binding; GO:0030350 iron-responsive element binding; GO:0043167 ion binding; GO:0043169 cation binding; GO:0046872 metal ion …	K01772	hemH, FECH; protoporphyrin/coproporphyrin ferrochelatase [EC:4.99.1.1 4.99.1.9]	map00860 Porphyrin and chlorophyll metabolism; map01100 Metabolic pathways	PF00762	Ferrochelatase	H	KOG1321	Protoheme ferro-lyase (ferrochelatase)
evm.model.001042F.10	"hypothetical protein HELRODRAFT_125965, partial [Helobdella robusta]"	20.857	55.6	16	7	7	62.4	16	9	9	48.9	15	9	9	cytoplasm,nucleus	GO:0006457 protein folding; GO:0009987 cellular process; GO:0042026 protein refolding; GO:0061077 chaperone-mediated protein folding;	GO:0005622 intracellular; GO:0005623 cell; GO:0005737 cytoplasm; GO:0030016 myofibril; GO:0030017 sarcomere; GO:0030018 Z disc; GO:0031430 M band; GO:0031672 A band; GO:0031674 I band; GO:0043226 organelle; GO:0043228 non-membrane-bounded organelle; GO:0043229 intracellular organelle; GO:0043232 intracellular non-membrane-bounded organelle; GO:0043292 contractile fiber; GO:0055120 striated muscle…	GO:0005488 binding; GO:0005515 protein binding; GO:0051082 unfolded protein binding;						S	KOG3591	Alpha crystallins
evm.model.000074F.58	"PREDICTED: alternative oxidase, mitochondrial-like [Aplysia californica]"	84.615					21.4	16	11	9	18.5	13	10	10	mitochondria
evm.model.000008F.23	hypothetical protein CAPTEDRAFT_225175 [Capitella teleta]	67.705	13.3	11	9	9	17.8	15	11	11	16.8	13	10	10	extracellular	GO:0000003 reproduction; GO:0001655 urogenital system development; GO:0001775 cell activation; GO:0001932 regulation of protein phosphorylation; GO:0001934 positive regulation of protein phosphorylation; GO:0002252 immune effector process; GO:0002263 cell activation involved in immune response; GO:0002274 myeloid leukocyte activation; GO:0002275 myeloid cell activation involved in immune response…	GO:0000323 lytic vacuole; GO:0005576 extracellular region; GO:0005615 extracellular space; GO:0005622 intracellular; GO:0005623 cell; GO:0005737 cytoplasm; GO:0005764 lysosome; GO:0005765 lysosomal membrane; GO:0005766 primary lysosome; GO:0005768 endosome; GO:0005770 late endosome; GO:0005773 vacuole; GO:0005774 vacuolar membrane; GO:0005775 vacuolar lumen; GO:0005776 autophagosome; GO:0005886 p…	GO:0001664 G protein-coupled receptor binding; GO:0003824 catalytic activity; GO:0004553 hydrolase activity, hydrolyzing O-glycosyl compounds; GO:0004565 beta-galactosidase activity; GO:0005102 signaling receptor binding; GO:0005488 binding; GO:0005515 protein binding; GO:0005543 phospholipid binding; GO:0008047 enzyme activator activity; GO:0008289 lipid binding; GO:0015925 galactosidase activit…	K12382	PSAP, SGP1; saposin	map04142 Lysosome	PF05184	Saposin-like type B, region 1	GI	KOG1340	Prosaposin
evm.model.000040F.87	PREDICTED: cathepsin B-like isoform X2 [Branchiostoma belcheri]	30.819	33.9	33	10	10	31.8	15	7	7	33.9	12	9	9	extracellular	GO:0000003 reproduction; GO:0001775 cell activation; GO:0001890 placenta development; GO:0001893 maternal placenta development; GO:0002252 immune effector process; GO:0002263 cell activation involved in immune response; GO:0002274 myeloid leukocyte activation; GO:0002275 myeloid cell activation involved in immune response; GO:0002283 neutrophil activation involved in immune response; GO:0002366 l…	GO:0000323 lytic vacuole; GO:0005576 extracellular region; GO:0005615 extracellular space; GO:0005622 intracellular; GO:0005623 cell; GO:0005634 nucleus; GO:0005730 nucleolus; GO:0005737 cytoplasm; GO:0005739 mitochondrion; GO:0005764 lysosome; GO:0005768 endosome; GO:0005773 vacuole; GO:0005775 vacuolar lumen; GO:0005886 plasma membrane; GO:0009897 external side of plasma membrane; GO:0009986 ce…	GO:0003824 catalytic activity; GO:0004175 endopeptidase activity; GO:0004197 cysteine-type endopeptidase activity; GO:0004252 serine-type endopeptidase activity; GO:0005488 binding; GO:0005515 protein binding; GO:0005518 collagen binding; GO:0008233 peptidase activity; GO:0008234 cysteine-type peptidase activity; GO:0008236 serine-type peptidase activity; GO:0016787 hydrolase activity; GO:0017171…	K01363	CTSB; cathepsin B [EC:3.4.22.1]	map04140 Autophagy - animal; map04142 Lysosome; map04210 Apoptosis; map04612 Antigen processing and presentation; map04621 NOD-like receptor signaling pathway; map04924 Renin secretion	PF00112	Papain family cysteine protease	O	KOG1543	Cysteine proteinase Cathepsin L
evm.model.000074F.41	hypothetical protein HELRODRAFT_106117 [Helobdella robusta]	72.163	9.3	6	4	4	25.6	15	13	12	25	20	14	13	cytoplasm				K01596	E4.1.1.32, pckA, PCK; phosphoenolpyruvate carboxykinase (GTP) [EC:4.1.1.32]	map00010 Glycolysis / Gluconeogenesis; map00020 Citrate cycle (TCA cycle); map00620 Pyruvate metabolism; map01100 Metabolic pathways; map03320 PPAR signaling pathway; map04068 FoxO signaling pathway; map04151 PI3K-Akt signaling pathway; map04152 AMPK signaling pathway; map04910 Insulin signaling pathway; map04920 Adipocytokine signaling pathway; map04922 Glucagon signaling pathway; map04931 Insul…	PF00821	Phosphoenolpyruvate carboxykinase	C	KOG3749	Phosphoenolpyruvate carboxykinase
evm.model.000046F.59.3	hypothetical protein CAPTEDRAFT_165811 [Capitella teleta]	112.57	5.3	4	4	4	19.7	15	15	15	23	17	17	16	plasma membrane	GO:0000003 reproduction; GO:0001505 regulation of neurotransmitter levels; GO:0002026 regulation of the force of heart contraction; GO:0002027 regulation of heart rate; GO:0002064 epithelial cell development; GO:0002065 columnar/cuboidal epithelial cell differentiation; GO:0002066 columnar/cuboidal epithelial cell development; GO:0002119 nematode larval development; GO:0002164 larval development;…	GO:0005622 intracellular; GO:0005623 cell; GO:0005634 nucleus; GO:0005635 nuclear envelope; GO:0005654 nucleoplasm; GO:0005737 cytoplasm; GO:0005783 endoplasmic reticulum; GO:0005789 endoplasmic reticulum membrane; GO:0005793 endoplasmic reticulum-Golgi intermediate compartment; GO:0005886 plasma membrane; GO:0005887 integral component of plasma membrane; GO:0009898 cytoplasmic side of plasma mem…	GO:0000166 nucleotide binding; GO:0001664 G protein-coupled receptor binding; GO:0003676 nucleic acid binding; GO:0003677 DNA binding; GO:0003682 chromatin binding; GO:0003824 catalytic activity; GO:0005102 signaling receptor binding; GO:0005215 transporter activity; GO:0005338 nucleotide-sugar transmembrane transporter activity; GO:0005388 calcium transmembrane transporter activity, phosphorylat…	K05853	ATP2A; P-type Ca2+ transporter type 2A [EC:7.2.2.10]	map04020 Calcium signaling pathway; map04022 cGMP-PKG signaling pathway; map04024 cAMP signaling pathway; map04260 Cardiac muscle contraction; map04261 Adrenergic signaling in cardiomyocytes; map04919 Thyroid hormone signaling pathway; map04972 Pancreatic secretion; map05010 Alzheimer disease; map05410 Hypertrophic cardiomyopathy (HCM); map05412 Arrhythmogenic right ventricular cardiomyopathy (AR…	PF00690	Cation transporter/ATPase, N-terminus	P	KOG0202	Ca2+ transporting ATPase
evm.model.000078F.87	hypothetical protein CAPTEDRAFT_164839 [Capitella teleta]	70.131	22.5	14	9	9	23.1	15	10	10	27.1	15	12	12	cytoplasm	GO:0009987 cellular process; GO:0030154 cell differentiation; GO:0032502 developmental process; GO:0032879 regulation of localization; GO:0032880 regulation of protein localization; GO:0042996 regulation of Golgi to plasma membrane protein transport; GO:0042997 negative regulation of Golgi to plasma membrane protein transport; GO:0042998 positive regulation of Golgi to plasma membrane protein tra…	GO:0005622 intracellular; GO:0005623 cell; GO:0005634 nucleus; GO:0005654 nucleoplasm; GO:0005737 cytoplasm; GO:0005886 plasma membrane; GO:0012505 endomembrane system; GO:0016020 membrane; GO:0016323 basolateral plasma membrane; GO:0016324 apical plasma membrane; GO:0030133 transport vesicle; GO:0031410 cytoplasmic vesicle; GO:0031974 membrane-enclosed lumen; GO:0031981 nuclear lumen; GO:0031982…	GO:0001786 phosphatidylserine binding; GO:0005488 binding; GO:0005543 phospholipid binding; GO:0008289 lipid binding; GO:0043167 ion binding; GO:0043168 anion binding; GO:0072341 modified amino acid binding; GO:1901611 phosphatidylglycerol binding;	K17095	ANXA7_11; annexin A7/11				U	KOG0819	Annexin
evm.model.000089F.4	hypothetical protein HELRODRAFT_185255 [Helobdella robusta]	73.977	5.6	3	3	3	25.4	15	12	12	30	17	15	15	nucleus	GO:0000003 reproduction; GO:0000226 microtubule cytoskeleton organization; GO:0000578 embryonic axis specification; GO:0000902 cell morphogenesis; GO:0000904 cell morphogenesis involved in differentiation; GO:0001654 eye development; GO:0001745 compound eye morphogenesis; GO:0001751 compound eye photoreceptor cell differentiation; GO:0001754 eye photoreceptor cell differentiation; GO:0001885 endo…	GO:0000785 chromatin; GO:0001726 ruffle; GO:0005622 intracellular; GO:0005623 cell; GO:0005634 nucleus; GO:0005694 chromosome; GO:0005700 polytene chromosome; GO:0005703 polytene chromosome puff; GO:0005737 cytoplasm; GO:0005819 spindle; GO:0005829 cytosol; GO:0005856 cytoskeleton; GO:0005886 plasma membrane; GO:0005902 microvillus; GO:0005911 cell-cell junction; GO:0005912 adherens junction; GO:…	GO:0003779 actin binding; GO:0005198 structural molecule activity; GO:0005488 binding; GO:0005515 protein binding; GO:0005543 phospholipid binding; GO:0005546 phosphatidylinositol-4,5-bisphosphate binding; GO:0008017 microtubule binding; GO:0008092 cytoskeletal protein binding; GO:0008289 lipid binding; GO:0015631 tubulin binding; GO:0019899 enzyme binding; GO:0019904 protein domain specific bind…	K05762	RDX; radixin	map04530 Tight junction; map04810 Regulation of actin cytoskeleton; map05205 Proteoglycans in cancer; map05206 MicroRNAs in cancer	PF09379; PF00373; PF09380	FERM N-terminal domain ; FERM central domain; FERM C-terminal PH-like domain	S	KOG3529	Radixin, moesin and related proteins of the ERM family
evm.model.000283F.36	hypothetical protein CAPTEDRAFT_163682 [Capitella teleta]	98.615	2.9	1	1	1	18.1	15	12	12	14.9	12	10	10	cytoplasm				K00688	PYG, glgP; glycogen phosphorylase [EC:2.4.1.1]	map00500 Starch and sucrose metabolism; map01100 Metabolic pathways; map04217 Necroptosis; map04910 Insulin signaling pathway; map04922 Glucagon signaling pathway; map04931 Insulin resistance			G	KOG2099	Glycogen phosphorylase
evm.model.000590F.11	mitochondrial ATP synthase subunit alpha precursor [Mesenchytraeus antaeus]	59.681	8.9	8	4	4	29.5	15	14	14	24.5	13	11	11	mitochondria	GO:0006091 generation of precursor metabolites and energy; GO:0006139 nucleobase-containing compound metabolic process; GO:0006163 purine nucleotide metabolic process; GO:0006164 purine nucleotide biosynthetic process; GO:0006725 cellular aromatic compound metabolic process; GO:0006753 nucleoside phosphate metabolic process; GO:0006754 ATP biosynthetic process; GO:0006793 phosphorus metabolic pro…	GO:0000275 mitochondrial proton-transporting ATP synthase complex, catalytic sector F(1); GO:0005622 intracellular; GO:0005623 cell; GO:0005737 cytoplasm; GO:0005739 mitochondrion; GO:0005740 mitochondrial envelope; GO:0005743 mitochondrial inner membrane; GO:0005753 mitochondrial proton-transporting ATP synthase complex; GO:0016020 membrane; GO:0016469 proton-transporting two-sector ATPase compl…	GO:0003824 catalytic activity; GO:0005215 transporter activity; GO:0008324 cation transmembrane transporter activity; GO:0015075 ion transmembrane transporter activity; GO:0015077 monovalent inorganic cation transmembrane transporter activity; GO:0015078 proton transmembrane transporter activity; GO:0015318 inorganic molecular entity transmembrane transporter activity; GO:0015399 primary active t…	K02132	ATPeF1A, ATP5A1, ATP1; F-type H+-transporting ATPase subunit alpha	map00190 Oxidative phosphorylation; map01100 Metabolic pathways; map04714 Thermogenesis; map05010 Alzheimer disease; map05012 Parkinson disease; map05016 Huntington disease	PF02874; PF00006; PF00306	ATP synthase alpha/beta family, beta-barrel domain; ATP synthase alpha/beta family, nucleotide-binding domain; ATP synthase alpha/beta chain, C terminal domain	C	KOG1353	F0F1-type ATP synthase, alpha subunit
evm.model.000699F.4.1	hypothetical protein CAPTEDRAFT_173371 [Capitella teleta]	47.699	39.8	15	13	12	44.2	15	14	14	38.8	17	14	14	nucleus				K11153	RDH12; retinol dehydrogenase 12 [EC:1.1.1.300]	map00830 Retinol metabolism; map01100 Metabolic pathways	PF00106	short chain dehydrogenase	Q	KOG1208	Dehydrogenases with different specificities (related to short-chain alcohol dehydrogenases)
evm.model.000709F.15	"hypothetical protein CAPTEDRAFT_122859, partial [Capitella teleta]"	85.924	6.6	5	4	4	18.9	15	13	13	26.2	17	15	1	nucleus	GO:0002576 platelet degranulation; GO:0006464 cellular protein modification process; GO:0006807 nitrogen compound metabolic process; GO:0006810 transport; GO:0006887 exocytosis; GO:0006950 response to stress; GO:0007154 cell communication; GO:0007165 signal transduction; GO:0007166 cell surface receptor signaling pathway; GO:0007275 multicellular organism development; GO:0007596 blood coagulation…	GO:0001533 cornified envelope; GO:0005576 extracellular region; GO:0005622 intracellular; GO:0005623 cell; GO:0005737 cytoplasm; GO:0005829 cytosol; GO:0005886 plasma membrane; GO:0005911 cell-cell junction; GO:0005912 adherens junction; GO:0012505 endomembrane system; GO:0016020 membrane; GO:0030054 cell junction; GO:0030141 secretory granule; GO:0031091 platelet alpha granule; GO:0031093 platel…	GO:0003810 protein-glutamine gamma-glutamyltransferase activity; GO:0003824 catalytic activity; GO:0016740 transferase activity; GO:0016746 transferase activity, transferring acyl groups; GO:0016755 transferase activity, transferring amino-acyl groups; GO:0140096 catalytic activity, acting on a protein;	K05619	TGM1; transglutaminase 1 [EC:2.3.2.13]		PF00868; PF00927	Transglutaminase family; Transglutaminase family, C-terminal ig like domain
evm.model.000000F.34	"aconitate hydratase, mitochondrial-like [Pseudomyrmex gracilis]"	85.409	8	7	5	5	16.6	14	11	11	19.5	15	13	13	mitochondria	GO:0006082 organic acid metabolic process; GO:0006091 generation of precursor metabolites and energy; GO:0006099 tricarboxylic acid cycle; GO:0006101 citrate metabolic process; GO:0008152 metabolic process; GO:0009060 aerobic respiration; GO:0009987 cellular process; GO:0015980 energy derivation by oxidation of organic compounds; GO:0016999 antibiotic metabolic process; GO:0017144 drug metabolic …	GO:0005622 intracellular; GO:0005623 cell; GO:0005737 cytoplasm; GO:0005739 mitochondrion; GO:0043226 organelle; GO:0043227 membrane-bounded organelle; GO:0043229 intracellular organelle; GO:0043231 intracellular membrane-bounded organelle;	GO:0003824 catalytic activity; GO:0003994 aconitate hydratase activity; GO:0016829 lyase activity; GO:0016835 carbon-oxygen lyase activity; GO:0016836 hydro-lyase activity;	K01681	ACO, acnA; aconitate hydratase [EC:4.2.1.3]	map00020 Citrate cycle (TCA cycle); map00630 Glyoxylate and dicarboxylate metabolism; map01100 Metabolic pathways; map01200 Carbon metabolism; map01210 2-Oxocarboxylic acid metabolism; map01230 Biosynthesis of amino acids	PF00694	Aconitase C-terminal domain	CE	KOG0453	Aconitase/homoaconitase (aconitase superfamily)
evm.model.000005F.45	V-type proton ATPase subunit B [Pomacea canaliculata]	55.853	6.8	3	2	2	41.7	14	12	12	37	14	12	12	cytoplasm	GO:0000041 transition metal ion transport; GO:0001666 response to hypoxia; GO:0006810 transport; GO:0006811 ion transport; GO:0006812 cation transport; GO:0006826 iron ion transport; GO:0006873 cellular ion homeostasis; GO:0006885 regulation of pH; GO:0006950 response to stress; GO:0007035 vacuolar acidification; GO:0007154 cell communication; GO:0007155 cell adhesion; GO:0007165 signal transduct…	GO:0000221 vacuolar proton-transporting V-type ATPase, V1 domain; GO:0001726 ruffle; GO:0005622 intracellular; GO:0005623 cell; GO:0005737 cytoplasm; GO:0005768 endosome; GO:0005769 early endosome; GO:0005773 vacuole; GO:0005774 vacuolar membrane; GO:0005829 cytosol; GO:0005886 plasma membrane; GO:0005902 microvillus; GO:0005903 brush border; GO:0012505 endomembrane system; GO:0016020 membrane; G…	GO:0003824 catalytic activity; GO:0005215 transporter activity; GO:0008324 cation transmembrane transporter activity; GO:0015075 ion transmembrane transporter activity; GO:0015077 monovalent inorganic cation transmembrane transporter activity; GO:0015078 proton transmembrane transporter activity; GO:0015318 inorganic molecular entity transmembrane transporter activity; GO:0015399 primary active t…	K02147	ATPeV1B, ATP6B; V-type H+-transporting ATPase subunit B	map00190 Oxidative phosphorylation; map01100 Metabolic pathways; map04145 Phagosome; map04150 mTOR signaling pathway; map04721 Synaptic vesicle cycle; map04966 Collecting duct acid secretion; map05110 Vibrio cholerae infection; map05120 Epithelial cell signaling in Helicobacter pylori infection; map05165 Human papillomavirus infection; map05323 Rheumatoid arthritis	PF02874; PF00006	ATP synthase alpha/beta family, beta-barrel domain; ATP synthase alpha/beta family, nucleotide-binding domain	C	KOG1351	Vacuolar H+-ATPase V1 sector, subunit B
evm.model.000088F.36_evm.model.000088F.37	14-3-3 zeta [Pristionchus pacificus]	28.816	42.3	14	10	9	42.7	14	12	10	47	17	12	10	cytoplasm	GO:0000003 reproduction; GO:0000132 establishment of mitotic spindle orientation; GO:0000226 microtubule cytoskeleton organization; GO:0000278 mitotic cell cycle; GO:0001708 cell fate specification; GO:0001709 cell fate determination; GO:0003002 regionalization; GO:0006611 protein export from nucleus; GO:0006810 transport; GO:0006886 intracellular protein transport; GO:0006913 nucleocytoplasmic t…	GO:0005622 intracellular; GO:0005623 cell; GO:0005634 nucleus; GO:0005737 cytoplasm; GO:0005938 cell cortex; GO:0043226 organelle; GO:0043227 membrane-bounded organelle; GO:0043229 intracellular organelle; GO:0043231 intracellular membrane-bounded organelle; GO:0071944 cell periphery; GO:0099568 cytoplasmic region;	GO:0005488 binding; GO:0005515 protein binding;	K16197	YWHAB_Q_Z; 14-3-3 protein beta/theta/zeta	map04013 MAPK signaling pathway - fly; map04110 Cell cycle; map04114 Oocyte meiosis; map04151 PI3K-Akt signaling pathway; map04212 Longevity regulating pathway - worm; map04390 Hippo signaling pathway; map04391 Hippo signaling pathway - fly; map05160 Hepatitis C; map05161 Hepatitis B; map05203 Viral carcinogenesis	PF00244	14-3-3 protein	O	KOG0841	Multifunctional chaperone (14-3-3 family)
evm.model.000124F.63	hypothetical protein CAPTEDRAFT_226144 [Capitella teleta]	22.071	26.7	8	7	7	62.1	14	11	11	48.2	13	9	9	cytoplasm	GO:0000003 reproduction; GO:0000278 mitotic cell cycle; GO:0000281 mitotic cytokinesis; GO:0000910 cytokinesis; GO:0002119 nematode larval development; GO:0002164 larval development; GO:0007049 cell cycle; GO:0007110 meiosis I cytokinesis; GO:0007163 establishment or maintenance of cell polarity; GO:0007275 multicellular organism development; GO:0008104 protein localization; GO:0009653 anatomical…	GO:0005622 intracellular; GO:0005623 cell; GO:0005737 cytoplasm;		K12757	MYL12; myosin regulatory light chain 12	map04360 Axon guidance; map04510 Focal adhesion; map04530 Tight junction; map04611 Platelet activation; map04670 Leukocyte transendothelial migration; map04810 Regulation of actin cytoskeleton; map05131 Shigellosis	PF13405	EF-hand domain	T	KOG0031	Myosin regulatory light chain, EF-Hand protein superfamily
evm.model.000207F.14	peroxidasin isoform X4 [Lingula anatina]	93.727	19.4	17	14	14	16.4	14	10	10	18.1	17	12	12	extracellular				K19511	PXDN, VPO1; peroxidase [EC:1.11.1.7]		PF01607; PF03098	Chitin binding Peritrophin-A domain; Animal haem peroxidase	S	KOG2408	Peroxidase/oxygenase
evm.model.000482F.19	hypothetical protein CAPTEDRAFT_157862 [Capitella teleta]	56.289	25.5	12	9	9	30.7	14	11	11	33.1	19	13	13	mitochondria	GO:0000003 reproduction; GO:0001525 angiogenesis; GO:0001568 blood vessel development; GO:0001944 vasculature development; GO:0002119 nematode larval development; GO:0002164 larval development; GO:0003006 developmental process involved in reproduction; GO:0003008 system process; GO:0006091 generation of precursor metabolites and energy; GO:0006119 oxidative phosphorylation; GO:0006139 nucleobase-…	GO:0000275 mitochondrial proton-transporting ATP synthase complex, catalytic sector F(1); GO:0005622 intracellular; GO:0005623 cell; GO:0005737 cytoplasm; GO:0005739 mitochondrion; GO:0005740 mitochondrial envelope; GO:0005743 mitochondrial inner membrane; GO:0005753 mitochondrial proton-transporting ATP synthase complex; GO:0005754 mitochondrial proton-transporting ATP synthase, catalytic core; …	GO:0000166 nucleotide binding; GO:0003824 catalytic activity; GO:0005102 signaling receptor binding; GO:0005215 transporter activity; GO:0005488 binding; GO:0005509 calcium ion binding; GO:0005515 protein binding; GO:0005524 ATP binding; GO:0008144 drug binding; GO:0008324 cation transmembrane transporter activity; GO:0015075 ion transmembrane transporter activity; GO:0015077 monovalent inorganic…	K02133	ATPeF1B, ATP5B, ATP2; F-type H+-transporting ATPase subunit beta [EC:7.1.2.2]	map00190 Oxidative phosphorylation; map01100 Metabolic pathways; map04714 Thermogenesis; map05010 Alzheimer disease; map05012 Parkinson disease; map05016 Huntington disease	PF02874; PF00006	ATP synthase alpha/beta family, beta-barrel domain; ATP synthase alpha/beta family, nucleotide-binding domain	C	KOG1350	F0F1-type ATP synthase, beta subunit
evm.model.000645F.10	cathepsin D [Mimachlamys nobilis]	36.296	30.9	15	11	11	30.9	14	10	10	44.7	17	12	12	extracellular	GO:0000003 reproduction; GO:0003006 developmental process involved in reproduction; GO:0006508 proteolysis; GO:0006807 nitrogen compound metabolic process; GO:0006915 apoptotic process; GO:0006950 response to stress; GO:0006952 defense response; GO:0007276 gamete generation; GO:0007281 germ cell development; GO:0007292 female gamete generation; GO:0008152 metabolic process; GO:0008219 cell death;…	GO:0000323 lytic vacuole; GO:0005622 intracellular; GO:0005623 cell; GO:0005737 cytoplasm; GO:0005764 lysosome; GO:0005773 vacuole; GO:0043226 organelle; GO:0043227 membrane-bounded organelle; GO:0043229 intracellular organelle; GO:0043231 intracellular membrane-bounded organelle;	GO:0003824 catalytic activity; GO:0004175 endopeptidase activity; GO:0004190 aspartic-type endopeptidase activity; GO:0008233 peptidase activity; GO:0016787 hydrolase activity; GO:0070001 aspartic-type peptidase activity; GO:0070011 peptidase activity, acting on L-amino acid peptides; GO:0140096 catalytic activity, acting on a protein;	K01379	CTSD; cathepsin D [EC:3.4.23.5]	map04071 Sphingolipid signaling pathway; map04140 Autophagy - animal; map04142 Lysosome; map04210 Apoptosis; map04915 Estrogen signaling pathway; map05152 Tuberculosis			O	KOG1339	Aspartyl protease
evm.model.000695F.25	"putative calmodulin, partial [Riftia pachyptila]"	8.2763	77.5	16	8	8	81.7	14	9	8	71.8	14	8	8	extracellular							PF13499	EF-hand domain pair
evm.model.000730F.5	hypothetical protein CAPTEDRAFT_172041 [Capitella teleta]	165.73	11.2	14	13	13	11.1	14	14	14	10.4	14	13	13	cytoplasm	GO:0000902 cell morphogenesis; GO:0000904 cell morphogenesis involved in differentiation; GO:0007155 cell adhesion; GO:0007275 multicellular organism development; GO:0007431 salivary gland development; GO:0007435 salivary gland morphogenesis; GO:0007494 midgut development; GO:0009653 anatomical structure morphogenesis; GO:0009887 animal organ morphogenesis; GO:0009987 cellular process; GO:0016043…	GO:0005576 extracellular region; GO:0005604 basement membrane; GO:0031012 extracellular matrix; GO:0062023 collagen-containing extracellular matrix;		K05635	LAMC1; laminin, gamma 1	map04151 PI3K-Akt signaling pathway; map04510 Focal adhesion; map04512 ECM-receptor interaction; map05020 Prion diseases; map05145 Toxoplasmosis; map05146 Amoebiasis; map05165 Human papillomavirus infection; map05200 Pathways in cancer; map05222 Small cell lung cancer	PF00053	Laminin EGF-like (Domains III and V)	W	KOG1836	Extracellular matrix glycoprotein Laminin subunits alpha and gamma
evm.model.001343F.7	uncharacterized protein LOC110464458 isoform X7 [Mizuhopecten yessoensis]	427.85	2.5	6	6	6	5	14	12	12	5.1	13	12	12	cytoplasm				K06238	COL6A; collagen, type VI, alpha	map04151 PI3K-Akt signaling pathway; map04510 Focal adhesion; map04512 ECM-receptor interaction; map04974 Protein digestion and absorption; map05165 Human papillomavirus infection	PF00092; PF00008; PF01433; PF11838	von Willebrand factor type A domain; EGF-like domain; Peptidase family M1; Domain of unknown function (DUF3358)	W	KOG3544	Collagens (type IV and type XIII), and related proteins
evm.model.001939F.1	uncharacterized protein LOC106156781 [Lingula anatina]	326.39	1.3	3	3	3	6.9	14	13	13	6.1	12	12	12	extracellular	GO:0032879 regulation of localization; GO:0032880 regulation of protein localization; GO:0048519 negative regulation of biological process; GO:0050789 regulation of biological process; GO:0060341 regulation of cellular localization; GO:0065007 biological regulation; GO:1903827 regulation of cellular protein localization; GO:1903828 negative regulation of cellular protein localization; GO:1903909 …	GO:0005623 cell; GO:0045202 synapse; GO:0048786 presynaptic active zone; GO:0098793 presynapse;		K07377	NRXN; neurexin	map04514 Cell adhesion molecules (CAMs)	PF13385; PF02210	Concanavalin A-like lectin/glucanases superfamily; Laminin G domain	T	KOG3514	Neurexin III-alpha
evm.model.000049F.42	"leucine-rich PPR motif-containing protein, mitochondrial-like [Pomacea canaliculata]"	156.93					12.5	14	13	13	14.6	17	15	15	mitochondria	GO:0000959 mitochondrial RNA metabolic process; GO:0000963 mitochondrial RNA processing; GO:0000965 mitochondrial RNA 3'-end processing; GO:0002082 regulation of oxidative phosphorylation; GO:0006139 nucleobase-containing compound metabolic process; GO:0006140 regulation of nucleotide metabolic process; GO:0006355 regulation of transcription, DNA-templated; GO:0006378 mRNA polyadenylation; GO:000…	GO:0005622 intracellular; GO:0005623 cell; GO:0005634 nucleus; GO:0005737 cytoplasm; GO:0005739 mitochondrion; GO:0030016 myofibril; GO:0030017 sarcomere; GO:0030018 Z disc; GO:0031672 A band; GO:0031673 H zone; GO:0031674 I band; GO:0043226 organelle; GO:0043227 membrane-bounded organelle; GO:0043228 non-membrane-bounded organelle; GO:0043229 intracellular organelle; GO:0043231 intracellular mem…	GO:0003676 nucleic acid binding; GO:0003723 RNA binding; GO:0003729 mRNA binding; GO:0003730 mRNA 3'-UTR binding; GO:0003824 catalytic activity; GO:0004518 nuclease activity; GO:0004519 endonuclease activity; GO:0005488 binding; GO:0016787 hydrolase activity; GO:0016788 hydrolase activity, acting on ester bonds; GO:0097159 organic cyclic compound binding; GO:1901363 heterocyclic compound binding;	K17964	LRPPRC; leucine-rich PPR motif-containing protein, mitochondrial				A	KOG4318	Bicoid mRNA stability factor
evm.model.000459F.10	hypothetical protein CAPTEDRAFT_158397 [Capitella teleta]	57.286					26.6	14	13	13	31.8	17	13	13	cytoplasm	GO:0002791 regulation of peptide secretion; GO:0002793 positive regulation of peptide secretion; GO:0003008 system process; GO:0006082 organic acid metabolic process; GO:0006103 2-oxoglutarate metabolic process; GO:0006106 fumarate metabolic process; GO:0006116 NADH oxidation; GO:0006139 nucleobase-containing compound metabolic process; GO:0006520 cellular amino acid metabolic process; GO:0006536…	GO:0005622 intracellular; GO:0005623 cell; GO:0005737 cytoplasm; GO:0005739 mitochondrion; GO:0005740 mitochondrial envelope; GO:0005743 mitochondrial inner membrane; GO:0005759 mitochondrial matrix; GO:0016020 membrane; GO:0019866 organelle inner membrane; GO:0031090 organelle membrane; GO:0031966 mitochondrial membrane; GO:0031967 organelle envelope; GO:0031974 membrane-enclosed lumen; GO:00319…	GO:0000166 nucleotide binding; GO:0001882 nucleoside binding; GO:0001883 purine nucleoside binding; GO:0003824 catalytic activity; GO:0004352 glutamate dehydrogenase (NAD+) activity; GO:0004353 glutamate dehydrogenase [NAD(P)+] activity; GO:0005488 binding; GO:0005515 protein binding; GO:0005525 GTP binding; GO:0016491 oxidoreductase activity; GO:0016597 amino acid binding; GO:0016638 oxidoreduct…	K00261	GLUD1_2, gdhA; glutamate dehydrogenase (NAD(P)+) [EC:1.4.1.3]	map00220 Arginine biosynthesis; map00250 Alanine, aspartate and glutamate metabolism; map00471 D-Glutamine and D-glutamate metabolism; map00910 Nitrogen metabolism; map01100 Metabolic pathways; map01200 Carbon metabolism; map04217 Necroptosis; map04964 Proximal tubule bicarbonate reclamation	PF02812; PF00208	Glu/Leu/Phe/Val dehydrogenase, dimerisation domain; Glutamate/Leucine/Phenylalanine/Valine dehydrogenase	E	KOG2250	Glutamate/leucine/phenylalanine/valine dehydrogenases
evm.model.001911F.6	AFG3-like protein 2 [Pomacea canaliculata]	87.157					20.2	14	12	12	22.6	16	13	13	plasma membrane	GO:0000902 cell morphogenesis; GO:0000904 cell morphogenesis involved in differentiation; GO:0006508 proteolysis; GO:0006807 nitrogen compound metabolic process; GO:0006810 transport; GO:0006811 ion transport; GO:0006812 cation transport; GO:0006816 calcium ion transport; GO:0006839 mitochondrial transport; GO:0006851 mitochondrial calcium ion transmembrane transport; GO:0006873 cellular ion home…	GO:0005622 intracellular; GO:0005623 cell; GO:0005737 cytoplasm; GO:0005739 mitochondrion; GO:0005740 mitochondrial envelope; GO:0005743 mitochondrial inner membrane; GO:0005745 m-AAA complex; GO:0016020 membrane; GO:0016021 integral component of membrane; GO:0019866 organelle inner membrane; GO:0031090 organelle membrane; GO:0031224 intrinsic component of membrane; GO:0031300 intrinsic component…	GO:0003824 catalytic activity; GO:0004175 endopeptidase activity; GO:0004222 metalloendopeptidase activity; GO:0005488 binding; GO:0005515 protein binding; GO:0008233 peptidase activity; GO:0008237 metallopeptidase activity; GO:0016787 hydrolase activity; GO:0051082 unfolded protein binding; GO:0070011 peptidase activity, acting on L-amino acid peptides; GO:0140096 catalytic activity, acting on a…	K08956	AFG3; AFG3 family protein [EC:3.4.24.-]		PF00004; PF01434	ATPase family associated with various cellular activities (AAA); Peptidase family M41	O	KOG0731	AAA+-type ATPase containing the peptidase M41 domain
evm.model.000009F.37	PREDICTED: heterogeneous nuclear ribonucleoprotein R-like isoform X1 [Biomphalaria glabrata]	68.716	5.2	3	3	3	22.4	13	11	11	20.5	11	10	10	nucleus	GO:0000003 reproduction; GO:0000375 RNA splicing, via transesterification reactions; GO:0000377 RNA splicing, via transesterification reactions with bulged adenosine as nucleophile; GO:0000398 mRNA splicing, via spliceosome; GO:0002064 epithelial cell development; GO:0002065 columnar/cuboidal epithelial cell differentiation; GO:0002066 columnar/cuboidal epithelial cell development; GO:0003002 reg…	GO:0005622 intracellular; GO:0005623 cell; GO:0005634 nucleus; GO:0031594 neuromuscular junction; GO:0032991 protein-containing complex; GO:0035770 ribonucleoprotein granule; GO:0043226 organelle; GO:0043227 membrane-bounded organelle; GO:0043228 non-membrane-bounded organelle; GO:0043229 intracellular organelle; GO:0043231 intracellular membrane-bounded organelle; GO:0043232 intracellular non-me…	GO:0003676 nucleic acid binding; GO:0003723 RNA binding; GO:0003729 mRNA binding; GO:0005488 binding; GO:0097159 organic cyclic compound binding; GO:1901363 heterocyclic compound binding;	K13161	HNRNPR; heterogeneous nuclear ribonucleoprotein R		PF00076	RNA recognition motif. (a.k.a. RRM, RBD, or RNP domain)	A	KOG0117	Heterogeneous nuclear ribonucleoprotein R (RRM superfamily)
evm.model.000023F.96	hypothetical protein HELRODRAFT_186271 [Helobdella robusta]	52.05	6.2	2	2	2	22	13	9	9	19.8	11	7	7	mitochondria	GO:0000278 mitotic cell cycle; GO:0006412 translation; GO:0006414 translational elongation; GO:0006518 peptide metabolic process; GO:0006807 nitrogen compound metabolic process; GO:0006996 organelle organization; GO:0007030 Golgi organization; GO:0007049 cell cycle; GO:0008152 metabolic process; GO:0008283 cell population proliferation; GO:0009058 biosynthetic process; GO:0009059 macromolecule bi…	GO:0005622 intracellular; GO:0005623 cell; GO:0005737 cytoplasm; GO:0005739 mitochondrion; GO:0043226 organelle; GO:0043227 membrane-bounded organelle; GO:0043229 intracellular organelle; GO:0043231 intracellular membrane-bounded organelle;	GO:0003676 nucleic acid binding; GO:0003723 RNA binding; GO:0003746 translation elongation factor activity; GO:0003824 catalytic activity; GO:0003924 GTPase activity; GO:0005488 binding; GO:0008135 translation factor activity, RNA binding; GO:0016462 pyrophosphatase activity; GO:0016787 hydrolase activity; GO:0016817 hydrolase activity, acting on acid anhydrides; GO:0016818 hydrolase activity, ac…	K02358	tuf, TUFM; elongation factor Tu		PF00009; PF03144; PF03143	Elongation factor Tu GTP binding domain; Elongation factor Tu domain 2; Elongation factor Tu C-terminal domain	J	KOG0460	Mitochondrial translation elongation factor Tu
evm.model.000091F.48	hypothetical protein CAPTEDRAFT_159854 [Capitella teleta]	47.345	34.6	18	12	12	27	13	10	10	25.2	14	12	12	cytoplasm		GO:0005622 intracellular; GO:0005623 cell; GO:0005737 cytoplasm;		K01689	ENO, eno; enolase [EC:4.2.1.11]	map00010 Glycolysis / Gluconeogenesis; map01100 Metabolic pathways; map01200 Carbon metabolism; map01230 Biosynthesis of amino acids; map03018 RNA degradation; map04066 HIF-1 signaling pathway	PF03952; PF00113	Enolase, N-terminal domain; Enolase, C-terminal TIM barrel domain	G	KOG2670	Enolase
evm.model.000363F.43	hypothetical protein [Paramecium tetraurelia strain d4-2]	8.5996	93.5	25	9	9	93.5	13	12	12	80.5	11	9	9	cytoplasm				K12042	TNNC2; troponin C, skeletal muscle	map04020 Calcium signaling pathway	PF13499	EF-hand domain pair
evm.model.001260F.5	"hypothetical protein OCBIM_22026389mg, partial [Octopus bimaculoides]"	30.85	12.1	6	3	3	24.5	13	6	6	24.5	12	6	6	mitochondria	GO:0006091 generation of precursor metabolites and energy; GO:0006140 regulation of nucleotide metabolic process; GO:0006810 transport; GO:0006811 ion transport; GO:0006812 cation transport; GO:0006873 cellular ion homeostasis; GO:0006875 cellular metal ion homeostasis; GO:0006878 cellular copper ion homeostasis; GO:0006996 organelle organization; GO:0007005 mitochondrion organization; GO:0008152…	GO:0005622 intracellular; GO:0005623 cell; GO:0005737 cytoplasm; GO:0005739 mitochondrion; GO:0005740 mitochondrial envelope; GO:0005743 mitochondrial inner membrane; GO:0016020 membrane; GO:0016021 integral component of membrane; GO:0018995 host cellular component; GO:0019866 organelle inner membrane; GO:0030016 myofibril; GO:0030430 host cell cytoplasm; GO:0031090 organelle membrane; GO:0031224…	GO:0003824 catalytic activity; GO:0004129 cytochrome-c oxidase activity; GO:0005215 transporter activity; GO:0005488 binding; GO:0005507 copper ion binding; GO:0008324 cation transmembrane transporter activity; GO:0009055 electron transfer activity; GO:0015002 heme-copper terminal oxidase activity; GO:0015075 ion transmembrane transporter activity; GO:0015077 monovalent inorganic cation transmemb…	K07152	SCO1; protein SCO1				C	KOG2792	Putative cytochrome C oxidase assembly protein
evm.model.000003F.202	scavenger receptor class B-like protein [Mimachlamys nobilis]	59.229	20	12	8	8	25.4	12	10	10	24.6	13	12	12	endoplasmic reticulum	GO:0000003 reproduction; GO:0000122 negative regulation of transcription by RNA polymerase II; GO:0001101 response to acid chemical; GO:0001505 regulation of neurotransmitter levels; GO:0001508 action potential; GO:0001676 long-chain fatty acid metabolic process; GO:0001775 cell activation; GO:0001816 cytokine production; GO:0001817 regulation of cytokine production; GO:0001819 positive regulatio…	GO:0000139 Golgi membrane; GO:0000323 lytic vacuole; GO:0005622 intracellular; GO:0005623 cell; GO:0005737 cytoplasm; GO:0005739 mitochondrion; GO:0005764 lysosome; GO:0005765 lysosomal membrane; GO:0005768 endosome; GO:0005770 late endosome; GO:0005773 vacuole; GO:0005774 vacuolar membrane; GO:0005775 vacuolar lumen; GO:0005783 endoplasmic reticulum; GO:0005789 endoplasmic reticulum membrane; GO…	GO:0001540 amyloid-beta binding; GO:0004888 transmembrane signaling receptor activity; GO:0005041 low-density lipoprotein particle receptor activity; GO:0005044 scavenger receptor activity; GO:0005102 signaling receptor binding; GO:0005488 binding; GO:0005504 fatty acid binding; GO:0005515 protein binding; GO:0008035 high-density lipoprotein particle binding; GO:0008289 lipid binding; GO:0019838 …	K12384	SCARB2, LIMP2, CD36L2; lysosome membrane protein 2	map04142 Lysosome			T	KOG3776	Plasma membrane glycoprotein CD36 and related membrane receptors
evm.model.000246F.21	hypothetical protein CAPTEDRAFT_160914 [Capitella teleta]	56.189	20.4	15	9	9	25.9	12	9	9	24.4	13	10	10	plasma membrane	GO:0000023 maltose metabolic process; GO:0005975 carbohydrate metabolic process; GO:0005984 disaccharide metabolic process; GO:0008152 metabolic process; GO:0009311 oligosaccharide metabolic process; GO:0009987 cellular process; GO:0044237 cellular metabolic process; GO:0044238 primary metabolic process; GO:0044262 cellular carbohydrate metabolic process; GO:0071704 organic substance metabolic pr…		GO:0003824 catalytic activity; GO:0004553 hydrolase activity, hydrolyzing O-glycosyl compounds; GO:0015926 glucosidase activity; GO:0016787 hydrolase activity; GO:0016798 hydrolase activity, acting on glycosyl bonds; GO:0032450 maltose alpha-glucosidase activity; GO:0090599 alpha-glucosidase activity;	K14210	SLC3A1, RBAT; solute carrier family 3 (neutral and basic amino acid transporter), member 1	map04974 Protein digestion and absorption	PF00128	Alpha amylase, catalytic domain	G	KOG0471	Alpha-amylase
evm.model.000019F.49	hypothetical protein JH06_3373 [Blastocystis sp. subtype 4]	127.03	1.1	1	1	1	13	12	10	10	15.7	13	12	12	nucleus
evm.model.000067F.34.1	hypothetical protein CAPTEDRAFT_168697 [Capitella teleta]	55.831	11.8	5	5	5	17.2	12	11	11	14.7	12	11	11	nucleus	GO:0000003 reproduction; GO:0000280 nuclear division; GO:0001568 blood vessel development; GO:0001570 vasculogenesis; GO:0001944 vasculature development; GO:0001976 nervous system process involved in regulation of systemic arterial blood pressure; GO:0001980 regulation of systemic arterial blood pressure by ischemic conditions; GO:0003007 heart morphogenesis; GO:0003008 system process; GO:0003009…	GO:0005622 intracellular; GO:0005623 cell; GO:0005737 cytoplasm; GO:0005829 cytosol; GO:0005856 cytoskeleton; GO:0005861 troponin complex; GO:0005862 muscle thin filament tropomyosin; GO:0005865 striated muscle thin filament; GO:0015629 actin cytoskeleton; GO:0030016 myofibril; GO:0030017 sarcomere; GO:0032991 protein-containing complex; GO:0036379 myofilament; GO:0043226 organelle; GO:0043228 no…	GO:0000166 nucleotide binding; GO:0000287 magnesium ion binding; GO:0003779 actin binding; GO:0003824 catalytic activity; GO:0005246 calcium channel regulator activity; GO:0005488 binding; GO:0005515 protein binding; GO:0005524 ATP binding; GO:0008092 cytoskeletal protein binding; GO:0008144 drug binding; GO:0008200 ion channel inhibitor activity; GO:0016247 channel regulator activity; GO:0016248…	K10371	TNNI1; troponin I, slow skeletal muscle				Z	KOG3977	Troponin I
evm.model.000071F.14	PREDICTED: carbonic anhydrase 14 [Nanorana parkeri]	34.261	26.5	12	6	6	30.1	12	7	7	30.1	12	8	8	extracellular	GO:0001580 detection of chemical stimulus involved in sensory perception of bitter taste; GO:0003008 system process; GO:0006810 transport; GO:0006811 ion transport; GO:0006820 anion transport; GO:0007600 sensory perception; GO:0007606 sensory perception of chemical stimulus; GO:0009593 detection of chemical stimulus; GO:0015701 bicarbonate transport; GO:0015711 organic anion transport; GO:0032501…	GO:0005576 extracellular region; GO:0005615 extracellular space; GO:0005622 intracellular; GO:0005623 cell; GO:0005737 cytoplasm; GO:0005829 cytosol;	GO:0003824 catalytic activity; GO:0004089 carbonate dehydratase activity; GO:0016829 lyase activity; GO:0016835 carbon-oxygen lyase activity; GO:0016836 hydro-lyase activity;	K01672	CA; carbonic anhydrase [EC:4.2.1.1]	map00910 Nitrogen metabolism; map01100 Metabolic pathways	PF00194	Eukaryotic-type carbonic anhydrase	P	KOG0382	Carbonic anhydrase
evm.model.000186F.33	uncharacterized protein LOC111704149 [Eurytemora affinis]	18.134	42.3	9	5	4	52.6	12	9	7	44.9	9	6	6	cytoplasm							PF13202; PF13499	EF hand; EF-hand domain pair
evm.model.000224F.27	extracellular hemoglobin linker L1 precursor [Alvinella pompejana]	14.645	35.9	15	5	5	32.1	12	4	4	32.1	16	4	4	mitochondria,nucleus
evm.model.000384F.3	hypothetical protein CAPTEDRAFT_3904 [Capitella teleta]	18.027	48	16	5	5	64.3	12	8	7	62	16	8	7	extracellular
evm.model.000421F.2	Transitional endoplasmic reticulum ATPase [Mizuhopecten yessoensis]	88.983	7.6	5	4	4	21.3	12	12	12	22.2	14	14	14	cytoplasm	GO:0000003 reproduction; GO:0000226 microtubule cytoskeleton organization; GO:0000731 DNA synthesis involved in DNA repair; GO:0000902 cell morphogenesis; GO:0000904 cell morphogenesis involved in differentiation; GO:0001775 cell activation; GO:0002082 regulation of oxidative phosphorylation; GO:0002165 instar larval or pupal development; GO:0002252 immune effector process; GO:0002263 cell activa…	GO:0000323 lytic vacuole; GO:0000502 proteasome complex; GO:0000785 chromatin; GO:0005576 extracellular region; GO:0005622 intracellular; GO:0005623 cell; GO:0005634 nucleus; GO:0005654 nucleoplasm; GO:0005694 chromosome; GO:0005737 cytoplasm; GO:0005764 lysosome; GO:0005766 primary lysosome; GO:0005767 secondary lysosome; GO:0005773 vacuole; GO:0005775 vacuolar lumen; GO:0005776 autophagosome; G…	GO:0000166 nucleotide binding; GO:0002020 protease binding; GO:0003824 catalytic activity; GO:0005102 signaling receptor binding; GO:0005488 binding; GO:0005515 protein binding; GO:0005524 ATP binding; GO:0008047 enzyme activator activity; GO:0008144 drug binding; GO:0016462 pyrophosphatase activity; GO:0016504 peptidase activator activity; GO:0016787 hydrolase activity; GO:0016817 hydrolase acti…	K13525	VCP, CDC48; transitional endoplasmic reticulum ATPase	map04141 Protein processing in endoplasmic reticulum; map05134 Legionellosis	PF02359; PF02933; PF00004; PF09336	Cell division protein 48 (CDC48), N-terminal domain; Cell division protein 48 (CDC48), domain 2; ATPase family associated with various cellular activities (AAA); Vps4 C terminal oligomerisation domain	O	KOG0730	AAA+-type ATPase
evm.model.000457F.5	mitochondrial ATP synthase subunit b precursor [Mesenchytraeus hydrius]	31.007	13.1	4	4	4	34.7	12	10	10	34.7	10	9	9	mitochondria	GO:0006091 generation of precursor metabolites and energy; GO:0006119 oxidative phosphorylation; GO:0006139 nucleobase-containing compound metabolic process; GO:0006163 purine nucleotide metabolic process; GO:0006164 purine nucleotide biosynthetic process; GO:0006725 cellular aromatic compound metabolic process; GO:0006753 nucleoside phosphate metabolic process; GO:0006754 ATP biosynthetic proces…	GO:0000276 mitochondrial proton-transporting ATP synthase complex, coupling factor F(o); GO:0005622 intracellular; GO:0005623 cell; GO:0005634 nucleus; GO:0005654 nucleoplasm; GO:0005737 cytoplasm; GO:0005739 mitochondrion; GO:0005740 mitochondrial envelope; GO:0005743 mitochondrial inner membrane; GO:0005753 mitochondrial proton-transporting ATP synthase complex; GO:0005759 mitochondrial matrix;…	GO:0005215 transporter activity; GO:0022857 transmembrane transporter activity;	K02127	ATPeF0B, ATP5F1, ATP4; F-type H+-transporting ATPase subunit b	map00190 Oxidative phosphorylation; map01100 Metabolic pathways; map04714 Thermogenesis; map05010 Alzheimer disease; map05012 Parkinson disease; map05016 Huntington disease			C	KOG3976	Mitochondrial F1F0-ATP synthase, subunit b/ATP4
evm.model.000520F.10	RecName: Full=Sarcoplasmic calcium-binding protein; Short=SCP []	19.92	62.5	19	9	9	52.3	12	11	11	68.8	11	11	11	cytoplasm	GO:0006950 response to stress; GO:0006952 defense response; GO:0009605 response to external stimulus; GO:0009607 response to biotic stimulus; GO:0009617 response to bacterium; GO:0042742 defense response to bacterium; GO:0043207 response to external biotic stimulus; GO:0050829 defense response to Gram-negative bacterium; GO:0050896 response to stimulus; GO:0051704 multi-organism process; GO:00517…						PF13202; PF13499	EF hand; EF-hand domain pair
evm.model.000594F.21	group XV phospholipase A2-like [Lingula anatina]	46.979	23.1	16	6	6	16.5	12	5	5	18	10	6	6	mitochondria	GO:0006082 organic acid metabolic process; GO:0006629 lipid metabolic process; GO:0006631 fatty acid metabolic process; GO:0006643 membrane lipid metabolic process; GO:0006644 phospholipid metabolic process; GO:0006650 glycerophospholipid metabolic process; GO:0006665 sphingolipid metabolic process; GO:0006672 ceramide metabolic process; GO:0006793 phosphorus metabolic process; GO:0006796 phospha…	GO:0000323 lytic vacuole; GO:0005576 extracellular region; GO:0005615 extracellular space; GO:0005622 intracellular; GO:0005623 cell; GO:0005634 nucleus; GO:0005654 nucleoplasm; GO:0005737 cytoplasm; GO:0005764 lysosome; GO:0005773 vacuole; GO:0031974 membrane-enclosed lumen; GO:0031981 nuclear lumen; GO:0043226 organelle; GO:0043227 membrane-bounded organelle; GO:0043229 intracellular organelle;…	GO:0003824 catalytic activity; GO:0004620 phospholipase activity; GO:0004622 lysophospholipase activity; GO:0004623 phospholipase A2 activity; GO:0005488 binding; GO:0005543 phospholipid binding; GO:0008289 lipid binding; GO:0008374 O-acyltransferase activity; GO:0016298 lipase activity; GO:0016740 transferase activity; GO:0016746 transferase activity, transferring acyl groups; GO:0016747 transfe…	K06129	LYPLA3; lysophospholipase III [EC:3.1.1.5]	map00564 Glycerophospholipid metabolism; map04142 Lysosome			I	KOG2369	Lecithin:cholesterol acyltransferase (LCAT)/Acyl-ceramide synthase
evm.model.001275F.15	glucose-regulated protein 94 [Crassostrea gigas]	92.438	7.4	4	5	4	16.1	12	11	11	20	13	13	12	extracellular	GO:0001666 response to hypoxia; GO:0002218 activation of innate immune response; GO:0002221 pattern recognition receptor signaling pathway; GO:0002224 toll-like receptor signaling pathway; GO:0002253 activation of immune response; GO:0002376 immune system process; GO:0002682 regulation of immune system process; GO:0002684 positive regulation of immune system process; GO:0002757 immune response-ac…	GO:0005576 extracellular region; GO:0005615 extracellular space; GO:0005622 intracellular; GO:0005623 cell; GO:0005737 cytoplasm; GO:0005783 endoplasmic reticulum; GO:0005788 endoplasmic reticulum lumen; GO:0005789 endoplasmic reticulum membrane; GO:0005790 smooth endoplasmic reticulum; GO:0005829 cytosol; GO:0005886 plasma membrane; GO:0012505 endomembrane system; GO:0016020 membrane; GO:0030139…	GO:0003676 nucleic acid binding; GO:0003723 RNA binding; GO:0005102 signaling receptor binding; GO:0005488 binding; GO:0005509 calcium ion binding; GO:0005515 protein binding; GO:0019899 enzyme binding; GO:0019902 phosphatase binding; GO:0019903 protein phosphatase binding; GO:0043167 ion binding; GO:0043169 cation binding; GO:0046872 metal ion binding; GO:0050750 low-density lipoprotein particle…	K09487	HSP90B, TRA1; heat shock protein 90kDa beta	map04141 Protein processing in endoplasmic reticulum; map04151 PI3K-Akt signaling pathway; map04657 IL-17 signaling pathway; map04915 Estrogen signaling pathway; map04918 Thyroid hormone synthesis; map05200 Pathways in cancer; map05215 Prostate cancer; map05418 Fluid shear stress and atherosclerosis	PF02518	Histidine kinase-, DNA gyrase B-, and HSP90-like ATPase	O	KOG0020	Endoplasmic reticulum glucose-regulated protein (GRP94/endoplasmin), HSP90 family
evm.model.000199F.34	hypothetical protein CAPTEDRAFT_167044 [Capitella teleta]	260.76					7.1	12	12	12	6.5	11	11	11	nucleus	GO:0000003 reproduction; GO:0002064 epithelial cell development; GO:0002065 columnar/cuboidal epithelial cell differentiation; GO:0002066 columnar/cuboidal epithelial cell development; GO:0003006 developmental process involved in reproduction; GO:0006810 transport; GO:0006897 endocytosis; GO:0006950 response to stress; GO:0007009 plasma membrane organization; GO:0007043 cell-cell junction assembl…	GO:0005622 intracellular; GO:0005623 cell; GO:0005737 cytoplasm; GO:0005856 cytoskeleton; GO:0005886 plasma membrane; GO:0005912 adherens junction; GO:0005938 cell cortex; GO:0008091 spectrin; GO:0015629 actin cytoskeleton; GO:0016020 membrane; GO:0016324 apical plasma membrane; GO:0016327 apicolateral plasma membrane; GO:0030054 cell junction; GO:0030863 cortical cytoskeleton; GO:0030864 cortica…	GO:0003779 actin binding; GO:0005488 binding; GO:0005515 protein binding; GO:0008017 microtubule binding; GO:0008092 cytoskeletal protein binding; GO:0015631 tubulin binding;	K06115	SPTB; spectrin beta		PF00435	Spectrin repeat	Z	KOG0517	Beta-spectrin
evm.model.000246F.27	dynein heavy chain 1 [Platynereis dumerilii]	208.48					7	12	11	11	7.8	12	12	12	nucleus	GO:0000003 reproduction; GO:0000086 G2/M transition of mitotic cell cycle; GO:0000226 microtubule cytoskeleton organization; GO:0000278 mitotic cell cycle; GO:0000902 cell morphogenesis; GO:0000904 cell morphogenesis involved in differentiation; GO:0001101 response to acid chemical; GO:0001667 ameboidal-type cell migration; GO:0001709 cell fate determination; GO:0001738 morphogenesis of a polariz…	GO:0000323 lytic vacuole; GO:0000775 chromosome, centromeric region; GO:0000776 kinetochore; GO:0000922 spindle pole; GO:0002177 manchette; GO:0005576 extracellular region; GO:0005622 intracellular; GO:0005623 cell; GO:0005634 nucleus; GO:0005635 nuclear envelope; GO:0005694 chromosome; GO:0005737 cytoplasm; GO:0005764 lysosome; GO:0005766 primary lysosome; GO:0005773 vacuole; GO:0005775 vacuolar…	GO:0003774 motor activity; GO:0003777 microtubule motor activity; GO:0003824 catalytic activity; GO:0005488 binding; GO:0005515 protein binding; GO:0008569 ATP-dependent microtubule motor activity, minus-end-directed; GO:0016462 pyrophosphatase activity; GO:0016787 hydrolase activity; GO:0016817 hydrolase activity, acting on acid anhydrides; GO:0016818 hydrolase activity, acting on acid anhydride…	K10413	DYNC1H; dynein heavy chain 1, cytosolic	map04145 Phagosome; map04962 Vasopressin-regulated water reabsorption; map05132 Salmonella infection	PF12774; PF12775; PF12780	Hydrolytic ATP binding site of dynein motor region D1; P-loop containing dynein motor region D3; P-loop containing dynein motor region D4	Z	KOG3595	Dyneins, heavy chain
evm.model.000000F.192	hypothetical protein CAPTEDRAFT_156715 [Capitella teleta]	25.648	42.7	10	10	10	30.2	11	7	7	42.7	13	10	10	cytoplasm				K09580	PDIA1, P4HB; protein disulfide-isomerase A1 [EC:5.3.4.1]	map04141 Protein processing in endoplasmic reticulum	PF13848; PF00085	Thioredoxin-like domain; Thioredoxin	O	KOG0190	Protein disulfide isomerase (prolyl 4-hydroxylase beta subunit)
evm.model.000008F.55	hypothetical protein OCBIM_22038847mg [Octopus bimaculoides]	96.761	13.1	10	9	9	11	11	9	9	15	13	12	12	nucleus				K17094	ANXA6; annexin A6				U	KOG0819	Annexin
evm.model.000010F.89	hypothetical protein CAPTEDRAFT_223312 [Capitella teleta]	55.612	4.6	2	2	2	27.2	11	10	10	19.2	10	7	7	cytoplasm	GO:0006403 RNA localization; GO:0006810 transport; GO:0006811 ion transport; GO:0006812 cation transport; GO:0006873 cellular ion homeostasis; GO:0006885 regulation of pH; GO:0007035 vacuolar acidification; GO:0007275 multicellular organism development; GO:0007568 aging; GO:0008340 determination of adult lifespan; GO:0009987 cellular process; GO:0010259 multicellular organism aging; GO:0015672 mo…	GO:0000221 vacuolar proton-transporting V-type ATPase, V1 domain; GO:0000323 lytic vacuole; GO:0005622 intracellular; GO:0005623 cell; GO:0005737 cytoplasm; GO:0005764 lysosome; GO:0005765 lysosomal membrane; GO:0005773 vacuole; GO:0005774 vacuolar membrane; GO:0005886 plasma membrane; GO:0016020 membrane; GO:0016469 proton-transporting two-sector ATPase complex; GO:0016471 vacuolar proton-transp…	GO:0003824 catalytic activity; GO:0005215 transporter activity; GO:0008324 cation transmembrane transporter activity; GO:0015075 ion transmembrane transporter activity; GO:0015077 monovalent inorganic cation transmembrane transporter activity; GO:0015078 proton transmembrane transporter activity; GO:0015318 inorganic molecular entity transmembrane transporter activity; GO:0015399 primary active t…	K02144	ATPeV1H; V-type H+-transporting ATPase subunit H	map00190 Oxidative phosphorylation; map01100 Metabolic pathways; map04142 Lysosome; map04145 Phagosome; map04150 mTOR signaling pathway; map04721 Synaptic vesicle cycle; map05110 Vibrio cholerae infection; map05120 Epithelial cell signaling in Helicobacter pylori infection; map05152 Tuberculosis; map05165 Human papillomavirus infection; map05323 Rheumatoid arthritis			C	KOG2759	Vacuolar H+-ATPase V1 sector, subunit H
evm.model.000065F.35	hypothetical protein CAPTEDRAFT_155582 [Capitella teleta]	91.68	7.2	3	3	3	22.1	11	9	9	19.8	10	9	9	cytoplasm				K21440	ANKRD50; ankyrin repeat domain-containing protein 50				M	KOG4177	Ankyrin
evm.model.000070F.17	hypothetical protein CAPTEDRAFT_224867 [Capitella teleta]	303.53	0.6	1	1	1	5.3	11	11	11	6.4	14	12	12	nucleus	GO:0006810 transport; GO:0006892 post-Golgi vesicle-mediated transport; GO:0006895 Golgi to endosome transport; GO:0006914 autophagy; GO:0006996 organelle organization; GO:0007005 mitochondrion organization; GO:0007275 multicellular organism development; GO:0007399 nervous system development; GO:0007610 behavior; GO:0007626 locomotory behavior; GO:0008104 protein localization; GO:0008152 metaboli…	GO:0005622 intracellular; GO:0005623 cell; GO:0005737 cytoplasm; GO:0005739 mitochondrion; GO:0005740 mitochondrial envelope; GO:0005741 mitochondrial outer membrane; GO:0005829 cytosol; GO:0012505 endomembrane system; GO:0016020 membrane; GO:0019867 outer membrane; GO:0030141 secretory granule; GO:0031045 dense core granule; GO:0031090 organelle membrane; GO:0031410 cytoplasmic vesicle; GO:00319…		K19525	VPS13A_C; vacuolar protein sorting-associated protein 13A/C				U	KOG1809	Vacuolar protein sorting-associated protein
evm.model.000129F.44	hypothetical protein HELRODRAFT_185027 [Helobdella robusta]	94.302	5.2	4	3	3	13	11	8	8	14.8	9	8	8	cytoplasm	GO:0006412 translation; GO:0006414 translational elongation; GO:0006518 peptide metabolic process; GO:0006807 nitrogen compound metabolic process; GO:0006950 response to stress; GO:0006952 defense response; GO:0008152 metabolic process; GO:0009058 biosynthetic process; GO:0009059 macromolecule biosynthetic process; GO:0009605 response to external stimulus; GO:0009607 response to biotic stimulus; …	GO:0005622 intracellular; GO:0005623 cell; GO:0005737 cytoplasm; GO:0005829 cytosol;	GO:0003676 nucleic acid binding; GO:0003723 RNA binding; GO:0003746 translation elongation factor activity; GO:0005488 binding; GO:0008135 translation factor activity, RNA binding; GO:0097159 organic cyclic compound binding; GO:1901363 heterocyclic compound binding;	K03234	EEF2; elongation factor 2	map04152 AMPK signaling pathway; map04921 Oxytocin signaling pathway	PF00009; PF03144; PF03764; PF00679	Elongation factor Tu GTP binding domain; Elongation factor Tu domain 2; Elongation factor G, domain IV; Elongation factor G C-terminus	J	KOG0469	Elongation factor 2
evm.model.000184F.37	PREDICTED: probable cytosolic oligopeptidase A [Aplysia californica]	83.214	5.8	3	3	3	10.1	11	5	5	17.5	14	10	10	mitochondria	GO:0006508 proteolysis; GO:0006518 peptide metabolic process; GO:0006807 nitrogen compound metabolic process; GO:0008152 metabolic process; GO:0009987 cellular process; GO:0019538 protein metabolic process; GO:0034641 cellular nitrogen compound metabolic process; GO:0043170 macromolecule metabolic process; GO:0043603 cellular amide metabolic process; GO:0044237 cellular metabolic process; GO:0044…	GO:0005622 intracellular; GO:0005623 cell; GO:0005737 cytoplasm; GO:0005739 mitochondrion; GO:0005740 mitochondrial envelope; GO:0005758 mitochondrial intermembrane space; GO:0031967 organelle envelope; GO:0031970 organelle envelope lumen; GO:0031974 membrane-enclosed lumen; GO:0031975 envelope; GO:0043226 organelle; GO:0043227 membrane-bounded organelle; GO:0043229 intracellular organelle; GO:00…	GO:0003824 catalytic activity; GO:0004175 endopeptidase activity; GO:0004222 metalloendopeptidase activity; GO:0008233 peptidase activity; GO:0008237 metallopeptidase activity; GO:0016787 hydrolase activity; GO:0070011 peptidase activity, acting on L-amino acid peptides; GO:0140096 catalytic activity, acting on a protein;	K01414	prlC; oligopeptidase A [EC:3.4.24.70]				O	KOG2089	Metalloendopeptidase family - saccharolysin & thimet oligopeptidase
evm.model.000213F.14.2	myosin essential light chain [Eisenia fetida]	17.718	53.8	13	8	8	54.4	11	11	11	67.7	13	10	10	cytoplasm	GO:0003008 system process; GO:0003012 muscle system process; GO:0006936 muscle contraction; GO:0007498 mesoderm development; GO:0009888 tissue development; GO:0032501 multicellular organismal process; GO:0032502 developmental process; GO:0048856 anatomical structure development;	GO:0005622 intracellular; GO:0005623 cell; GO:0005737 cytoplasm; GO:0005856 cytoskeleton; GO:0005859 muscle myosin complex; GO:0015629 actin cytoskeleton; GO:0016459 myosin complex; GO:0016460 myosin II complex; GO:0032991 protein-containing complex; GO:0043226 organelle; GO:0043228 non-membrane-bounded organelle; GO:0043229 intracellular organelle; GO:0043232 intracellular non-membrane-bounded o…	GO:0000146 microfilament motor activity; GO:0003774 motor activity; GO:0003824 catalytic activity; GO:0016462 pyrophosphatase activity; GO:0016787 hydrolase activity; GO:0016817 hydrolase activity, acting on acid anhydrides; GO:0016818 hydrolase activity, acting on acid anhydrides, in phosphorus-containing anhydrides; GO:0017111 nucleoside-triphosphatase activity;	K12749	MYL3; myosin light chain 3	map04260 Cardiac muscle contraction; map04261 Adrenergic signaling in cardiomyocytes; map04371 Apelin signaling pathway; map05410 Hypertrophic cardiomyopathy (HCM); map05414 Dilated cardiomyopathy (DCM)	PF13499	EF-hand domain pair	Z	KOG0030	Myosin essential light chain, EF-Hand protein superfamily
evm.model.000272F.2	haemoglobin A2c chain precursor [Arenicola marina]	18.848	42.7	13	6	6	32.9	11	8	8	39.6	8	5	5	extracellular							PF00042	Globin
evm.model.000275F.11	hypothetical protein CAPTEDRAFT_166194 [Capitella teleta]	37.048	9.1	3	2	2	32.9	11	8	8	24.5	9	6	6	cytoplasm	GO:0005975 carbohydrate metabolic process; GO:0005996 monosaccharide metabolic process; GO:0005997 xylulose metabolic process; GO:0005999 xylulose biosynthetic process; GO:0006002 fructose 6-phosphate metabolic process; GO:0006081 cellular aldehyde metabolic process; GO:0006098 pentose-phosphate shunt; GO:0006139 nucleobase-containing compound metabolic process; GO:0006725 cellular aromatic compo…	GO:0005622 intracellular; GO:0005623 cell; GO:0005634 nucleus; GO:0005654 nucleoplasm; GO:0005737 cytoplasm; GO:0005829 cytosol; GO:0031974 membrane-enclosed lumen; GO:0031981 nuclear lumen; GO:0043226 organelle; GO:0043227 membrane-bounded organelle; GO:0043229 intracellular organelle; GO:0043231 intracellular membrane-bounded organelle; GO:0043233 organelle lumen; GO:0070013 intracellular organ…	GO:0003824 catalytic activity; GO:0004801 sedoheptulose-7-phosphate:D-glyceraldehyde-3-phosphate glyceronetransferase activity; GO:0005488 binding; GO:0016740 transferase activity; GO:0016744 transferase activity, transferring aldehyde or ketonic groups; GO:0030246 carbohydrate binding; GO:0036094 small molecule binding; GO:0048029 monosaccharide binding;	K00616	E2.2.1.2, talA, talB; transaldolase [EC:2.2.1.2]	map00030 Pentose phosphate pathway; map01100 Metabolic pathways; map01200 Carbon metabolism; map01230 Biosynthesis of amino acids	PF00923	Transaldolase	G	KOG2772	Transaldolase
evm.model.000357F.51	calreticulin [Eisenia andrei]	47.289	41.6	17	14	13	34.2	11	8	8	35	15	12	11	endoplasmic reticulum	GO:0000003 reproduction; GO:0000122 negative regulation of transcription by RNA polymerase II; GO:0002376 immune system process; GO:0002396 MHC protein complex assembly; GO:0002397 MHC class I protein complex assembly; GO:0002474 antigen processing and presentation of peptide antigen via MHC class I; GO:0002478 antigen processing and presentation of exogenous peptide antigen; GO:0002479 antigen p…	GO:0001669 acrosomal vesicle; GO:0005576 extracellular region; GO:0005615 extracellular space; GO:0005622 intracellular; GO:0005623 cell; GO:0005634 nucleus; GO:0005635 nuclear envelope; GO:0005737 cytoplasm; GO:0005783 endoplasmic reticulum; GO:0005788 endoplasmic reticulum lumen; GO:0005789 endoplasmic reticulum membrane; GO:0005790 smooth endoplasmic reticulum; GO:0005793 endoplasmic reticulum…	GO:0001846 opsonin binding; GO:0001848 complement binding; GO:0001849 complement component C1q complex binding; GO:0003676 nucleic acid binding; GO:0003677 DNA binding; GO:0003723 RNA binding; GO:0003729 mRNA binding; GO:0005102 signaling receptor binding; GO:0005178 integrin binding; GO:0005488 binding; GO:0005506 iron ion binding; GO:0005509 calcium ion binding; GO:0005515 protein binding; GO:0…	K08057	CALR; calreticulin	map04141 Protein processing in endoplasmic reticulum; map04145 Phagosome; map04612 Antigen processing and presentation; map05142 Chagas disease (American trypanosomiasis); map05163 Human cytomegalovirus infection; map05166 Human T-cell leukemia virus 1 infection; map05168 Herpes simplex virus 1 infection; map05169 Epstein-Barr virus infection; map05170 Human immunodeficiency virus 1 infection			O	KOG0674	Calreticulin
evm.model.000559F.5	hypothetical protein CAPTEDRAFT_177943 [Capitella teleta]	225.8	0.5	1	1	1	8.5	11	11	11	5.8	9	8	8	cytoplasm	GO:0006082 organic acid metabolic process; GO:0006520 cellular amino acid metabolic process; GO:0006536 glutamate metabolic process; GO:0006537 glutamate biosynthetic process; GO:0006541 glutamine metabolic process; GO:0006807 nitrogen compound metabolic process; GO:0008152 metabolic process; GO:0008652 cellular amino acid biosynthetic process; GO:0009058 biosynthetic process; GO:0009064 glutamin…	GO:0005622 intracellular; GO:0005623 cell; GO:0005737 cytoplasm;	GO:0003824 catalytic activity; GO:0015930 glutamate synthase activity; GO:0016491 oxidoreductase activity; GO:0016638 oxidoreductase activity, acting on the CH-NH2 group of donors;	K00264	GLT1; glutamate synthase (NADH) [EC:1.4.1.14]	map00250 Alanine, aspartate and glutamate metabolism; map00910 Nitrogen metabolism; map01100 Metabolic pathways; map01230 Biosynthesis of amino acids	PF00310; PF04898; PF01645; PF07992	Glutamine amidotransferases class-II; Glutamate synthase central domain; Conserved region in glutamate synthase; Pyridine nucleotide-disulphide oxidoreductase	E	KOG0399	Glutamate synthase
evm.model.001003F.7	hypothetical protein CAPTEDRAFT_169991 [Capitella teleta]	30.288	12.5	2	2	2	36.2	11	6	6	50.9	9	9	8	cytoplasm				K06111	EXOC4, SEC8; exocyst complex component 4		PF03096	Ndr family	S	KOG2931	Differentiation-related gene 1 protein (NDR1 protein), related proteins
evm.model.001196F.6	PREDICTED: probable beta-D-xylosidase 6 [Branchiostoma belcheri]	84.128	14	3	10	1	17.3	11	10	10	16.5	14	10	1	extracellular				K05349	bglX; beta-glucosidase [EC:3.2.1.21]	map00500 Starch and sucrose metabolism; map01100 Metabolic pathways	PF00933; PF01915	Glycosyl hydrolase family 3 N terminal domain; Glycosyl hydrolase family 3 C-terminal domain
evm.model.000008F.8	"peptidyl prolyl cis trans isomerase A, partial [Conus miles]"	17.601	23.2	6	3	3	44.5	10	7	7	39	8	6	5	cytoplasm				K09565	PPIF; peptidyl-prolyl isomerase F (cyclophilin D) [EC:5.2.1.8]	map04020 Calcium signaling pathway; map04022 cGMP-PKG signaling pathway; map05012 Parkinson disease; map05016 Huntington disease; map05145 Toxoplasmosis	PF00160	Cyclophilin type peptidyl-prolyl cis-trans isomerase/CLD	O	KOG0865	Cyclophilin type peptidyl-prolyl cis-trans isomerase
evm.model.000030F.55	Gapdh2 [Nephila clavipes]	35.643	38.5	1	8	1	37.6	10	10	1	47.5	2	11	1	cytoplasm	GO:0000768 syncytium formation by plasma membrane fusion; GO:0005975 carbohydrate metabolic process; GO:0006082 organic acid metabolic process; GO:0006090 pyruvate metabolic process; GO:0006091 generation of precursor metabolites and energy; GO:0006096 glycolytic process; GO:0006139 nucleobase-containing compound metabolic process; GO:0006163 purine nucleotide metabolic process; GO:0006164 purine…	GO:0005622 intracellular; GO:0005623 cell; GO:0005737 cytoplasm; GO:0030016 myofibril; GO:0030017 sarcomere; GO:0030018 Z disc; GO:0031430 M band; GO:0031672 A band; GO:0031674 I band; GO:0043226 organelle; GO:0043228 non-membrane-bounded organelle; GO:0043229 intracellular organelle; GO:0043232 intracellular non-membrane-bounded organelle; GO:0043292 contractile fiber; GO:0099080 supramolecular …	GO:0003824 catalytic activity; GO:0004365 glyceraldehyde-3-phosphate dehydrogenase (NAD+) (phosphorylating) activity; GO:0016491 oxidoreductase activity; GO:0016620 oxidoreductase activity, acting on the aldehyde or oxo group of donors, NAD or NADP as acceptor; GO:0016903 oxidoreductase activity, acting on the aldehyde or oxo group of donors; GO:0043891 glyceraldehyde-3-phosphate dehydrogenase (N…	K00134	GAPDH, gapA; glyceraldehyde 3-phosphate dehydrogenase [EC:1.2.1.12]	map00010 Glycolysis / Gluconeogenesis; map01100 Metabolic pathways; map01200 Carbon metabolism; map01230 Biosynthesis of amino acids; map04066 HIF-1 signaling pathway; map05010 Alzheimer disease; map05130 Pathogenic Escherichia coli infection	PF00044; PF02800	Glyceraldehyde 3-phosphate dehydrogenase, NAD binding domain; Glyceraldehyde 3-phosphate dehydrogenase, C-terminal domain	G	KOG0657	Glyceraldehyde 3-phosphate dehydrogenase
evm.model.000049F.52	hypothetical protein HELRODRAFT_160072 [Helobdella robusta]	16.565	45.2	6	6	6	58.9	10	9	9	69.9	12	10	10	cytoplasm				K05765	CFL; cofilin	map04360 Axon guidance; map04666 Fc gamma R-mediated phagocytosis; map04810 Regulation of actin cytoskeleton; map05133 Pertussis; map05170 Human immunodeficiency virus 1 infection	PF00241	Cofilin/tropomyosin-type actin-binding protein	Z	KOG1735	Actin depolymerizing factor
evm.model.000184F.22.1	hypothetical protein HELRODRAFT_184843 [Helobdella robusta]	62.411	6.5	2	2	2	19	10	7	7	25.1	13	10	10	extracellular	GO:0006082 organic acid metabolic process; GO:0006091 generation of precursor metabolites and energy; GO:0006464 cellular protein modification process; GO:0006520 cellular amino acid metabolic process; GO:0006575 cellular modified amino acid metabolic process; GO:0006807 nitrogen compound metabolic process; GO:0007275 multicellular organism development; GO:0008152 metabolic process; GO:0009653 an…	GO:0005622 intracellular; GO:0005623 cell; GO:0005634 nucleus; GO:0005654 nucleoplasm; GO:0005737 cytoplasm; GO:0005739 mitochondrion; GO:0005783 endoplasmic reticulum; GO:0005788 endoplasmic reticulum lumen; GO:0005829 cytosol; GO:0012505 endomembrane system; GO:0016222 procollagen-proline 4-dioxygenase complex; GO:0031974 membrane-enclosed lumen; GO:0031981 nuclear lumen; GO:0032991 protein-con…	GO:0003824 catalytic activity; GO:0004656 procollagen-proline 4-dioxygenase activity; GO:0005488 binding; GO:0005515 protein binding; GO:0009055 electron transfer activity; GO:0016491 oxidoreductase activity; GO:0016705 oxidoreductase activity, acting on paired donors, with incorporation or reduction of molecular oxygen; GO:0016706 2-oxoglutarate-dependent dioxygenase activity; GO:0019798 procoll…	K00472	P4HA; prolyl 4-hydroxylase [EC:1.14.11.2]	map00330 Arginine and proline metabolism; map01100 Metabolic pathways	PF13640	2OG-Fe(II) oxygenase superfamily	E	KOG1591	Prolyl 4-hydroxylase alpha subunit
evm.model.000829F.9	"hypothetical protein CAPTEDRAFT_134807, partial [Capitella teleta]"	66.163	3.6	2	2	2	24.5	10	9	9	37.3	14	14	14	plasma membrane	GO:0000003 reproduction; GO:0000902 cell morphogenesis; GO:0000904 cell morphogenesis involved in differentiation; GO:0001667 ameboidal-type cell migration; GO:0001736 establishment of planar polarity; GO:0001738 morphogenesis of a polarized epithelium; GO:0002009 morphogenesis of an epithelium; GO:0002064 epithelial cell development; GO:0002065 columnar/cuboidal epithelial cell differentiation; …	GO:0005576 extracellular region; GO:0005622 intracellular; GO:0005623 cell; GO:0005634 nucleus; GO:0005737 cytoplasm; GO:0005829 cytosol; GO:0005856 cytoskeleton; GO:0005884 actin filament; GO:0005886 plasma membrane; GO:0005911 cell-cell junction; GO:0005938 cell cortex; GO:0015629 actin cytoskeleton; GO:0016020 membrane; GO:0016528 sarcoplasm; GO:0030016 myofibril; GO:0030054 cell junction; GO:…	GO:0003779 actin binding; GO:0005488 binding; GO:0005515 protein binding; GO:0008092 cytoskeletal protein binding; GO:0044877 protein-containing complex binding; GO:0051015 actin filament binding;						Z	KOG0318	WD40 repeat stress protein/actin interacting protein
evm.model.000301F.43	PREDICTED: biliverdin reductase A [Crassostrea gigas]	33.436	34.2	9	6	6	38.5	10	7	7	43.8	10	8	8	endoplasmic reticulum	GO:0006725 cellular aromatic compound metabolic process; GO:0006778 porphyrin-containing compound metabolic process; GO:0006787 porphyrin-containing compound catabolic process; GO:0006807 nitrogen compound metabolic process; GO:0008152 metabolic process; GO:0009056 catabolic process; GO:0009987 cellular process; GO:0019439 aromatic compound catabolic process; GO:0033013 tetrapyrrole metabolic pro…	GO:0005622 intracellular; GO:0005623 cell; GO:0005737 cytoplasm; GO:0005829 cytosol;	GO:0000166 nucleotide binding; GO:0003824 catalytic activity; GO:0004074 biliverdin reductase activity; GO:0005488 binding; GO:0016491 oxidoreductase activity; GO:0016627 oxidoreductase activity, acting on the CH-CH group of donors; GO:0016628 oxidoreductase activity, acting on the CH-CH group of donors, NAD or NADP as acceptor; GO:0036094 small molecule binding; GO:0097159 organic cyclic compoun…	K00214	BLVRA, bvdR; biliverdin reductase [EC:1.3.1.24]	map00860 Porphyrin and chlorophyll metabolism; map01100 Metabolic pathways
evm.model.000381F.12	"cytochrome c oxidase subunit IV, partial [Riftia pachyptila]"	22.847	20.7	4	4	4	32.3	10	8	8	38.4	10	9	9	mitochondria	GO:0000278 mitotic cell cycle; GO:0001666 response to hypoxia; GO:0006091 generation of precursor metabolites and energy; GO:0006119 oxidative phosphorylation; GO:0006123 mitochondrial electron transport, cytochrome c to oxygen; GO:0006139 nucleobase-containing compound metabolic process; GO:0006163 purine nucleotide metabolic process; GO:0006725 cellular aromatic compound metabolic process; GO:0…	GO:0005622 intracellular; GO:0005623 cell; GO:0005634 nucleus; GO:0005737 cytoplasm; GO:0005739 mitochondrion; GO:0005740 mitochondrial envelope; GO:0005743 mitochondrial inner membrane; GO:0005746 mitochondrial respirasome; GO:0005751 mitochondrial respiratory chain complex IV; GO:0016020 membrane; GO:0019866 organelle inner membrane; GO:0031090 organelle membrane; GO:0031966 mitochondrial membr…	GO:0003824 catalytic activity; GO:0004129 cytochrome-c oxidase activity; GO:0005215 transporter activity; GO:0008324 cation transmembrane transporter activity; GO:0009055 electron transfer activity; GO:0015002 heme-copper terminal oxidase activity; GO:0015075 ion transmembrane transporter activity; GO:0015077 monovalent inorganic cation transmembrane transporter activity; GO:0015078 proton transm…	K02263	COX4; cytochrome c oxidase subunit 4	map00190 Oxidative phosphorylation; map01100 Metabolic pathways; map04260 Cardiac muscle contraction; map04714 Thermogenesis; map04932 Non-alcoholic fatty liver disease (NAFLD); map05010 Alzheimer disease; map05012 Parkinson disease; map05016 Huntington disease			C	KOG4075	Cytochrome c oxidase, subunit IV/COX5b
evm.model.000414F.17	hypothetical protein CAPTEDRAFT_20184 [Capitella teleta]	22.49	46.7	10	9	8	37.1	10	9	9	48.2	10	10	10	cytoplasm	GO:0002165 instar larval or pupal development; GO:0007275 multicellular organism development; GO:0007399 nervous system development; GO:0007417 central nervous system development; GO:0007420 brain development; GO:0009653 anatomical structure morphogenesis; GO:0009791 post-embryonic development; GO:0009886 post-embryonic animal morphogenesis; GO:0032501 multicellular organismal process; GO:0032502…	GO:0005622 intracellular; GO:0005623 cell; GO:0005737 cytoplasm; GO:0005829 cytosol;	GO:0003779 actin binding; GO:0003785 actin monomer binding; GO:0005488 binding; GO:0005515 protein binding; GO:0008092 cytoskeletal protein binding;						N	KOG4794	Thymosin beta
evm.model.000515F.17.1	heat shock 70 kDa protein 12A isoform X2 [Lingula anatina]	183.58	1.5	2	2	2	6.2	10	9	9	5.7	8	7	7	mitochondria									O	KOG0101	Molecular chaperones HSP70/HSC70, HSP70 superfamily
evm.model.000597F.1	PREDICTED: LOW QUALITY PROTEIN: interferon-inducible GTPase 1-like [Cricetulus griseus]	47.94	19.6	7	7	7	26	10	9	4	28.3	10	10	6	nucleus	GO:0002376 immune system process; GO:0006950 response to stress; GO:0006952 defense response; GO:0006955 immune response; GO:0009605 response to external stimulus; GO:0009607 response to biotic stimulus; GO:0009615 response to virus; GO:0009617 response to bacterium; GO:0009987 cellular process; GO:0010033 response to organic substance; GO:0034097 response to cytokine; GO:0034341 response to inte…	GO:0005622 intracellular; GO:0005623 cell; GO:0005737 cytoplasm; GO:0005783 endoplasmic reticulum; GO:0005789 endoplasmic reticulum membrane; GO:0012505 endomembrane system; GO:0016020 membrane; GO:0031984 organelle subcompartment; GO:0042175 nuclear outer membrane-endoplasmic reticulum membrane network; GO:0043226 organelle; GO:0043227 membrane-bounded organelle; GO:0043229 intracellular organel…	GO:0003824 catalytic activity; GO:0003924 GTPase activity; GO:0016462 pyrophosphatase activity; GO:0016787 hydrolase activity; GO:0016817 hydrolase activity, acting on acid anhydrides; GO:0016818 hydrolase activity, acting on acid anhydrides, in phosphorus-containing anhydrides; GO:0017111 nucleoside-triphosphatase activity;
evm.model.000021F.69	uncharacterized protein LOC110463285 isoform X4 [Mizuhopecten yessoensis]	76.958					21.2	10	10	10	10.2	5	5	5	nucleus	GO:0000122 negative regulation of transcription by RNA polymerase II; GO:0006355 regulation of transcription, DNA-templated; GO:0006357 regulation of transcription by RNA polymerase II; GO:0007162 negative regulation of cell adhesion; GO:0007275 multicellular organism development; GO:0007346 regulation of mitotic cell cycle; GO:0007399 nervous system development; GO:0008064 regulation of actin po…	GO:0001726 ruffle; GO:0005622 intracellular; GO:0005623 cell; GO:0005634 nucleus; GO:0005737 cytoplasm; GO:0005739 mitochondrion; GO:0005829 cytosol; GO:0005856 cytoskeleton; GO:0005886 plasma membrane; GO:0015630 microtubule cytoskeleton; GO:0016020 membrane; GO:0031252 cell leading edge; GO:0031253 cell projection membrane; GO:0031256 leading edge membrane; GO:0032587 ruffle membrane; GO:004299…	GO:0005488 binding; GO:0005515 protein binding; GO:0008013 beta-catenin binding;	K22808	KANK; KN motif and ankyrin repeat domain-containing protein				T	KOG0514	Ankyrin repeat protein
evm.model.000220F.14	hypothetical protein CAPTEDRAFT_173154 [Capitella teleta]	105.82					11.7	10	8	8	12	10	7	7	mitochondria	GO:0006082 organic acid metabolic process; GO:0006091 generation of precursor metabolites and energy; GO:0006520 cellular amino acid metabolic process; GO:0006553 lysine metabolic process; GO:0006554 lysine catabolic process; GO:0006807 nitrogen compound metabolic process; GO:0008152 metabolic process; GO:0008652 cellular amino acid biosynthetic process; GO:0009056 catabolic process; GO:0009058 b…	GO:0005622 intracellular; GO:0005623 cell; GO:0005737 cytoplasm; GO:0005739 mitochondrion; GO:0005759 mitochondrial matrix; GO:0031974 membrane-enclosed lumen; GO:0043226 organelle; GO:0043227 membrane-bounded organelle; GO:0043229 intracellular organelle; GO:0043231 intracellular membrane-bounded organelle; GO:0043233 organelle lumen; GO:0070013 intracellular organelle lumen;	GO:0003824 catalytic activity; GO:0004753 saccharopine dehydrogenase activity; GO:0016491 oxidoreductase activity; GO:0016645 oxidoreductase activity, acting on the CH-NH group of donors; GO:0016646 oxidoreductase activity, acting on the CH-NH group of donors, NAD or NADP as acceptor; GO:0047130 saccharopine dehydrogenase (NADP+, L-lysine-forming) activity; GO:0047131 saccharopine dehydrogenase (…	K14157	AASS; alpha-aminoadipic semialdehyde synthase [EC:1.5.1.8 1.5.1.9]	map00310 Lysine degradation; map01100 Metabolic pathways	PF05222; PF01262	Alanine dehydrogenase/PNT, N-terminal domain; Alanine dehydrogenase/PNT, C-terminal domain	E	KOG0172	Lysine-ketoglutarate reductase/saccharopine dehydrogenase
evm.model.000282F.9	PREDICTED: src substrate cortactin-like isoform X2 [Branchiostoma belcheri]	64.808					16.8	10	7	7	16.8	6	6	6	nucleus	GO:0000003 reproduction; GO:0000902 cell morphogenesis; GO:0001558 regulation of cell growth; GO:0001667 ameboidal-type cell migration; GO:0002064 epithelial cell development; GO:0002065 columnar/cuboidal epithelial cell differentiation; GO:0002066 columnar/cuboidal epithelial cell development; GO:0003006 developmental process involved in reproduction; GO:0006810 transport; GO:0006886 intracellul…	GO:0001726 ruffle; GO:0002102 podosome; GO:0005622 intracellular; GO:0005623 cell; GO:0005737 cytoplasm; GO:0005794 Golgi apparatus; GO:0005819 spindle; GO:0005829 cytosol; GO:0005856 cytoskeleton; GO:0005886 plasma membrane; GO:0005905 clathrin-coated pit; GO:0005938 cell cortex; GO:0012505 endomembrane system; GO:0015629 actin cytoskeleton; GO:0015630 microtubule cytoskeleton; GO:0016020 membra…	GO:0005488 binding; GO:0005515 protein binding; GO:0005522 profilin binding; GO:0044877 protein-containing complex binding; GO:0070064 proline-rich region binding; GO:0071933 Arp2/3 complex binding;	K06106	CTTN, EMS1; cortactin	map04530 Tight junction; map05100 Bacterial invasion of epithelial cells; map05130 Pathogenic Escherichia coli infection; map05131 Shigellosis; map05205 Proteoglycans in cancer
evm.model.000342F.5	hypothetical protein CAPTEDRAFT_165342 [Capitella teleta]	65.299					27.1	10	9	9	11.1	4	4	4	cytoplasm	GO:0000902 cell morphogenesis; GO:0000904 cell morphogenesis involved in differentiation; GO:0001738 morphogenesis of a polarized epithelium; GO:0001932 regulation of protein phosphorylation; GO:0001933 negative regulation of protein phosphorylation; GO:0002009 morphogenesis of an epithelium; GO:0002028 regulation of sodium ion transport; GO:0002064 epithelial cell development; GO:0002065 columna…	GO:0001726 ruffle; GO:0005622 intracellular; GO:0005623 cell; GO:0005737 cytoplasm; GO:0005856 cytoskeleton; GO:0005886 plasma membrane; GO:0005902 microvillus; GO:0005903 brush border; GO:0005929 cilium; GO:0012505 endomembrane system; GO:0015629 actin cytoskeleton; GO:0016020 membrane; GO:0016324 apical plasma membrane; GO:0030175 filopodium; GO:0031252 cell leading edge; GO:0031253 cell projec…	GO:0001664 G protein-coupled receptor binding; GO:0005102 signaling receptor binding; GO:0005198 structural molecule activity; GO:0005488 binding; GO:0005515 protein binding; GO:0008013 beta-catenin binding; GO:0008092 cytoskeletal protein binding; GO:0016247 channel regulator activity; GO:0017022 myosin binding; GO:0017081 chloride channel regulator activity; GO:0019899 enzyme binding; GO:001990…	K13365	SLC9A3R1, NHERF1; Na(+)/H(+) exchange regulatory cofactor NHE-RF1	map04530 Tight junction; map04928 Parathyroid hormone synthesis, secretion and action; map05130 Pathogenic Escherichia coli infection; map05165 Human papillomavirus infection	PF00595	PDZ domain (Also known as DHR or GLGF)	S	KOG3528	FOG: PDZ domain
evm.model.000368F.6	"myosin heavy chain, non-muscle isoform X3 [Lingula anatina]"	56.749					21.7	10	9	9	21.7	11	9	9	nucleus	GO:0000003 reproduction; GO:0000278 mitotic cell cycle; GO:0000281 mitotic cytokinesis; GO:0000910 cytokinesis; GO:0001654 eye development; GO:0001655 urogenital system development; GO:0001667 ameboidal-type cell migration; GO:0001700 embryonic development via the syncytial blastoderm; GO:0001736 establishment of planar polarity; GO:0001738 morphogenesis of a polarized epithelium; GO:0001745 comp…	GO:0001725 stress fiber; GO:0005622 intracellular; GO:0005623 cell; GO:0005737 cytoplasm; GO:0005826 actomyosin contractile ring; GO:0005829 cytosol; GO:0005856 cytoskeleton; GO:0005859 muscle myosin complex; GO:0005886 plasma membrane; GO:0005903 brush border; GO:0005911 cell-cell junction; GO:0005938 cell cortex; GO:0015629 actin cytoskeleton; GO:0016020 membrane; GO:0016459 myosin complex; GO:…	GO:0000146 microfilament motor activity; GO:0000166 nucleotide binding; GO:0000287 magnesium ion binding; GO:0003774 motor activity; GO:0003779 actin binding; GO:0003824 catalytic activity; GO:0005198 structural molecule activity; GO:0005488 binding; GO:0005515 protein binding; GO:0005524 ATP binding; GO:0008092 cytoskeletal protein binding; GO:0008144 drug binding; GO:0008307 structural constitu…	K10352	MYH; myosin heavy chain	map04530 Tight junction; map05130 Pathogenic Escherichia coli infection			Z	KOG0161	Myosin class II heavy chain
evm.model.000004F.105	hypothetical protein CAPTEDRAFT_222818 [Capitella teleta]	44.823	9.6	3	3	3	25.6	9	7	7	30.9	13	9	9	cytoplasm	GO:0000768 syncytium formation by plasma membrane fusion; GO:0005975 carbohydrate metabolic process; GO:0006082 organic acid metabolic process; GO:0006090 pyruvate metabolic process; GO:0006091 generation of precursor metabolites and energy; GO:0006096 glycolytic process; GO:0006139 nucleobase-containing compound metabolic process; GO:0006163 purine nucleotide metabolic process; GO:0006164 purine…	GO:0005622 intracellular; GO:0005623 cell; GO:0005737 cytoplasm; GO:0030016 myofibril; GO:0030017 sarcomere; GO:0030018 Z disc; GO:0031430 M band; GO:0031672 A band; GO:0031674 I band; GO:0043226 organelle; GO:0043228 non-membrane-bounded organelle; GO:0043229 intracellular organelle; GO:0043232 intracellular non-membrane-bounded organelle; GO:0043292 contractile fiber; GO:0099080 supramolecular …	GO:0000166 nucleotide binding; GO:0003824 catalytic activity; GO:0004618 phosphoglycerate kinase activity; GO:0005488 binding; GO:0005524 ATP binding; GO:0008144 drug binding; GO:0016301 kinase activity; GO:0016740 transferase activity; GO:0016772 transferase activity, transferring phosphorus-containing groups; GO:0016774 phosphotransferase activity, carboxyl group as acceptor; GO:0017076 purine …	K00927	PGK, pgk; phosphoglycerate kinase [EC:2.7.2.3]	map00010 Glycolysis / Gluconeogenesis; map01100 Metabolic pathways; map01200 Carbon metabolism; map01230 Biosynthesis of amino acids; map04066 HIF-1 signaling pathway	PF00162	Phosphoglycerate kinase	G	KOG1367	3-phosphoglycerate kinase
evm.model.000006F.40	hypothetical protein [Phragmatopoma lapidosa]	15.553	51.4	15	5	5	56.4	9	7	7	56.4	10	7	7	mitochondria	GO:0006091 generation of precursor metabolites and energy; GO:0006119 oxidative phosphorylation; GO:0006123 mitochondrial electron transport, cytochrome c to oxygen; GO:0006139 nucleobase-containing compound metabolic process; GO:0006163 purine nucleotide metabolic process; GO:0006164 purine nucleotide biosynthetic process; GO:0006725 cellular aromatic compound metabolic process; GO:0006753 nucle…	GO:0005622 intracellular; GO:0005623 cell; GO:0005737 cytoplasm; GO:0005739 mitochondrion; GO:0005740 mitochondrial envelope; GO:0005743 mitochondrial inner membrane; GO:0005746 mitochondrial respirasome; GO:0005751 mitochondrial respiratory chain complex IV; GO:0016020 membrane; GO:0019866 organelle inner membrane; GO:0031090 organelle membrane; GO:0031966 mitochondrial membrane; GO:0031967 orga…		K02265	COX5B; cytochrome c oxidase subunit 5b	map00190 Oxidative phosphorylation; map01100 Metabolic pathways; map04260 Cardiac muscle contraction; map04714 Thermogenesis; map04932 Non-alcoholic fatty liver disease (NAFLD); map05010 Alzheimer disease; map05012 Parkinson disease; map05016 Huntington disease	PF01215	Cytochrome c oxidase subunit Vb	C	KOG3352	Cytochrome c oxidase, subunit Vb/COX4
evm.model.000124F.17	PREDICTED: LOW QUALITY PROTEIN: heparanase-like [Branchiostoma belcheri]	98.579	7.6	12	5	4	10.9	9	7	5	9.4	13	7	5	plasma membrane	GO:0001525 angiogenesis; GO:0001568 blood vessel development; GO:0001775 cell activation; GO:0001817 regulation of cytokine production; GO:0001819 positive regulation of cytokine production; GO:0001944 vasculature development; GO:0002252 immune effector process; GO:0002263 cell activation involved in immune response; GO:0002274 myeloid leukocyte activation; GO:0002275 myeloid cell activation invo…	GO:0000323 lytic vacuole; GO:0005576 extracellular region; GO:0005622 intracellular; GO:0005623 cell; GO:0005634 nucleus; GO:0005654 nucleoplasm; GO:0005737 cytoplasm; GO:0005764 lysosome; GO:0005765 lysosomal membrane; GO:0005773 vacuole; GO:0005774 vacuolar membrane; GO:0005775 vacuolar lumen; GO:0005886 plasma membrane; GO:0012505 endomembrane system; GO:0016020 membrane; GO:0030141 secretory …	GO:0003824 catalytic activity; GO:0004553 hydrolase activity, hydrolyzing O-glycosyl compounds; GO:0004566 beta-glucuronidase activity; GO:0005488 binding; GO:0005515 protein binding; GO:0016787 hydrolase activity; GO:0016798 hydrolase activity, acting on glycosyl bonds; GO:0030305 heparanase activity; GO:0043167 ion binding; GO:0043168 anion binding; GO:0043394 proteoglycan binding; GO:0043395 h…	K07964	HPSE; heparanase [EC:3.2.1.166]	map00531 Glycosaminoglycan degradation; map01100 Metabolic pathways; map05205 Proteoglycans in cancer	PF03662; PF01392	Glycosyl hydrolase family 79, N-terminal domain ; Fz domain
evm.model.000016F.27	hypothetical protein CAPTEDRAFT_21979 [Capitella teleta]	15.226	37.5	9	4	4	63.2	9	6	6	63.2	11	7	7	extracellular	GO:0007610 behavior; GO:0007626 locomotory behavior; GO:0008344 adult locomotory behavior; GO:0009892 negative regulation of metabolic process; GO:0010466 negative regulation of peptidase activity; GO:0010605 negative regulation of macromolecule metabolic process; GO:0010951 negative regulation of endopeptidase activity; GO:0019222 regulation of metabolic process; GO:0030162 regulation of proteol…	GO:0005576 extracellular region; GO:0005615 extracellular space; GO:0005622 intracellular; GO:0005623 cell; GO:0005634 nucleus; GO:0005730 nucleolus; GO:0005737 cytoplasm; GO:0005829 cytosol; GO:0031974 membrane-enclosed lumen; GO:0031981 nuclear lumen; GO:0043226 organelle; GO:0043227 membrane-bounded organelle; GO:0043228 non-membrane-bounded organelle; GO:0043229 intracellular organelle; GO:00…	GO:0002020 protease binding; GO:0004857 enzyme inhibitor activity; GO:0004866 endopeptidase inhibitor activity; GO:0004869 cysteine-type endopeptidase inhibitor activity; GO:0005488 binding; GO:0005515 protein binding; GO:0019899 enzyme binding; GO:0030234 enzyme regulator activity; GO:0030414 peptidase inhibitor activity; GO:0061134 peptidase regulator activity; GO:0061135 endopeptidase regulato…	K13907	CSTA_B; cystatin-A/B		PF00031	Cystatin domain
evm.model.000022F.14	ribosyldihydronicotinamide dehydrogenase [quinone] [Lingula anatina]	29.977	20.8	4	4	4	37	9	8	8	41.1	12	9	9	cytoplasm	GO:0000302 response to reactive oxygen species; GO:0000303 response to superoxide; GO:0000305 response to oxygen radical; GO:0001101 response to acid chemical; GO:0001505 regulation of neurotransmitter levels; GO:0006521 regulation of cellular amino acid metabolic process; GO:0006801 superoxide metabolic process; GO:0006805 xenobiotic metabolic process; GO:0006807 nitrogen compound metabolic proc…	GO:0005622 intracellular; GO:0005623 cell; GO:0005737 cytoplasm; GO:0005829 cytosol; GO:0030425 dendrite; GO:0036477 somatodendritic compartment; GO:0042995 cell projection; GO:0043005 neuron projection; GO:0043025 neuronal cell body; GO:0044297 cell body; GO:0097447 dendritic tree; GO:0120025 plasma membrane bounded cell projection;	GO:0003824 catalytic activity; GO:0003955 NAD(P)H dehydrogenase (quinone) activity; GO:0004128 cytochrome-b5 reductase activity, acting on NAD(P)H; GO:0004784 superoxide dismutase activity; GO:0005488 binding; GO:0005515 protein binding; GO:0016209 antioxidant activity; GO:0016491 oxidoreductase activity; GO:0016651 oxidoreductase activity, acting on NAD(P)H; GO:0016653 oxidoreductase activity, a…	K00355	NQO1; NAD(P)H dehydrogenase (quinone) [EC:1.6.5.2]	map00130 Ubiquinone and other terpenoid-quinone biosynthesis; map01100 Metabolic pathways; map05200 Pathways in cancer; map05225 Hepatocellular carcinoma; map05418 Fluid shear stress and atherosclerosis	PF02525	Flavodoxin-like fold
evm.model.000046F.107	"PREDICTED: isocitrate dehydrogenase [NADP], mitochondrial isoform X1 [Strongylocentrotus purpuratus]"	50.513	16.1	6	6	6	19.9	9	8	7	24.3	12	10	9	mitochondria	GO:0002791 regulation of peptide secretion; GO:0002792 negative regulation of peptide secretion; GO:0005975 carbohydrate metabolic process; GO:0006082 organic acid metabolic process; GO:0006091 generation of precursor metabolites and energy; GO:0006099 tricarboxylic acid cycle; GO:0006101 citrate metabolic process; GO:0006102 isocitrate metabolic process; GO:0006103 2-oxoglutarate metabolic proce…	GO:0005622 intracellular; GO:0005623 cell; GO:0005737 cytoplasm; GO:0005739 mitochondrion; GO:0005740 mitochondrial envelope; GO:0005743 mitochondrial inner membrane; GO:0005759 mitochondrial matrix; GO:0005777 peroxisome; GO:0005829 cytosol; GO:0016020 membrane; GO:0019866 organelle inner membrane; GO:0031090 organelle membrane; GO:0031966 mitochondrial membrane; GO:0031967 organelle envelope; G…	GO:0000287 magnesium ion binding; GO:0003824 catalytic activity; GO:0004448 isocitrate dehydrogenase activity; GO:0004450 isocitrate dehydrogenase (NADP+) activity; GO:0005488 binding; GO:0016491 oxidoreductase activity; GO:0016614 oxidoreductase activity, acting on CH-OH group of donors; GO:0016616 oxidoreductase activity, acting on the CH-OH group of donors, NAD or NADP as acceptor; GO:0043167 …	K00031	IDH1, IDH2, icd; isocitrate dehydrogenase [EC:1.1.1.42]	map00020 Citrate cycle (TCA cycle); map00480 Glutathione metabolism; map01100 Metabolic pathways; map01200 Carbon metabolism; map01210 2-Oxocarboxylic acid metabolism; map01230 Biosynthesis of amino acids; map04146 Peroxisome	PF00180	Isocitrate/isopropylmalate dehydrogenase	C	KOG1526	NADP-dependent isocitrate dehydrogenase
evm.model.000082F.42	"lactase-phlorizin hydrolase-like, partial [Mizuhopecten yessoensis]"	128.1	1.3	1	1	1	9.5	9	7	7	8.2	6	6	6	cytoskeleton	GO:0001666 response to hypoxia; GO:0006950 response to stress; GO:0007584 response to nutrient; GO:0007586 digestion; GO:0008152 metabolic process; GO:0009605 response to external stimulus; GO:0009628 response to abiotic stimulus; GO:0009636 response to toxic substance; GO:0009719 response to endogenous stimulus; GO:0009725 response to hormone; GO:0009743 response to carbohydrate; GO:0009744 resp…	GO:0005623 cell; GO:0005886 plasma membrane; GO:0005887 integral component of plasma membrane; GO:0005903 brush border; GO:0016020 membrane; GO:0016021 integral component of membrane; GO:0016324 apical plasma membrane; GO:0031224 intrinsic component of membrane; GO:0031226 intrinsic component of plasma membrane; GO:0045177 apical part of cell; GO:0071944 cell periphery; GO:0098590 plasma membrane…	GO:0000016 lactase activity; GO:0003824 catalytic activity; GO:0004553 hydrolase activity, hydrolyzing O-glycosyl compounds; GO:0008422 beta-glucosidase activity; GO:0015926 glucosidase activity; GO:0016740 transferase activity; GO:0016787 hydrolase activity; GO:0016798 hydrolase activity, acting on glycosyl bonds;	K01229	LCT; lactase-phlorizin hydrolase [EC:3.2.1.108 3.2.1.62]	map00052 Galactose metabolism; map01100 Metabolic pathways; map04973 Carbohydrate digestion and absorption	PF00232	Glycosyl hydrolase family 1	G	KOG0626	Beta-glucosidase, lactase phlorizinhydrolase, and related proteins
evm.model.000176F.26	LOW QUALITY PROTEIN: fibrillin-2-like [Pomacea canaliculata]	301.51	2.1	4	4	4	4.4	9	9	9	3.7	7	7	7	nucleus				K23342	FBN2_3; fibrillin 2/3		PF12661; PF07645; PF12947; PF12662	Human growth factor-like EGF; Calcium-binding EGF domain; EGF domain; Complement Clr-like EGF-like	T	KOG1217	Fibrillins and related proteins containing Ca2+-binding EGF-like domains
evm.model.000254F.41	Nucleoside diphosphate kinase B [Caligus clemensi]	17.095	24	10	4	4	32.7	9	6	6	24	9	4	4	cytoplasm	GO:0000278 mitotic cell cycle; GO:0001667 ameboidal-type cell migration; GO:0001932 regulation of protein phosphorylation; GO:0001934 positive regulation of protein phosphorylation; GO:0002009 morphogenesis of an epithelium; GO:0006139 nucleobase-containing compound metabolic process; GO:0006163 purine nucleotide metabolic process; GO:0006164 purine nucleotide biosynthetic process; GO:0006165 nuc…	GO:0005622 intracellular; GO:0005623 cell; GO:0005634 nucleus; GO:0005856 cytoskeleton; GO:0005874 microtubule; GO:0005880 nuclear microtubule; GO:0015630 microtubule cytoskeleton; GO:0043226 organelle; GO:0043227 membrane-bounded organelle; GO:0043228 non-membrane-bounded organelle; GO:0043229 intracellular organelle; GO:0043231 intracellular membrane-bounded organelle; GO:0043232 intracellular …	GO:0000166 nucleotide binding; GO:0000287 magnesium ion binding; GO:0001882 nucleoside binding; GO:0001883 purine nucleoside binding; GO:0003824 catalytic activity; GO:0004550 nucleoside diphosphate kinase activity; GO:0005488 binding; GO:0005515 protein binding; GO:0005524 ATP binding; GO:0005525 GTP binding; GO:0008017 microtubule binding; GO:0008092 cytoskeletal protein binding; GO:0008144 dru…	K00940	ndk, NME; nucleoside-diphosphate kinase [EC:2.7.4.6]	map00230 Purine metabolism; map00240 Pyrimidine metabolism; map00983 Drug metabolism - other enzymes; map01100 Metabolic pathways	PF00334	Nucleoside diphosphate kinase	F	KOG0888	Nucleoside diphosphate kinase
evm.model.000264F.19	sulfide:quinone oxidoreductase [Arenicola marina]	67.672	6.3	3	3	3	11.2	9	7	7	13	10	9	9	nucleus	GO:0006790 sulfur compound metabolic process; GO:0008152 metabolic process; GO:0009404 toxin metabolic process; GO:0009987 cellular process; GO:0017144 drug metabolic process; GO:0019418 sulfide oxidation; GO:0019748 secondary metabolic process; GO:0044237 cellular metabolic process; GO:0055114 oxidation-reduction process; GO:0070221 sulfide oxidation, using sulfide:quinone oxidoreductase; GO:007…	GO:0005622 intracellular; GO:0005623 cell; GO:0005737 cytoplasm; GO:0005739 mitochondrion; GO:0005740 mitochondrial envelope; GO:0005743 mitochondrial inner membrane; GO:0016020 membrane; GO:0019866 organelle inner membrane; GO:0031090 organelle membrane; GO:0031966 mitochondrial membrane; GO:0031967 organelle envelope; GO:0031975 envelope; GO:0043226 organelle; GO:0043227 membrane-bounded organe…	GO:0003824 catalytic activity; GO:0016491 oxidoreductase activity; GO:0016667 oxidoreductase activity, acting on a sulfur group of donors; GO:0016672 oxidoreductase activity, acting on a sulfur group of donors, quinone or similar compound as acceptor; GO:0070224 sulfide:quinone oxidoreductase activity;	K22470	SQOR; eukaryotic sulfide quinone oxidoreductase [EC:1.8.5.8]	map00920 Sulfur metabolism; map01100 Metabolic pathways			C	KOG3851	Sulfide:quinone oxidoreductase/flavo-binding protein
evm.model.000272F.8	hypothetical protein HELRODRAFT_194138 [Helobdella robusta]	52.752	23.3	7	6	6	23.8	9	8	8	21.4	6	6	6	nucleus				K20520	DBNL, ABP1; drebrin-like protein		PF00241	Cofilin/tropomyosin-type actin-binding protein
evm.model.000022F.86	"extended synaptotagmin-like protein 2, partial [Capitella teleta]"	91.39	1.1	1	1	1	13.2	9	8	8	17.8	10	10	10	plasma membrane	GO:0001505 regulation of neurotransmitter levels; GO:0006810 transport; GO:0006836 neurotransmitter transport; GO:0006887 exocytosis; GO:0007154 cell communication; GO:0007267 cell-cell signaling; GO:0007268 chemical synaptic transmission; GO:0007269 neurotransmitter secretion; GO:0009987 cellular process; GO:0016079 synaptic vesicle exocytosis; GO:0016192 vesicle-mediated transport; GO:0017156 c…	GO:0005622 intracellular; GO:0005623 cell; GO:0005737 cytoplasm; GO:0005783 endoplasmic reticulum; GO:0005789 endoplasmic reticulum membrane; GO:0005886 plasma membrane; GO:0005887 integral component of plasma membrane; GO:0008021 synaptic vesicle; GO:0009898 cytoplasmic side of plasma membrane; GO:0012505 endomembrane system; GO:0016020 membrane; GO:0016021 integral component of membrane; GO:001…	GO:0005488 binding; GO:0005509 calcium ion binding; GO:0005515 protein binding; GO:0005543 phospholipid binding; GO:0005544 calcium-dependent phospholipid binding; GO:0008289 lipid binding; GO:0008429 phosphatidylethanolamine binding; GO:0031210 phosphatidylcholine binding; GO:0035091 phosphatidylinositol binding; GO:0042802 identical protein binding; GO:0043167 ion binding; GO:0043168 anion bind…				PF00168	C2 domain	M	KOG1012	Ca2+-dependent lipid-binding protein CLB1/vesicle protein vp115/Granuphilin A, contains C2 domain
evm.model.000481F.10	N-acetylgalactosamine-6-sulfatase [Lingula anatina]	56.415	15.2	7	6	6	12	9	5	5	17	9	7	7	cytoskeleton	GO:0001775 cell activation; GO:0002252 immune effector process; GO:0002263 cell activation involved in immune response; GO:0002274 myeloid leukocyte activation; GO:0002275 myeloid cell activation involved in immune response; GO:0002283 neutrophil activation involved in immune response; GO:0002366 leukocyte activation involved in immune response; GO:0002376 immune system process; GO:0002443 leukoc…	GO:0000323 lytic vacuole; GO:0005576 extracellular region; GO:0005622 intracellular; GO:0005623 cell; GO:0005737 cytoplasm; GO:0005764 lysosome; GO:0005766 primary lysosome; GO:0005773 vacuole; GO:0005775 vacuolar lumen; GO:0012505 endomembrane system; GO:0030141 secretory granule; GO:0031410 cytoplasmic vesicle; GO:0031974 membrane-enclosed lumen; GO:0031982 vesicle; GO:0031983 vesicle lumen; GO…	GO:0003824 catalytic activity; GO:0003943 N-acetylgalactosamine-4-sulfatase activity; GO:0008484 sulfuric ester hydrolase activity; GO:0016787 hydrolase activity; GO:0016788 hydrolase activity, acting on ester bonds; GO:0043890 N-acetylgalactosamine-6-sulfatase activity;	K01132	GALNS; N-acetylgalactosamine-6-sulfatase [EC:3.1.6.4]	map00531 Glycosaminoglycan degradation; map01100 Metabolic pathways; map04142 Lysosome			P	KOG3867	Sulfatase
evm.model.000550F.27	hypothetical protein CAPTEDRAFT_221070 [Capitella teleta]	68.459	24.9	14	11	11	14.1	9	6	6	21.3	11	9	9	endoplasmic reticulum	GO:0000003 reproduction; GO:0000902 cell morphogenesis; GO:0000904 cell morphogenesis involved in differentiation; GO:0002009 morphogenesis of an epithelium; GO:0002165 instar larval or pupal development; GO:0002252 immune effector process; GO:0002376 immune system process; GO:0003007 heart morphogenesis; GO:0006582 melanin metabolic process; GO:0006725 cellular aromatic compound metabolic proces…	GO:0005623 cell; GO:0005886 plasma membrane; GO:0005911 cell-cell junction; GO:0005918 septate junction; GO:0005919 pleated septate junction; GO:0016020 membrane; GO:0016328 lateral plasma membrane; GO:0030054 cell junction; GO:0030175 filopodium; GO:0042995 cell projection; GO:0043296 apical junction complex; GO:0070160 tight junction; GO:0071944 cell periphery; GO:0098858 actin-based cell proje…	GO:0005488 binding; GO:0005509 calcium ion binding; GO:0043167 ion binding; GO:0043169 cation binding; GO:0046872 metal ion binding;	K06756	NRCAM; neuronal cell adhesion molecule	map04514 Cell adhesion molecules (CAMs)	PF13927; PF13882	Immunoglobulin domain; C-terminal domain of Fibronectin type III	T	KOG3513	Neural cell adhesion molecule L1
evm.model.000749F.5	hypothetical protein CAPTEDRAFT_156986 [Capitella teleta]	39.747	16.9	5	5	5	24.8	9	6	6	25.7	9	7	7	cytoplasm	GO:0006810 transport; GO:0006897 endocytosis; GO:0006996 organelle organization; GO:0009987 cellular process; GO:0016043 cellular component organization; GO:0016050 vesicle organization; GO:0016192 vesicle-mediated transport; GO:0016197 endosomal transport; GO:0016482 cytosolic transport; GO:0034498 early endosome to Golgi transport; GO:0042147 retrograde transport, endosome to Golgi; GO:0046907 …	GO:0005622 intracellular; GO:0005623 cell; GO:0005737 cytoplasm; GO:0005768 endosome; GO:0010008 endosome membrane; GO:0012505 endomembrane system; GO:0016020 membrane; GO:0019898 extrinsic component of membrane; GO:0030904 retromer complex; GO:0030905 retromer, tubulation complex; GO:0031090 organelle membrane; GO:0031410 cytoplasmic vesicle; GO:0031982 vesicle; GO:0032991 protein-containing com…	GO:0005488 binding; GO:0005543 phospholipid binding; GO:0008289 lipid binding; GO:0032266 phosphatidylinositol-3-phosphate binding; GO:0035091 phosphatidylinositol binding; GO:0043167 ion binding; GO:0043168 anion binding; GO:1901981 phosphatidylinositol phosphate binding;	K17917	SNX1_2; sorting nexin-1/2	map04144 Endocytosis	PF00787; PF09325	PX domain; Vps5 C terminal like	U	KOG2580	Mitochondrial import inner membrane translocase, subunit TIM44
evm.model.001275F.2	Tubulin alpha-1C chain [Melipona quadrifasciata]	43.399	4.6	1	1	1	27.5	9	8	8	21.1	8	7	7	cytoplasm		GO:0005622 intracellular; GO:0005623 cell; GO:0005856 cytoskeleton; GO:0043226 organelle; GO:0043228 non-membrane-bounded organelle; GO:0043229 intracellular organelle; GO:0043232 intracellular non-membrane-bounded organelle;		K07374	TUBA; tubulin alpha	map04145 Phagosome; map04210 Apoptosis; map04530 Tight junction; map04540 Gap junction; map05130 Pathogenic Escherichia coli infection	PF00091; PF03953	Tubulin/FtsZ family, GTPase domain; Tubulin C-terminal domain	Z	KOG1376	Alpha tubulin
evm.model.001339F.8	60S ribosomal protein L5 [Lingula anatina]	35.394	18.2	7	5	5	22.1	9	6	6	17.5	9	5	5	nucleus	GO:0000027 ribosomal large subunit assembly; GO:0000184 nuclear-transcribed mRNA catabolic process, nonsense-mediated decay; GO:0000956 nuclear-transcribed mRNA catabolic process; GO:0006139 nucleobase-containing compound metabolic process; GO:0006364 rRNA processing; GO:0006396 RNA processing; GO:0006401 RNA catabolic process; GO:0006402 mRNA catabolic process; GO:0006412 translation; GO:0006413…	GO:0005622 intracellular; GO:0005623 cell; GO:0005634 nucleus; GO:0005654 nucleoplasm; GO:0005730 nucleolus; GO:0005737 cytoplasm; GO:0005783 endoplasmic reticulum; GO:0005829 cytosol; GO:0005840 ribosome; GO:0012505 endomembrane system; GO:0015934 large ribosomal subunit; GO:0017101 aminoacyl-tRNA synthetase multienzyme complex; GO:0022625 cytosolic large ribosomal subunit; GO:0022626 cytosolic …	GO:0003676 nucleic acid binding; GO:0003723 RNA binding; GO:0003729 mRNA binding; GO:0003730 mRNA 3'-UTR binding; GO:0003735 structural constituent of ribosome; GO:0004857 enzyme inhibitor activity; GO:0005198 structural molecule activity; GO:0005488 binding; GO:0005515 protein binding; GO:0008097 5S rRNA binding; GO:0019843 rRNA binding; GO:0019899 enzyme binding; GO:0030234 enzyme regulator act…	K02932	RP-L5e, RPL5; large subunit ribosomal protein L5e	map03010 Ribosome	PF14204	Ribosomal L18 C-terminal region	J	KOG0875	60S ribosomal protein L5
evm.model.000002F.116	hypothetical protein CAPTEDRAFT_173618 [Capitella teleta]	101					15.3	9	9	9	7	7	6	6	mitochondria	GO:0001101 response to acid chemical; GO:0001505 regulation of neurotransmitter levels; GO:0006082 organic acid metabolic process; GO:0006520 cellular amino acid metabolic process; GO:0006544 glycine metabolic process; GO:0006546 glycine catabolic process; GO:0006807 nitrogen compound metabolic process; GO:0008152 metabolic process; GO:0009056 catabolic process; GO:0009063 cellular amino acid cat…	GO:0005622 intracellular; GO:0005623 cell; GO:0005737 cytoplasm; GO:0005739 mitochondrion; GO:0043226 organelle; GO:0043227 membrane-bounded organelle; GO:0043229 intracellular organelle; GO:0043231 intracellular membrane-bounded organelle;	GO:0003824 catalytic activity; GO:0004375 glycine dehydrogenase (decarboxylating) activity; GO:0005488 binding; GO:0005515 protein binding; GO:0008144 drug binding; GO:0016491 oxidoreductase activity; GO:0016638 oxidoreductase activity, acting on the CH-NH2 group of donors; GO:0016639 oxidoreductase activity, acting on the CH-NH2 group of donors, NAD or NADP as acceptor; GO:0016642 oxidoreductase…	K00281	GLDC, gcvP; glycine dehydrogenase [EC:1.4.4.2]	map00260 Glycine, serine and threonine metabolism; map00630 Glyoxylate and dicarboxylate metabolism; map01100 Metabolic pathways; map01200 Carbon metabolism	PF02347	Glycine cleavage system P-protein	E	KOG2040	Glycine dehydrogenase (decarboxylating)
evm.model.000020F.11	26S proteasome non-ATPase regulatory subunit 2-like [Mizuhopecten yessoensis]	96.551					13.1	9	8	8	10	6	6	6	cytoplasm	GO:0006508 proteolysis; GO:0006511 ubiquitin-dependent protein catabolic process; GO:0006807 nitrogen compound metabolic process; GO:0008152 metabolic process; GO:0009056 catabolic process; GO:0009057 macromolecule catabolic process; GO:0009987 cellular process; GO:0010498 proteasomal protein catabolic process; GO:0019538 protein metabolic process; GO:0019941 modification-dependent protein catabo…	GO:0000502 proteasome complex; GO:0005622 intracellular; GO:0005623 cell; GO:0005634 nucleus; GO:0005737 cytoplasm; GO:0005829 cytosol; GO:0005838 proteasome regulatory particle; GO:0008540 proteasome regulatory particle, base subcomplex; GO:0022624 proteasome accessory complex; GO:0031597 cytosolic proteasome complex; GO:0032991 protein-containing complex; GO:0034515 proteasome storage granule; …	GO:0005488 binding; GO:0008270 zinc ion binding; GO:0043167 ion binding; GO:0043169 cation binding; GO:0046872 metal ion binding; GO:0046914 transition metal ion binding;	K03028	PSMD2, RPN1; 26S proteasome regulatory subunit N1	map03050 Proteasome; map05169 Epstein-Barr virus infection			O	KOG2005	26S proteasome regulatory complex, subunit RPN1/PSMD2
evm.model.000221F.25_evm.model.000221F.26	hypothetical protein CAPTEDRAFT_183802 [Capitella teleta]	93.231					14.1	9	8	8	7.6	4	4	4	plasma membrane				K05849	SLC8A, NCX; solute carrier family 8 (sodium/calcium exchanger)	map04020 Calcium signaling pathway; map04022 cGMP-PKG signaling pathway; map04260 Cardiac muscle contraction; map04261 Adrenergic signaling in cardiomyocytes; map04371 Apelin signaling pathway; map04740 Olfactory transduction; map04961 Endocrine and other factor-regulated calcium reabsorption; map04974 Protein digestion and absorption; map04978 Mineral absorption; map05410 Hypertrophic cardiomyop…	PF03160	Calx-beta domain	PT	KOG1306	Ca2+/Na+ exchanger NCX1 and related proteins
evm.model.000339F.33	hypothetical protein HELRODRAFT_185641 [Helobdella robusta]	50.845					19	9	7	6	13.6	7	5	4	nucleus	GO:0000003 reproduction; GO:0000381 regulation of alternative mRNA splicing, via spliceosome; GO:0002164 larval development; GO:0002165 instar larval or pupal development; GO:0002168 instar larval development; GO:0003006 developmental process involved in reproduction; GO:0006139 nucleobase-containing compound metabolic process; GO:0006412 translation; GO:0006413 translational initiation; GO:00065…	GO:0005622 intracellular; GO:0005623 cell; GO:0005634 nucleus; GO:0005730 nucleolus; GO:0005737 cytoplasm; GO:0005829 cytosol; GO:0016281 eukaryotic translation initiation factor 4F complex; GO:0031974 membrane-enclosed lumen; GO:0031981 nuclear lumen; GO:0032991 protein-containing complex; GO:0035770 ribonucleoprotein granule; GO:0036464 cytoplasmic ribonucleoprotein granule; GO:0043186 P granul…	GO:0003676 nucleic acid binding; GO:0003723 RNA binding; GO:0003724 RNA helicase activity; GO:0003743 translation initiation factor activity; GO:0003824 catalytic activity; GO:0004386 helicase activity; GO:0005488 binding; GO:0008135 translation factor activity, RNA binding; GO:0008186 RNA-dependent ATPase activity; GO:0016462 pyrophosphatase activity; GO:0016787 hydrolase activity; GO:0016817 hy…	K03257	EIF4A; translation initiation factor 4A	map03013 RNA transport	PF00270	DEAD/DEAH box helicase	A	KOG0327	Translation initiation factor 4F, helicase subunit (eIF-4A) and related helicases
evm.model.000587F.11	filamin-A-like isoform X5 [Crassostrea virginica]	133.42					11.1	9	9	9	13.5	12	11	11	cytoplasm				K04437	FLNA; filamin	map04010 MAPK signaling pathway; map04510 Focal adhesion; map05132 Salmonella infection; map05205 Proteoglycans in cancer	PF00630	Filamin/ABP280 repeat	Z	KOG0518	Actin-binding cytoskeleton protein, filamin
evm.model.000609F.5	histone H2B-like [Crassostrea virginica]	13.666					56.1	9	8	8	44.7	8	7	7	nucleus				K11252	H2B; histone H2B	map05034 Alcoholism; map05203 Viral carcinogenesis; map05322 Systemic lupus erythematosus	PF00125	Core histone H2A/H2B/H3/H4	B	KOG1744	Histone H2B
evm.model.000009F.30	hypothetical protein BRAFLDRAFT_268929 [Branchiostoma floridae]	44.261	11.6	4	3	3	21	8	6	6	20	8	6	6	mitochondria	GO:0001655 urogenital system development; GO:0001656 metanephros development; GO:0001822 kidney development; GO:0001889 liver development; GO:0006082 organic acid metabolic process; GO:0006084 acetyl-CoA metabolic process; GO:0006085 acetyl-CoA biosynthetic process; GO:0006090 pyruvate metabolic process; GO:0006091 generation of precursor metabolites and energy; GO:0006139 nucleobase-containing c…	GO:0005622 intracellular; GO:0005623 cell; GO:0005737 cytoplasm; GO:0005739 mitochondrion; GO:0005759 mitochondrial matrix; GO:0005777 peroxisome; GO:0031974 membrane-enclosed lumen; GO:0042579 microbody; GO:0043226 organelle; GO:0043227 membrane-bounded organelle; GO:0043229 intracellular organelle; GO:0043231 intracellular membrane-bounded organelle; GO:0043233 organelle lumen; GO:0070013 intra…	GO:0003824 catalytic activity; GO:0003985 acetyl-CoA C-acetyltransferase activity; GO:0003988 acetyl-CoA C-acyltransferase activity; GO:0005488 binding; GO:0005515 protein binding; GO:0016407 acetyltransferase activity; GO:0016408 C-acyltransferase activity; GO:0016453 C-acetyltransferase activity; GO:0016740 transferase activity; GO:0016746 transferase activity, transferring acyl groups; GO:0016…	K00626	E2.3.1.9, atoB; acetyl-CoA C-acetyltransferase [EC:2.3.1.9]	map00071 Fatty acid degradation; map00072 Synthesis and degradation of ketone bodies; map00280 Valine, leucine and isoleucine degradation; map00310 Lysine degradation; map00380 Tryptophan metabolism; map00620 Pyruvate metabolism; map00630 Glyoxylate and dicarboxylate metabolism; map00640 Propanoate metabolism; map00650 Butanoate metabolism; map00900 Terpenoid backbone biosynthesis; map01100 Metab…	PF00108; PF02803	Thiolase, N-terminal domain; Thiolase, C-terminal domain	I	KOG1390	Acetyl-CoA acetyltransferase
evm.model.000017F.108	Prohibitin-2 [Cryptotermes secundus]	33.36	4	1	1	1	32.7	8	8	8	12	4	3	3	mitochondria				K17081	PHB2; prohibitin 2				O	KOG3090	Prohibitin-like protein
evm.model.000019F.93	"Malate dehydrogenase, cytoplasmic [Rana catesbeiana]"	32.404	24.1	7	7	7	29.5	8	8	8	32.9	9	9	9	extracellular	GO:0005975 carbohydrate metabolic process; GO:0005996 monosaccharide metabolic process; GO:0006006 glucose metabolic process; GO:0006082 organic acid metabolic process; GO:0006091 generation of precursor metabolites and energy; GO:0006094 gluconeogenesis; GO:0006099 tricarboxylic acid cycle; GO:0006101 citrate metabolic process; GO:0006107 oxaloacetate metabolic process; GO:0006108 malate metabol…	GO:0005576 extracellular region; GO:0005615 extracellular space; GO:0005622 intracellular; GO:0005623 cell; GO:0005737 cytoplasm; GO:0005739 mitochondrion; GO:0005829 cytosol; GO:0043209 myelin sheath; GO:0043226 organelle; GO:0043227 membrane-bounded organelle; GO:0043229 intracellular organelle; GO:0043231 intracellular membrane-bounded organelle;	GO:0000166 nucleotide binding; GO:0003824 catalytic activity; GO:0004470 malic enzyme activity; GO:0005488 binding; GO:0016491 oxidoreductase activity; GO:0016614 oxidoreductase activity, acting on CH-OH group of donors; GO:0016615 malate dehydrogenase activity; GO:0016616 oxidoreductase activity, acting on the CH-OH group of donors, NAD or NADP as acceptor; GO:0030060 L-malate dehydrogenase acti…	K00025	MDH1; malate dehydrogenase [EC:1.1.1.37]	map00020 Citrate cycle (TCA cycle); map00270 Cysteine and methionine metabolism; map00620 Pyruvate metabolism; map00630 Glyoxylate and dicarboxylate metabolism; map01100 Metabolic pathways; map01200 Carbon metabolism; map04964 Proximal tubule bicarbonate reclamation	PF02866	lactate/malate dehydrogenase, alpha/beta C-terminal domain	C	KOG1496	Malate dehydrogenase
evm.model.000025F.90	ETHE1 [Urechis unicinctus]	35.22	14.9	8	4	4	28.2	8	8	8	32.9	8	7	6	mitochondria				K17725	ETHE1; sulfur dioxygenase [EC:1.13.11.18]	map00920 Sulfur metabolism; map01100 Metabolic pathways	PF00753	Metallo-beta-lactamase superfamily	S	KOG0814	Glyoxylase
evm.model.000035F.74	hypothetical protein CAPTEDRAFT_150577 [Capitella teleta]	104.26	6.1	6	5	5	12.2	8	8	8	10.2	9	8	8	mitochondria	GO:0000003 reproduction; GO:0000209 protein polyubiquitination; GO:0000578 embryonic axis specification; GO:0001666 response to hypoxia; GO:0003002 regionalization; GO:0006464 cellular protein modification process; GO:0006508 proteolysis; GO:0006518 peptide metabolic process; GO:0006807 nitrogen compound metabolic process; GO:0006950 response to stress; GO:0007049 cell cycle; GO:0007275 multicell…	GO:0000793 condensed chromosome; GO:0000922 spindle pole; GO:0005622 intracellular; GO:0005623 cell; GO:0005694 chromosome; GO:0005737 cytoplasm; GO:0005819 spindle; GO:0005829 cytosol; GO:0005856 cytoskeleton; GO:0015630 microtubule cytoskeleton; GO:0043226 organelle; GO:0043228 non-membrane-bounded organelle; GO:0043229 intracellular organelle; GO:0043232 intracellular non-membrane-bounded orga…	GO:0003824 catalytic activity; GO:0004177 aminopeptidase activity; GO:0005488 binding; GO:0008233 peptidase activity; GO:0008235 metalloexopeptidase activity; GO:0008237 metallopeptidase activity; GO:0008238 exopeptidase activity; GO:0008270 zinc ion binding; GO:0016787 hydrolase activity; GO:0033218 amide binding; GO:0042277 peptide binding; GO:0043167 ion binding; GO:0043169 cation binding; GO:…	K08776	NPEPPS; puromycin-sensitive aminopeptidase [EC:3.4.11.-]		PF01433; PF11838	Peptidase family M1; Domain of unknown function (DUF3358)	O	KOG1046	Puromycin-sensitive aminopeptidase and related aminopeptidases
evm.model.000038F.42	hypothetical protein CAPTEDRAFT_170356 [Capitella teleta]	17.207	6.7	2	1	1	42.3	8	7	7	37.6	5	5	5	cytoplasm				K02183	CALM; calmodulin	map04014 Ras signaling pathway; map04015 Rap1 signaling pathway; map04020 Calcium signaling pathway; map04022 cGMP-PKG signaling pathway; map04024 cAMP signaling pathway; map04070 Phosphatidylinositol signaling system; map04114 Oocyte meiosis; map04218 Cellular senescence; map04261 Adrenergic signaling in cardiomyocytes; map04270 Vascular smooth muscle contraction; map04371 Apelin signaling pathw…	PF13499	EF-hand domain pair	T	KOG0027	Calmodulin and related proteins (EF-Hand superfamily)
evm.model.000050F.86	hypothetical protein HELRODRAFT_62767 [Helobdella robusta]	52.849	19.6	11	7	7	15.4	8	6	6	18.7	8	7	7	extracellular				K22390	ACP7; acid phosphatase type 7		PF00149; PF14008	Calcineurin-like phosphoesterase; Iron/zinc purple acid phosphatase-like protein C	G	KOG1378	Purple acid phosphatase
evm.model.000057F.57	PREDICTED: acetylserotonin O-methyltransferase-like isoform X2 [Austrofundulus limnaeus]	43.997	6.7	3	2	2	25.9	8	8	8	21	6	6	6	cytoplasm		GO:0005622 intracellular; GO:0005623 cell; GO:0005737 cytoplasm; GO:0005829 cytosol;					PF00891	O-methyltransferase	D	KOG3178	Hydroxyindole-O-methyltransferase and related SAM-dependent methyltransferases
evm.model.000124F.16	hypothetical protein CAPTEDRAFT_226733 [Capitella teleta]	53.282	10.8	4	4	4	22.1	8	7	7	18.1	7	6	6	cytoplasm	GO:0006508 proteolysis; GO:0006807 nitrogen compound metabolic process; GO:0007275 multicellular organism development; GO:0007399 nervous system development; GO:0007417 central nervous system development; GO:0007420 brain development; GO:0008152 metabolic process; GO:0016319 mushroom body development; GO:0019538 protein metabolic process; GO:0032501 multicellular organismal process; GO:0032502 de…	GO:0005622 intracellular; GO:0005623 cell; GO:0005634 nucleus; GO:0005654 nucleoplasm; GO:0005737 cytoplasm; GO:0005739 mitochondrion; GO:0005794 Golgi apparatus; GO:0005802 trans-Golgi network; GO:0005829 cytosol; GO:0012505 endomembrane system; GO:0030496 midbody; GO:0031974 membrane-enclosed lumen; GO:0031981 nuclear lumen; GO:0031984 organelle subcompartment; GO:0043226 organelle; GO:0043227 …	GO:0003824 catalytic activity; GO:0004177 aminopeptidase activity; GO:0005488 binding; GO:0005515 protein binding; GO:0008233 peptidase activity; GO:0008235 metalloexopeptidase activity; GO:0008237 metallopeptidase activity; GO:0008238 exopeptidase activity; GO:0016787 hydrolase activity; GO:0019904 protein domain specific binding; GO:0070011 peptidase activity, acting on L-amino acid peptides; G…	K11142	LAP3; cytosol aminopeptidase [EC:3.4.11.1 3.4.11.5]	map00330 Arginine and proline metabolism; map00480 Glutathione metabolism; map01100 Metabolic pathways	PF02789; PF00883	Cytosol aminopeptidase family, N-terminal domain; Cytosol aminopeptidase family, catalytic domain	E	KOG2597	Predicted aminopeptidase of the M17 family
evm.model.000185F.3	hypothetical protein BRAFLDRAFT_94568 [Branchiostoma floridae]	56.191	27.2	16	12	9	17.1	8	7	4	21	11	9	6	cytoplasm				K01426	E3.5.1.4, amiE; amidase [EC:3.5.1.4]	map00330 Arginine and proline metabolism; map00360 Phenylalanine metabolism; map00380 Tryptophan metabolism; map01100 Metabolic pathways			J	KOG1211	Amidases
evm.model.000239F.4	hypothetical protein CAPTEDRAFT_220433 [Capitella teleta]	39.374	32.5	11	9	9	26.2	8	7	7	46.3	14	12	12	cytoplasm	GO:0005975 carbohydrate metabolic process; GO:0006082 organic acid metabolic process; GO:0006090 pyruvate metabolic process; GO:0006091 generation of precursor metabolites and energy; GO:0006096 glycolytic process; GO:0006139 nucleobase-containing compound metabolic process; GO:0006163 purine nucleotide metabolic process; GO:0006164 purine nucleotide biosynthetic process; GO:0006165 nucleoside di…	GO:0000228 nuclear chromosome; GO:0000785 chromatin; GO:0000790 nuclear chromatin; GO:0000792 heterochromatin; GO:0005622 intracellular; GO:0005623 cell; GO:0005634 nucleus; GO:0005694 chromosome; GO:0005720 nuclear heterochromatin; GO:0005737 cytoplasm; GO:0031974 membrane-enclosed lumen; GO:0031981 nuclear lumen; GO:0043226 organelle; GO:0043227 membrane-bounded organelle; GO:0043228 non-membra…	GO:0003824 catalytic activity; GO:0004332 fructose-bisphosphate aldolase activity; GO:0005488 binding; GO:0005515 protein binding; GO:0016829 lyase activity; GO:0016830 carbon-carbon lyase activity; GO:0016832 aldehyde-lyase activity; GO:0042802 identical protein binding;	K01623	ALDO; fructose-bisphosphate aldolase, class I [EC:4.1.2.13]	map00010 Glycolysis / Gluconeogenesis; map00030 Pentose phosphate pathway; map00051 Fructose and mannose metabolism; map01100 Metabolic pathways; map01200 Carbon metabolism; map01230 Biosynthesis of amino acids; map04066 HIF-1 signaling pathway	PF00274	Fructose-bisphosphate aldolase class-I	G	KOG1557	Fructose-biphosphate aldolase
evm.model.000240F.27	putative transcription factor HIVEP2 [Scophthalmus maximus]	53.794	17	13	8	8	13.1	8	5	5	15.2	8	6	6	endoplasmic reticulum	GO:0000003 reproduction; GO:0001775 cell activation; GO:0002252 immune effector process; GO:0002263 cell activation involved in immune response; GO:0002274 myeloid leukocyte activation; GO:0002275 myeloid cell activation involved in immune response; GO:0002283 neutrophil activation involved in immune response; GO:0002366 leukocyte activation involved in immune response; GO:0002376 immune system p…	GO:0000323 lytic vacuole; GO:0001669 acrosomal vesicle; GO:0002080 acrosomal membrane; GO:0002081 outer acrosomal membrane; GO:0005576 extracellular region; GO:0005615 extracellular space; GO:0005622 intracellular; GO:0005623 cell; GO:0005737 cytoplasm; GO:0005764 lysosome; GO:0005766 primary lysosome; GO:0005773 vacuole; GO:0005775 vacuolar lumen; GO:0005783 endoplasmic reticulum; GO:0005788 end…	GO:0003824 catalytic activity; GO:0004553 hydrolase activity, hydrolyzing O-glycosyl compounds; GO:0004560 alpha-L-fucosidase activity; GO:0005488 binding; GO:0015928 fucosidase activity; GO:0016787 hydrolase activity; GO:0016798 hydrolase activity, acting on glycosyl bonds; GO:0030246 carbohydrate binding; GO:0036094 small molecule binding; GO:0042806 fucose binding; GO:0048029 monosaccharide bi…	K01206	FUCA; alpha-L-fucosidase [EC:3.2.1.51]	map00511 Other glycan degradation	PF01120	Alpha-L-fucosidase	G	KOG3340	Alpha-L-fucosidase
evm.model.000248F.34_evm.model.000248F.35_evm.model.000248F.36	hypothetical protein	173.69	6.9	8	8	8	6.6	8	8	8	7.4	9	9	9	peroxisome	GO:0000768 syncytium formation by plasma membrane fusion; GO:0001932 regulation of protein phosphorylation; GO:0001933 negative regulation of protein phosphorylation; GO:0001942 hair follicle development; GO:0002376 immune system process; GO:0002520 immune system development; GO:0002521 leukocyte differentiation; GO:0002573 myeloid leukocyte differentiation; GO:0002576 platelet degranulation; GO:…	GO:0005576 extracellular region; GO:0005615 extracellular space; GO:0005622 intracellular; GO:0005623 cell; GO:0005737 cytoplasm; GO:0005886 plasma membrane; GO:0012505 endomembrane system; GO:0012506 vesicle membrane; GO:0016020 membrane; GO:0030141 secretory granule; GO:0030659 cytoplasmic vesicle membrane; GO:0030667 secretory granule membrane; GO:0031090 organelle membrane; GO:0031091 platele…	GO:0005488 binding; GO:0005515 protein binding; GO:0019838 growth factor binding; GO:0019955 cytokine binding; GO:0050431 transforming growth factor beta binding;	K06530	CD109; CD109 antigen		PF01835; PF07703; PF07678; PF07677	MG2 domain; Alpha-2-macroglobulin family N-terminal region; A-macroglobulin complement component; A-macroglobulin receptor	O	KOG1366	Alpha-macroglobulin
evm.model.000286F.13	hypothetical protein CAPTEDRAFT_21487 [Capitella teleta]	46.22	15.2	5	5	5	17.4	8	6	6	25.2	13	11	11	cytoplasm	GO:0003254 regulation of membrane depolarization; GO:0005975 carbohydrate metabolic process; GO:0005996 monosaccharide metabolic process; GO:0006006 glucose metabolic process; GO:0006066 alcohol metabolic process; GO:0006071 glycerol metabolic process; GO:0006082 organic acid metabolic process; GO:0006094 gluconeogenesis; GO:0006103 2-oxoglutarate metabolic process; GO:0006106 fumarate metabolic …	GO:0000323 lytic vacuole; GO:0005622 intracellular; GO:0005623 cell; GO:0005634 nucleus; GO:0005654 nucleoplasm; GO:0005737 cytoplasm; GO:0005764 lysosome; GO:0005773 vacuole; GO:0005829 cytosol; GO:0030424 axon; GO:0031974 membrane-enclosed lumen; GO:0031981 nuclear lumen; GO:0042995 cell projection; GO:0043005 neuron projection; GO:0043226 organelle; GO:0043227 membrane-bounded organelle; GO:00…	GO:0003824 catalytic activity; GO:0004069 L-aspartate:2-oxoglutarate aminotransferase activity; GO:0004609 phosphatidylserine decarboxylase activity; GO:0005488 binding; GO:0008483 transaminase activity; GO:0016740 transferase activity; GO:0016769 transferase activity, transferring nitrogenous groups; GO:0016829 lyase activity; GO:0016830 carbon-carbon lyase activity; GO:0016831 carboxy-lyase act…	K14454	GOT1; aspartate aminotransferase, cytoplasmic [EC:2.6.1.1]	map00220 Arginine biosynthesis; map00250 Alanine, aspartate and glutamate metabolism; map00270 Cysteine and methionine metabolism; map00330 Arginine and proline metabolism; map00350 Tyrosine metabolism; map00360 Phenylalanine metabolism; map00400 Phenylalanine, tyrosine and tryptophan biosynthesis; map01100 Metabolic pathways; map01200 Carbon metabolism; map01210 2-Oxocarboxylic acid metabolism; …	PF00155	Aminotransferase class I and II	E	KOG1412	Aspartate aminotransferase/Glutamic oxaloacetic transaminase AAT2/GOT1
evm.model.000336F.38	hypothetical protein CAPTEDRAFT_222839 [Capitella teleta]	115.51	9	11	8	8	10.2	8	8	8	14	12	10	10	extracellular							PF14295; PF00024	PAN domain; PAN domain
evm.model.000368F.7	"myosin heavy chain, non-muscle isoform X2 [Lingula anatina]"	47.798	3.4	1	1	1	27.9	8	8	8	24.3	8	8	8	nucleus	GO:0000003 reproduction; GO:0000278 mitotic cell cycle; GO:0000281 mitotic cytokinesis; GO:0000910 cytokinesis; GO:0001654 eye development; GO:0001655 urogenital system development; GO:0001667 ameboidal-type cell migration; GO:0001700 embryonic development via the syncytial blastoderm; GO:0001736 establishment of planar polarity; GO:0001738 morphogenesis of a polarized epithelium; GO:0001745 comp…	GO:0005622 intracellular; GO:0005623 cell; GO:0005737 cytoplasm; GO:0005826 actomyosin contractile ring; GO:0005856 cytoskeleton; GO:0005886 plasma membrane; GO:0005911 cell-cell junction; GO:0005938 cell cortex; GO:0015629 actin cytoskeleton; GO:0016020 membrane; GO:0016459 myosin complex; GO:0016460 myosin II complex; GO:0016461 unconventional myosin complex; GO:0030016 myofibril; GO:0030017 sa…	GO:0003774 motor activity; GO:0003824 catalytic activity; GO:0005488 binding; GO:0005515 protein binding; GO:0008092 cytoskeletal protein binding; GO:0016462 pyrophosphatase activity; GO:0016787 hydrolase activity; GO:0016817 hydrolase activity, acting on acid anhydrides; GO:0016818 hydrolase activity, acting on acid anhydrides, in phosphorus-containing anhydrides; GO:0016887 ATPase activity; GO:…	K10352	MYH; myosin heavy chain	map04530 Tight junction; map05130 Pathogenic Escherichia coli infection			Z	KOG0161	Myosin class II heavy chain
evm.model.000395F.25	CD109 antigene-like protein 1 [Littorina littorea]	113.92	6.1	5	4	4	10.1	8	7	7	10.6	11	8	8	cytoplasm	GO:0000003 reproduction; GO:0000375 RNA splicing, via transesterification reactions; GO:0000381 regulation of alternative mRNA splicing, via spliceosome; GO:0001510 RNA methylation; GO:0001667 ameboidal-type cell migration; GO:0002064 epithelial cell development; GO:0002065 columnar/cuboidal epithelial cell differentiation; GO:0002066 columnar/cuboidal epithelial cell development; GO:0003006 deve…	GO:0005622 intracellular; GO:0005623 cell; GO:0005634 nucleus; GO:0016020 membrane; GO:0016021 integral component of membrane; GO:0031224 intrinsic component of membrane; GO:0032991 protein-containing complex; GO:0034708 methyltransferase complex; GO:0036396 RNA N6-methyladenosine methyltransferase complex; GO:0043226 organelle; GO:0043227 membrane-bounded organelle; GO:0043229 intracellular orga…	GO:0003676 nucleic acid binding; GO:0005488 binding; GO:0005515 protein binding; GO:0097159 organic cyclic compound binding; GO:1901363 heterocyclic compound binding;	K06530	CD109; CD109 antigen		PF07703; PF07678; PF07677	Alpha-2-macroglobulin family N-terminal region; A-macroglobulin complement component; A-macroglobulin receptor	AT	KOG4822	Predicted nuclear membrane protein involved in mRNA transport and sex determination via splicing modulation
evm.model.000426F.12	collagen triple helix repeat protein [Bacillus pumilus ATCC 7061]	70.975	2.7	1	1	1	8.2	8	5	5	5.9	3	3	3	cytoplasm
evm.model.000472F.40	hypothetical protein CAPTEDRAFT_219354 [Capitella teleta]	46.696	27.8	11	10	10	16.4	8	5	5	21.6	9	7	7	extracellular
evm.model.000472F.5	"ubiquinol cytochrome reductase, partial [Riftia pachyptila]"	12.847	39.3	6	3	3	42.1	8	3	3	40.2	9	4	4	mitochondria	GO:0006091 generation of precursor metabolites and energy; GO:0006119 oxidative phosphorylation; GO:0006122 mitochondrial electron transport, ubiquinol to cytochrome c; GO:0006139 nucleobase-containing compound metabolic process; GO:0006163 purine nucleotide metabolic process; GO:0006725 cellular aromatic compound metabolic process; GO:0006753 nucleoside phosphate metabolic process; GO:0006793 ph…	GO:0005622 intracellular; GO:0005623 cell; GO:0005737 cytoplasm; GO:0005739 mitochondrion; GO:0005740 mitochondrial envelope; GO:0005743 mitochondrial inner membrane; GO:0005746 mitochondrial respirasome; GO:0005750 mitochondrial respiratory chain complex III; GO:0016020 membrane; GO:0019866 organelle inner membrane; GO:0031090 organelle membrane; GO:0031966 mitochondrial membrane; GO:0031967 org…		K00417	QCR7, UQCRB; ubiquinol-cytochrome c reductase subunit 7	map00190 Oxidative phosphorylation; map01100 Metabolic pathways; map04260 Cardiac muscle contraction; map04714 Thermogenesis; map04932 Non-alcoholic fatty liver disease (NAFLD); map05010 Alzheimer disease; map05012 Parkinson disease; map05016 Huntington disease			C	KOG3440	Ubiquinol cytochrome c reductase, subunit QCR7
evm.model.000576F.23	PREDICTED: abnormal spindle-like microcephaly-associated protein homolog isoform X10 [Crassostrea gigas]	102.18	7.2	4	4	4	12.6	8	7	7	8.3	6	6	6	nucleus	GO:0000003 reproduction; GO:0003341 cilium movement; GO:0003351 epithelial cilium movement involved in extracellular fluid movement; GO:0006928 movement of cell or subcellular component; GO:0007017 microtubule-based process; GO:0007018 microtubule-based movement; GO:0007276 gamete generation; GO:0007283 spermatogenesis; GO:0007338 single fertilization; GO:0007339 binding of sperm to zona pellucid…	GO:0005622 intracellular; GO:0005623 cell; GO:0005737 cytoplasm; GO:0005886 plasma membrane; GO:0005929 cilium; GO:0009897 external side of plasma membrane; GO:0009986 cell surface; GO:0016020 membrane; GO:0031514 motile cilium; GO:0035686 sperm fibrous sheath; GO:0036126 sperm flagellum; GO:0042995 cell projection; GO:0043226 organelle; GO:0071944 cell periphery; GO:0097228 sperm principal piece…	GO:0005488 binding; GO:0005539 glycosaminoglycan binding; GO:0008201 heparin binding; GO:0043167 ion binding; GO:0043168 anion binding; GO:0097367 carbohydrate derivative binding; GO:1901681 sulfur compound binding;
evm.model.000718F.2	hypothetical protein CAPTEDRAFT_148793 [Capitella teleta]	51.665	7.9	3	3	3	19.3	8	8	8	19.3	9	9	9	mitochondria	GO:0005975 carbohydrate metabolic process; GO:0006082 organic acid metabolic process; GO:0006091 generation of precursor metabolites and energy; GO:0006099 tricarboxylic acid cycle; GO:0006101 citrate metabolic process; GO:0008152 metabolic process; GO:0009060 aerobic respiration; GO:0009987 cellular process; GO:0015980 energy derivation by oxidation of organic compounds; GO:0016999 antibiotic me…	GO:0005622 intracellular; GO:0005623 cell; GO:0005737 cytoplasm; GO:0005739 mitochondrion; GO:0005759 mitochondrial matrix; GO:0031974 membrane-enclosed lumen; GO:0043226 organelle; GO:0043227 membrane-bounded organelle; GO:0043229 intracellular organelle; GO:0043231 intracellular membrane-bounded organelle; GO:0043233 organelle lumen; GO:0070013 intracellular organelle lumen;	GO:0003824 catalytic activity; GO:0004108 citrate (Si)-synthase activity; GO:0016740 transferase activity; GO:0016746 transferase activity, transferring acyl groups; GO:0036440 citrate synthase activity; GO:0046912 transferase activity, transferring acyl groups, acyl groups converted into alkyl on transfer;	K01647	CS, gltA; citrate synthase [EC:2.3.3.1]	map00020 Citrate cycle (TCA cycle); map00630 Glyoxylate and dicarboxylate metabolism; map01100 Metabolic pathways; map01200 Carbon metabolism; map01210 2-Oxocarboxylic acid metabolism; map01230 Biosynthesis of amino acids	PF00285	Citrate synthase	H	KOG2617	Citrate synthase
evm.model.001388F.10	hypothetical protein HELRODRAFT_184972 [Helobdella robusta]	30.011	22.9	6	4	4	29.9	8	5	5	35.8	10	8	8	extracellular	GO:0000003 reproduction; GO:0001666 response to hypoxia; GO:0002082 regulation of oxidative phosphorylation; GO:0003006 developmental process involved in reproduction; GO:0003008 system process; GO:0006140 regulation of nucleotide metabolic process; GO:0006950 response to stress; GO:0006979 response to oxidative stress; GO:0006996 organelle organization; GO:0007005 mitochondrion organization; GO:…	GO:0005622 intracellular; GO:0005623 cell; GO:0005737 cytoplasm; GO:0005739 mitochondrion; GO:0005740 mitochondrial envelope; GO:0005743 mitochondrial inner membrane; GO:0016020 membrane; GO:0019866 organelle inner membrane; GO:0031090 organelle membrane; GO:0031966 mitochondrial membrane; GO:0031967 organelle envelope; GO:0031975 envelope; GO:0032991 protein-containing complex; GO:0035632 mitoch…		K17080	PHB1; prohibitin 1				O	KOG3083	Prohibitin
evm.model.000000F.298	hypothetical protein CAPTEDRAFT_182474 [Capitella teleta]	108.53					8.1	8	5	5	4.7	4	3	3	endoplasmic reticulum	GO:0001775 cell activation; GO:0002252 immune effector process; GO:0002263 cell activation involved in immune response; GO:0002274 myeloid leukocyte activation; GO:0002275 myeloid cell activation involved in immune response; GO:0002283 neutrophil activation involved in immune response; GO:0002366 leukocyte activation involved in immune response; GO:0002376 immune system process; GO:0002443 leukoc…	GO:0000323 lytic vacuole; GO:0000502 proteasome complex; GO:0005576 extracellular region; GO:0005622 intracellular; GO:0005623 cell; GO:0005634 nucleus; GO:0005635 nuclear envelope; GO:0005654 nucleoplasm; GO:0005737 cytoplasm; GO:0005764 lysosome; GO:0005766 primary lysosome; GO:0005773 vacuole; GO:0005775 vacuolar lumen; GO:0005819 spindle; GO:0005829 cytosol; GO:0005838 proteasome regulatory p…	GO:0005080 protein kinase C binding; GO:0005488 binding; GO:0005515 protein binding; GO:0008270 zinc ion binding; GO:0019899 enzyme binding; GO:0019900 kinase binding; GO:0019901 protein kinase binding; GO:0031625 ubiquitin protein ligase binding; GO:0043167 ion binding; GO:0043169 cation binding; GO:0044389 ubiquitin-like protein ligase binding; GO:0046872 metal ion binding; GO:0046914 transitio…	K03032	PSMD1, RPN2; 26S proteasome regulatory subunit N2	map03050 Proteasome; map05169 Epstein-Barr virus infection			O	KOG2062	26S proteasome regulatory complex, subunit RPN2/PSMD1
evm.model.000001F.138	hypothetical protein HELRODRAFT_103347 [Helobdella robusta]	62.39					16.5	8	7	7	14.2	7	6	6	mitochondria				K01676	E4.2.1.2A, fumA, fumB; fumarate hydratase, class I [EC:4.2.1.2]	map00020 Citrate cycle (TCA cycle); map00620 Pyruvate metabolism; map01100 Metabolic pathways; map01200 Carbon metabolism
evm.model.000033F.23	"NAD(P) transhydrogenase, mitochondrial-like [Pomacea canaliculata]"	78.769					12.8	8	7	7	15.7	10	9	9	plasma membrane	GO:0006082 organic acid metabolic process; GO:0006091 generation of precursor metabolites and energy; GO:0006099 tricarboxylic acid cycle; GO:0006101 citrate metabolic process; GO:0006139 nucleobase-containing compound metabolic process; GO:0006725 cellular aromatic compound metabolic process; GO:0006732 coenzyme metabolic process; GO:0006733 oxidoreduction coenzyme metabolic process; GO:0006739 …	GO:0005622 intracellular; GO:0005623 cell; GO:0005737 cytoplasm; GO:0005739 mitochondrion; GO:0005740 mitochondrial envelope; GO:0005743 mitochondrial inner membrane; GO:0005746 mitochondrial respirasome; GO:0016020 membrane; GO:0019866 organelle inner membrane; GO:0031090 organelle membrane; GO:0031966 mitochondrial membrane; GO:0031967 organelle envelope; GO:0031975 envelope; GO:0043226 organel…	GO:0000166 nucleotide binding; GO:0003824 catalytic activity; GO:0003957 NAD(P)+ transhydrogenase (B-specific) activity; GO:0005215 transporter activity; GO:0005488 binding; GO:0008324 cation transmembrane transporter activity; GO:0008746 NAD(P)+ transhydrogenase activity; GO:0008750 NAD(P)+ transhydrogenase (AB-specific) activity; GO:0015075 ion transmembrane transporter activity; GO:0015077 mon…	K00323	NNT; H+-translocating NAD(P) transhydrogenase [EC:1.6.1.2 7.1.1.1]	map00760 Nicotinate and nicotinamide metabolism; map01100 Metabolic pathways	PF05222; PF01262	Alanine dehydrogenase/PNT, N-terminal domain; Alanine dehydrogenase/PNT, C-terminal domain
evm.model.000042F.11	hypothetical protein AB205_0165870 [Rana catesbeiana]	72.567					19.7	8	7	7	19.7	8	7	7	extracellular									T	KOG4291	Mucin/alpha-tectorin
evm.model.000057F.35	maestro heat-like repeat-containing protein family member 1 isoform X2 [Lingula anatina]	180.11					8	8	8	8	9.1	10	10	10	cytoplasm		GO:0005622 intracellular; GO:0005623 cell; GO:0005737 cytoplasm; GO:0005768 endosome; GO:0005770 late endosome; GO:0005794 Golgi apparatus; GO:0012505 endomembrane system; GO:0031410 cytoplasmic vesicle; GO:0031982 vesicle; GO:0043226 organelle; GO:0043227 membrane-bounded organelle; GO:0043229 intracellular organelle; GO:0043231 intracellular membrane-bounded organelle; GO:0097708 intracellular …							S	KOG2032	Uncharacterized conserved protein
evm.model.000210F.40.1	"hypothetical protein CAPTEDRAFT_161728, partial [Capitella teleta]"	60.95					22	8	8	8	17.3	6	6	6	cytoplasm,nucleus	GO:0000375 RNA splicing, via transesterification reactions; GO:0000377 RNA splicing, via transesterification reactions with bulged adenosine as nucleophile; GO:0000381 regulation of alternative mRNA splicing, via spliceosome; GO:0000398 mRNA splicing, via spliceosome; GO:0000902 cell morphogenesis; GO:0000904 cell morphogenesis involved in differentiation; GO:0006139 nucleobase-containing compoun…	GO:0005622 intracellular; GO:0005623 cell; GO:0005634 nucleus; GO:0005654 nucleoplasm; GO:0005737 cytoplasm; GO:0005829 cytosol; GO:0031974 membrane-enclosed lumen; GO:0031981 nuclear lumen; GO:0032991 protein-containing complex; GO:0035770 ribonucleoprotein granule; GO:0043226 organelle; GO:0043227 membrane-bounded organelle; GO:0043228 non-membrane-bounded organelle; GO:0043229 intracellular or…	GO:0001067 regulatory region nucleic acid binding; GO:0003676 nucleic acid binding; GO:0003677 DNA binding; GO:0003723 RNA binding; GO:0003729 mRNA binding; GO:0003730 mRNA 3'-UTR binding; GO:0005488 binding; GO:0036002 pre-mRNA binding; GO:0097157 pre-mRNA intronic binding; GO:0097159 organic cyclic compound binding; GO:1901363 heterocyclic compound binding; GO:1990715 mRNA CDS binding;	K13159	HNRNPL; heterogeneous nuclear ribonucleoprotein L		PF00076; PF11835; PF13893	RNA recognition motif. (a.k.a. RRM, RBD, or RNP domain); Domain of unknown function (DUF3355); RNA recognition motif. (a.k.a. RRM, RBD, or RNP domain)	A	KOG1456	Heterogeneous nuclear ribonucleoprotein L (contains RRM repeats)
evm.model.000237F.33	PREDICTED: serine/threonine-protein phosphatase 6 regulatory ankyrin repeat subunit B-like [Ceratina calcarata]	119.89					11.5	8	8	8	14.8	10	10	10	cytoplasm				K10380	ANK; ankyrin	map04624 Toll and Imd signaling pathway; map05205 Proteoglycans in cancer	PF07525	SOCS box	MT	KOG4369	RTK signaling protein MASK/UNC-44
evm.model.000312F.14	hypothetical protein HELRODRAFT_112734 [Helobdella robusta]	66.593					12.1	8	6	6	14.3	10	7	7	cytoplasm	GO:0001666 response to hypoxia; GO:0001775 cell activation; GO:0001889 liver development; GO:0002252 immune effector process; GO:0002263 cell activation involved in immune response; GO:0002274 myeloid leukocyte activation; GO:0002275 myeloid cell activation involved in immune response; GO:0002283 neutrophil activation involved in immune response; GO:0002366 leukocyte activation involved in immune…	GO:0001917 photoreceptor inner segment; GO:0005576 extracellular region; GO:0005622 intracellular; GO:0005623 cell; GO:0005634 nucleus; GO:0005737 cytoplasm; GO:0005829 cytosol; GO:0005929 cilium; GO:0012505 endomembrane system; GO:0030141 secretory granule; GO:0031410 cytoplasmic vesicle; GO:0031974 membrane-enclosed lumen; GO:0031982 vesicle; GO:0031983 vesicle lumen; GO:0032991 protein-contain…	GO:0000166 nucleotide binding; GO:0003824 catalytic activity; GO:0004743 pyruvate kinase activity; GO:0005488 binding; GO:0005515 protein binding; GO:0016740 transferase activity; GO:0016772 transferase activity, transferring phosphorus-containing groups; GO:0016773 phosphotransferase activity, alcohol group as acceptor; GO:0017076 purine nucleotide binding; GO:0030554 adenyl nucleotide binding; …	K00873	PK, pyk; pyruvate kinase [EC:2.7.1.40]	map00010 Glycolysis / Gluconeogenesis; map00230 Purine metabolism; map00620 Pyruvate metabolism; map01100 Metabolic pathways; map01200 Carbon metabolism; map01230 Biosynthesis of amino acids; map04922 Glucagon signaling pathway; map04930 Type II diabetes mellitus; map05165 Human papillomavirus infection; map05203 Viral carcinogenesis; map05230 Central carbon metabolism in cancer	PF02887	Pyruvate kinase, alpha/beta domain	G	KOG2323	Pyruvate kinase
evm.model.001116F.3	hypothetical protein HELRODRAFT_181747 [Helobdella robusta]	46.029					14.3	8	5	5	11	6	4	4	mitochondria	GO:0006091 generation of precursor metabolites and energy; GO:0006119 oxidative phosphorylation; GO:0006120 mitochondrial electron transport, NADH to ubiquinone; GO:0006139 nucleobase-containing compound metabolic process; GO:0006163 purine nucleotide metabolic process; GO:0006725 cellular aromatic compound metabolic process; GO:0006753 nucleoside phosphate metabolic process; GO:0006793 phosphoru…	GO:0005622 intracellular; GO:0005623 cell; GO:0005737 cytoplasm; GO:0005739 mitochondrion; GO:0005740 mitochondrial envelope; GO:0005743 mitochondrial inner membrane; GO:0005746 mitochondrial respirasome; GO:0005747 mitochondrial respiratory chain complex I; GO:0016020 membrane; GO:0019866 organelle inner membrane; GO:0030964 NADH dehydrogenase complex; GO:0031090 organelle membrane; GO:0031966 m…	GO:0003824 catalytic activity; GO:0003954 NADH dehydrogenase activity; GO:0008137 NADH dehydrogenase (ubiquinone) activity; GO:0016491 oxidoreductase activity; GO:0016651 oxidoreductase activity, acting on NAD(P)H; GO:0016655 oxidoreductase activity, acting on NAD(P)H, quinone or similar compound as acceptor; GO:0050136 NADH dehydrogenase (quinone) activity;	K03954	NDUFA10; NADH dehydrogenase (ubiquinone) 1 alpha subcomplex subunit 10	map00190 Oxidative phosphorylation; map01100 Metabolic pathways; map04714 Thermogenesis; map04723 Retrograde endocannabinoid signaling; map04932 Non-alcoholic fatty liver disease (NAFLD); map05010 Alzheimer disease; map05012 Parkinson disease; map05016 Huntington disease	PF01712	Deoxynucleoside kinase	C	KOG3877	NADH:ubiquinone oxidoreductase, NDUFA10/42kDa subunit
evm.model.001862F.6	carboxypeptidase E [Lingula anatina]	53.916					16.7	8	6	5	18.4	6	6	5	extracellular				K01294	CPE; carboxypeptidase E [EC:3.4.17.10]	map04940 Type I diabetes mellitus	PF00246; PF13620	Zinc carboxypeptidase; Carboxypeptidase regulatory-like domain	S	KOG2649	Zinc carboxypeptidase
evm.model.000000F.114	"60S Ribosomal Protein L3, partial [Pantala flavescens]"	46.44	5.2	2	2	2	19.4	7	7	7	18.6	7	7	7	cytoplasm	GO:0000027 ribosomal large subunit assembly; GO:0002181 cytoplasmic translation; GO:0006412 translation; GO:0006518 peptide metabolic process; GO:0006807 nitrogen compound metabolic process; GO:0006996 organelle organization; GO:0008152 metabolic process; GO:0009058 biosynthetic process; GO:0009059 macromolecule biosynthetic process; GO:0009987 cellular process; GO:0010467 gene expression; GO:001…	GO:0005622 intracellular; GO:0005623 cell; GO:0005737 cytoplasm; GO:0005829 cytosol; GO:0005840 ribosome; GO:0015934 large ribosomal subunit; GO:0022625 cytosolic large ribosomal subunit; GO:0022626 cytosolic ribosome; GO:0032991 protein-containing complex; GO:0043226 organelle; GO:0043228 non-membrane-bounded organelle; GO:0043229 intracellular organelle; GO:0043232 intracellular non-membrane-bo…	GO:0003676 nucleic acid binding; GO:0003723 RNA binding; GO:0003735 structural constituent of ribosome; GO:0005198 structural molecule activity; GO:0005488 binding; GO:0097159 organic cyclic compound binding; GO:1901363 heterocyclic compound binding;	K02925	RP-L3e, RPL3; large subunit ribosomal protein L3e	map03010 Ribosome			J	KOG0746	60S ribosomal protein L3 and related proteins
evm.model.000005F.9	hypothetical protein HELRODRAFT_177680 [Helobdella robusta]	13.978	48.4	10	4	4	59.7	7	6	6	40.3	6	4	4	extracellular							PF00582	Universal stress protein family
evm.model.000145F.40	hypothetical protein CAPTEDRAFT_200798 [Capitella teleta]	126.15	14.7	13	12	12	8.3	7	7	7	9.1	8	8	8	plasma membrane
evm.model.000016F.47	PREDICTED: V-type proton ATPase subunit E-like [Saccoglossus kowalevskii]	26.209	20.4	5	5	5	24.3	7	6	6	33.2	9	8	8	cytoplasm	GO:0000041 transition metal ion transport; GO:0001763 morphogenesis of a branching structure; GO:0002009 morphogenesis of an epithelium; GO:0006810 transport; GO:0006811 ion transport; GO:0006812 cation transport; GO:0006826 iron ion transport; GO:0007154 cell communication; GO:0007165 signal transduction; GO:0007166 cell surface receptor signaling pathway; GO:0007167 enzyme linked receptor prote…	GO:0000221 vacuolar proton-transporting V-type ATPase, V1 domain; GO:0005622 intracellular; GO:0005623 cell; GO:0005737 cytoplasm; GO:0005768 endosome; GO:0005773 vacuole; GO:0005774 vacuolar membrane; GO:0005829 cytosol; GO:0005886 plasma membrane; GO:0005902 microvillus; GO:0012505 endomembrane system; GO:0016020 membrane; GO:0016324 apical plasma membrane; GO:0016469 proton-transporting two-se…	GO:0003824 catalytic activity; GO:0005215 transporter activity; GO:0005488 binding; GO:0005515 protein binding; GO:0008324 cation transmembrane transporter activity; GO:0008553 proton-exporting ATPase activity, phosphorylative mechanism; GO:0015075 ion transmembrane transporter activity; GO:0015077 monovalent inorganic cation transmembrane transporter activity; GO:0015078 proton transmembrane tra…	K02150	ATPeV1E, ATP6E; V-type H+-transporting ATPase subunit E	map00190 Oxidative phosphorylation; map01100 Metabolic pathways; map04145 Phagosome; map04150 mTOR signaling pathway; map04721 Synaptic vesicle cycle; map04966 Collecting duct acid secretion; map05110 Vibrio cholerae infection; map05120 Epithelial cell signaling in Helicobacter pylori infection; map05165 Human papillomavirus infection; map05323 Rheumatoid arthritis			C	KOG1664	Vacuolar H+-ATPase V1 sector, subunit E
evm.model.000017F.71	PREDICTED: transketolase-like protein 2 isoform X1 [Crassostrea gigas]	67.224	7.7	2	2	2	14.1	7	7	7	22.5	8	8	8	cytoplasm	GO:0005975 carbohydrate metabolic process; GO:0005996 monosaccharide metabolic process; GO:0005997 xylulose metabolic process; GO:0005999 xylulose biosynthetic process; GO:0006081 cellular aldehyde metabolic process; GO:0006098 pentose-phosphate shunt; GO:0006139 nucleobase-containing compound metabolic process; GO:0006725 cellular aromatic compound metabolic process; GO:0006732 coenzyme metaboli…	GO:0005622 intracellular; GO:0005623 cell; GO:0005634 nucleus; GO:0005654 nucleoplasm; GO:0005737 cytoplasm; GO:0005777 peroxisome; GO:0005783 endoplasmic reticulum; GO:0005789 endoplasmic reticulum membrane; GO:0005829 cytosol; GO:0012505 endomembrane system; GO:0016020 membrane; GO:0016604 nuclear body; GO:0016607 nuclear speck; GO:0031974 membrane-enclosed lumen; GO:0031981 nuclear lumen; GO:0…	GO:0000287 magnesium ion binding; GO:0003824 catalytic activity; GO:0004802 transketolase activity; GO:0005488 binding; GO:0005515 protein binding; GO:0016740 transferase activity; GO:0016744 transferase activity, transferring aldehyde or ketonic groups; GO:0019842 vitamin binding; GO:0030246 carbohydrate binding; GO:0030976 thiamine pyrophosphate binding; GO:0036094 small molecule binding; GO:00…	K00615	E2.2.1.1, tktA, tktB; transketolase [EC:2.2.1.1]	map00030 Pentose phosphate pathway; map01100 Metabolic pathways; map01200 Carbon metabolism; map01230 Biosynthesis of amino acids	PF00456; PF02779; PF02780	Transketolase, thiamine diphosphate binding domain; Transketolase, pyrimidine binding domain; Transketolase, C-terminal domain	G	KOG0523	Transketolase
evm.model.000205F.11	PREDICTED: arylsulfatase J-like [Aplysia californica]	40.842	20.9	10	8	8	23.4	7	6	6	23.4	11	7	7	plasma membrane				K01135	ARSB; arylsulfatase B [EC:3.1.6.12]	map00531 Glycosaminoglycan degradation; map01100 Metabolic pathways; map04142 Lysosome			P	KOG3867	Sulfatase
evm.model.000020F.39.1	PREDICTED: calumenin isoform X1 [Crassostrea gigas]	69.022	11.2	4	4	4	17.3	7	7	7	10.1	3	3	3	mitochondria	GO:0006139 nucleobase-containing compound metabolic process; GO:0006259 DNA metabolic process; GO:0006265 DNA topological change; GO:0006325 chromatin organization; GO:0006355 regulation of transcription, DNA-templated; GO:0006464 cellular protein modification process; GO:0006725 cellular aromatic compound metabolic process; GO:0006807 nitrogen compound metabolic process; GO:0006996 organelle org…	GO:0005576 extracellular region; GO:0005622 intracellular; GO:0005623 cell; GO:0005634 nucleus; GO:0005694 chromosome; GO:0005700 polytene chromosome; GO:0005703 polytene chromosome puff; GO:0005737 cytoplasm; GO:0005783 endoplasmic reticulum; GO:0005788 endoplasmic reticulum lumen; GO:0005794 Golgi apparatus; GO:0012505 endomembrane system; GO:0031974 membrane-enclosed lumen; GO:0043226 organell…	GO:0004857 enzyme inhibitor activity; GO:0005488 binding; GO:0005509 calcium ion binding; GO:0005515 protein binding; GO:0019899 enzyme binding; GO:0030234 enzyme regulator activity; GO:0043167 ion binding; GO:0043169 cation binding; GO:0046872 metal ion binding; GO:0098772 molecular function regulator;				PF13202; PF13499	EF hand; EF-hand domain pair	TU	KOG4223	Reticulocalbin, calumenin, DNA supercoiling factor, and related Ca2+-binding proteins of the CREC family (EF-Hand protein superfamily)
evm.model.000315F.18	hypothetical protein CAPTEDRAFT_214871 [Capitella teleta]	40.328	24.7	9	7	7	20.7	7	6	6	25	7	7	7	plasma membrane							PF07686	Immunoglobulin V-set domain
evm.model.000469F.29	Tb-291 membrane-associated protein-like [Trypanosoma cruzi strain CL Brener]	122.38	8.2	9	7	7	9.6	7	7	7	10.6	9	8	8	plasma membrane	GO:0002791 regulation of peptide secretion; GO:0002793 positive regulation of peptide secretion; GO:0006950 response to stress; GO:0006986 response to unfolded protein; GO:0009987 cellular process; GO:0010033 response to organic substance; GO:0010646 regulation of cell communication; GO:0010647 positive regulation of cell communication; GO:0010817 regulation of hormone levels; GO:0010941 regulati…	GO:0005623 cell; GO:0005886 plasma membrane; GO:0016020 membrane; GO:0071944 cell periphery;
evm.model.000024F.60	"homogentisate 1,2-dioxygenase [Danio rerio]"	51.861	8	3	3	3	21.3	7	7	7	24.1	10	8	8	cytoplasm,nucleus	GO:0006082 organic acid metabolic process; GO:0006520 cellular amino acid metabolic process; GO:0006558 L-phenylalanine metabolic process; GO:0006559 L-phenylalanine catabolic process; GO:0006570 tyrosine metabolic process; GO:0006572 tyrosine catabolic process; GO:0006725 cellular aromatic compound metabolic process; GO:0006807 nitrogen compound metabolic process; GO:0008152 metabolic process; G…	GO:0005622 intracellular; GO:0005623 cell; GO:0005737 cytoplasm; GO:0005829 cytosol;	GO:0003824 catalytic activity; GO:0004411 homogentisate 1,2-dioxygenase activity; GO:0005488 binding; GO:0005515 protein binding; GO:0016491 oxidoreductase activity; GO:0016701 oxidoreductase activity, acting on single donors with incorporation of molecular oxygen; GO:0016702 oxidoreductase activity, acting on single donors with incorporation of molecular oxygen, incorporation of two atoms of oxy…	K00451	HGD, hmgA; homogentisate 1,2-dioxygenase [EC:1.13.11.5]	map00350 Tyrosine metabolism; map01100 Metabolic pathways			E	KOG1417	Homogentisate 1,2-dioxygenase
evm.model.000029F.42	PREDICTED: 78 kDa glucose-regulated protein [Dipodomys ordii]	73.014	16.4	4	9	3	14	7	9	4	12.9	8	9	3	extracellular	GO:0006355 regulation of transcription, DNA-templated; GO:0006357 regulation of transcription by RNA polymerase II; GO:0006457 protein folding; GO:0006508 proteolysis; GO:0006511 ubiquitin-dependent protein catabolic process; GO:0006807 nitrogen compound metabolic process; GO:0006810 transport; GO:0006915 apoptotic process; GO:0006950 response to stress; GO:0006983 ER overload response; GO:000698…	GO:0005576 extracellular region; GO:0005622 intracellular; GO:0005623 cell; GO:0005634 nucleus; GO:0005737 cytoplasm; GO:0005739 mitochondrion; GO:0005783 endoplasmic reticulum; GO:0005788 endoplasmic reticulum lumen; GO:0005789 endoplasmic reticulum membrane; GO:0005790 smooth endoplasmic reticulum; GO:0005793 endoplasmic reticulum-Golgi intermediate compartment; GO:0005886 plasma membrane; GO:0…	GO:0000166 nucleotide binding; GO:0003824 catalytic activity; GO:0005488 binding; GO:0005509 calcium ion binding; GO:0005515 protein binding; GO:0005524 ATP binding; GO:0008144 drug binding; GO:0016462 pyrophosphatase activity; GO:0016787 hydrolase activity; GO:0016817 hydrolase activity, acting on acid anhydrides; GO:0016818 hydrolase activity, acting on acid anhydrides, in phosphorus-containing…	K09490	HSPA5, BIP; heat shock 70kDa protein 5	map03060 Protein export; map04141 Protein processing in endoplasmic reticulum; map04918 Thyroid hormone synthesis; map05020 Prion diseases			O	KOG0100	Molecular chaperones GRP78/BiP/KAR2, HSP70 superfamily
evm.model.000035F.12	hypothetical protein CAPTEDRAFT_150579 [Capitella teleta]	73.593	6.1	3	3	3	9.2	7	4	4	16.2	10	9	9	cytoplasm	GO:0002009 morphogenesis of an epithelium; GO:0002165 instar larval or pupal development; GO:0006996 organelle organization; GO:0007010 cytoskeleton organization; GO:0007015 actin filament organization; GO:0007275 multicellular organism development; GO:0007399 nervous system development; GO:0007444 imaginal disc development; GO:0007472 wing disc morphogenesis; GO:0007476 imaginal disc-derived win…	GO:0005622 intracellular; GO:0005623 cell; GO:0005737 cytoplasm;	GO:0003779 actin binding; GO:0005488 binding; GO:0005509 calcium ion binding; GO:0005515 protein binding; GO:0008092 cytoskeletal protein binding; GO:0043167 ion binding; GO:0043169 cation binding; GO:0046872 metal ion binding;	K08017	AVIL; advillin		PF00626; PF02209	Gelsolin repeat; Villin headpiece domain	Z	KOG0443	Actin regulatory proteins (gelsolin/villin family)
evm.model.000047F.57	hypothetical protein CAPTEDRAFT_151096 [Capitella teleta]	121.51	11.3	19	10	10	8.9	7	6	6	15.3	13	12	12	endoplasmic reticulum	GO:0001775 cell activation; GO:0002252 immune effector process; GO:0002263 cell activation involved in immune response; GO:0002274 myeloid leukocyte activation; GO:0002275 myeloid cell activation involved in immune response; GO:0002283 neutrophil activation involved in immune response; GO:0002366 leukocyte activation involved in immune response; GO:0002376 immune system process; GO:0002443 leukoc…	GO:0000323 lytic vacuole; GO:0005576 extracellular region; GO:0005615 extracellular space; GO:0005622 intracellular; GO:0005623 cell; GO:0005737 cytoplasm; GO:0005764 lysosome; GO:0005766 primary lysosome; GO:0005773 vacuole; GO:0005775 vacuolar lumen; GO:0012505 endomembrane system; GO:0030141 secretory granule; GO:0031410 cytoplasmic vesicle; GO:0031974 membrane-enclosed lumen; GO:0031982 vesic…	GO:0003824 catalytic activity; GO:0004553 hydrolase activity, hydrolyzing O-glycosyl compounds; GO:0004559 alpha-mannosidase activity; GO:0004571 mannosyl-oligosaccharide 1,2-alpha-mannosidase activity; GO:0005488 binding; GO:0005537 mannose binding; GO:0015923 mannosidase activity; GO:0015924 mannosyl-oligosaccharide mannosidase activity; GO:0016787 hydrolase activity; GO:0016798 hydrolase activ…	K12311	MAN2B1, LAMAN; lysosomal alpha-mannosidase [EC:3.2.1.24]	map00511 Other glycan degradation; map04142 Lysosome	PF01074; PF09261; PF07748	Glycosyl hydrolases family 38 N-terminal domain; Alpha mannosidase, middle domain; Glycosyl hydrolases family 38 C-terminal domain	G	KOG1959	Glycosyl hydrolase, family 38 - alpha-mannosidase
evm.model.000076F.42	hypothetical protein CAPTEDRAFT_172464 [Capitella teleta]	27.195	30.9	11	7	7	34.9	7	6	6	30.5	6	6	6	cytoplasm	GO:0000768 syncytium formation by plasma membrane fusion; GO:0003008 system process; GO:0005975 carbohydrate metabolic process; GO:0005996 monosaccharide metabolic process; GO:0006006 glucose metabolic process; GO:0006007 glucose catabolic process; GO:0006066 alcohol metabolic process; GO:0006071 glycerol metabolic process; GO:0006081 cellular aldehyde metabolic process; GO:0006082 organic acid m…	GO:0005622 intracellular; GO:0005623 cell; GO:0005634 nucleus; GO:0005737 cytoplasm; GO:0005829 cytosol; GO:0030016 myofibril; GO:0030017 sarcomere; GO:0030018 Z disc; GO:0031430 M band; GO:0031672 A band; GO:0031674 I band; GO:0043226 organelle; GO:0043227 membrane-bounded organelle; GO:0043228 non-membrane-bounded organelle; GO:0043229 intracellular organelle; GO:0043231 intracellular membrane-…	GO:0003824 catalytic activity; GO:0004807 triose-phosphate isomerase activity; GO:0005488 binding; GO:0005515 protein binding; GO:0016853 isomerase activity; GO:0016860 intramolecular oxidoreductase activity; GO:0016861 intramolecular oxidoreductase activity, interconverting aldoses and ketoses; GO:0019899 enzyme binding; GO:0031625 ubiquitin protein ligase binding; GO:0042802 identical protein b…	K01803	TPI, tpiA; triosephosphate isomerase (TIM) [EC:5.3.1.1]	map00010 Glycolysis / Gluconeogenesis; map00051 Fructose and mannose metabolism; map00562 Inositol phosphate metabolism; map01100 Metabolic pathways; map01200 Carbon metabolism; map01230 Biosynthesis of amino acids	PF00121	Triosephosphate isomerase	G	KOG1643	Triosephosphate isomerase
evm.model.000293F.39	hypothetical protein CAPTEDRAFT_220111 [Capitella teleta]	55.17	3.2	4	2	2	6.7	7	3	3	8.3	7	4	4	plasma membrane									G	KOG1330	Sugar transporter/spinster transmembrane protein
evm.model.000089F.37.1	hypothetical protein CAPTEDRAFT_220828 [Capitella teleta]	21.031	11.3	2	2	2	29.6	7	7	7	21.5	5	5	5	extracellular
evm.model.000089F.61	Cu/Zn superoxide dismutase 1 [Alvinella pompejana]	15.776	56.2	13	8	8	43.1	7	5	5	54.9	12	8	8	cytoplasm	GO:0000003 reproduction; GO:0000187 activation of MAPK activity; GO:0000209 protein polyubiquitination; GO:0000302 response to reactive oxygen species; GO:0000303 response to superoxide; GO:0000305 response to oxygen radical; GO:0000902 cell morphogenesis; GO:0000904 cell morphogenesis involved in differentiation; GO:0001541 ovarian follicle development; GO:0001817 regulation of cytokine producti…	GO:0000323 lytic vacuole; GO:0005576 extracellular region; GO:0005615 extracellular space; GO:0005622 intracellular; GO:0005623 cell; GO:0005634 nucleus; GO:0005654 nucleoplasm; GO:0005737 cytoplasm; GO:0005739 mitochondrion; GO:0005740 mitochondrial envelope; GO:0005758 mitochondrial intermembrane space; GO:0005759 mitochondrial matrix; GO:0005764 lysosome; GO:0005773 vacuole; GO:0005777 peroxis…	GO:0003824 catalytic activity; GO:0004784 superoxide dismutase activity; GO:0004842 ubiquitin-protein transferase activity; GO:0005488 binding; GO:0005507 copper ion binding; GO:0005515 protein binding; GO:0008270 zinc ion binding; GO:0016209 antioxidant activity; GO:0016491 oxidoreductase activity; GO:0016721 oxidoreductase activity, acting on superoxide radicals as acceptor; GO:0016740 transfer…	K04565	SOD1; superoxide dismutase, Cu-Zn family [EC:1.15.1.1]	map04146 Peroxisome; map04213 Longevity regulating pathway - multiple species; map05014 Amyotrophic lateral sclerosis (ALS); map05016 Huntington disease; map05020 Prion diseases	PF00080	Copper/zinc superoxide dismutase (SODC)	P	KOG0441	Cu2+/Zn2+ superoxide dismutase SOD1
evm.model.000126F.9	PREDICTED: LOW QUALITY PROTEIN: ubiquitin-like modifier-activating enzyme 1 [Crassostrea gigas]	117.51	5.4	4	4	4	9.1	7	6	6	8.6	7	6	6	cytoplasm	GO:0006464 cellular protein modification process; GO:0006508 proteolysis; GO:0006511 ubiquitin-dependent protein catabolic process; GO:0006807 nitrogen compound metabolic process; GO:0006950 response to stress; GO:0006974 cellular response to DNA damage stimulus; GO:0008152 metabolic process; GO:0009056 catabolic process; GO:0009057 macromolecule catabolic process; GO:0009987 cellular process; GO…	GO:0005622 intracellular; GO:0005623 cell; GO:0005634 nucleus; GO:0005654 nucleoplasm; GO:0005737 cytoplasm; GO:0005739 mitochondrion; GO:0005829 cytosol; GO:0031974 membrane-enclosed lumen; GO:0031981 nuclear lumen; GO:0043226 organelle; GO:0043227 membrane-bounded organelle; GO:0043229 intracellular organelle; GO:0043231 intracellular membrane-bounded organelle; GO:0043233 organelle lumen; GO:0…	GO:0003824 catalytic activity; GO:0004839 ubiquitin activating enzyme activity; GO:0008641 ubiquitin-like modifier activating enzyme activity; GO:0016874 ligase activity; GO:0016877 ligase activity, forming carbon-sulfur bonds;	K03178	UBE1, UBA1; ubiquitin-activating enzyme E1 [EC:6.2.1.45]	map04120 Ubiquitin mediated proteolysis; map05012 Parkinson disease	PF00899; PF10585; PF09358	ThiF family; Ubiquitin-activating enzyme active site ; Ubiquitin-activating enzyme e1 C-terminal domain	O	KOG2012	Ubiquitin activating enzyme UBA1
evm.model.000158F.38	hypothetical protein CAPTEDRAFT_200204 [Capitella teleta]	44.288	26.7	9	7	7	18.9	7	5	4	18.9	7	5	5	cytoplasm
evm.model.000164F.19	PREDICTED: epididymal secretory protein E1-like [Saccoglossus kowalevskii]	16.962	41.8	6	5	5	50	7	6	6	41.8	8	7	7	extracellular	GO:0001775 cell activation; GO:0002252 immune effector process; GO:0002263 cell activation involved in immune response; GO:0002274 myeloid leukocyte activation; GO:0002275 myeloid cell activation involved in immune response; GO:0002283 neutrophil activation involved in immune response; GO:0002366 leukocyte activation involved in immune response; GO:0002376 immune system process; GO:0002443 leukoc…	GO:0000323 lytic vacuole; GO:0005576 extracellular region; GO:0005622 intracellular; GO:0005623 cell; GO:0005737 cytoplasm; GO:0005764 lysosome; GO:0005766 primary lysosome; GO:0005773 vacuole; GO:0005775 vacuolar lumen; GO:0012505 endomembrane system; GO:0030141 secretory granule; GO:0031410 cytoplasmic vesicle; GO:0031974 membrane-enclosed lumen; GO:0031982 vesicle; GO:0031983 vesicle lumen; GO…	GO:0005215 transporter activity; GO:0005319 lipid transporter activity; GO:0005488 binding; GO:0005496 steroid binding; GO:0005515 protein binding; GO:0008289 lipid binding; GO:0015248 sterol transporter activity; GO:0015485 cholesterol binding; GO:0019899 enzyme binding; GO:0032934 sterol binding; GO:0036094 small molecule binding; GO:0043178 alcohol binding; GO:0097159 organic cyclic compound b…	K13443	NPC2; Niemann-Pick C2 protein	map04142 Lysosome; map04979 Cholesterol metabolism	PF02221	ML domain	S	KOG4063	Major epididymal secretory protein HE1
evm.model.000215F.39	FK506-binding protein 15-like [Lingula anatina]	162.2	3	3	3	3	6.9	7	7	7	7.2	7	7	7	cytoplasm	GO:0009892 negative regulation of metabolic process; GO:0010563 negative regulation of phosphorus metabolic process; GO:0010921 regulation of phosphatase activity; GO:0010923 negative regulation of phosphatase activity; GO:0019220 regulation of phosphate metabolic process; GO:0019222 regulation of metabolic process; GO:0031323 regulation of cellular metabolic process; GO:0031324 negative regulati…	GO:0005623 cell; GO:0016020 membrane; GO:0030424 axon; GO:0030426 growth cone; GO:0030427 site of polarized growth; GO:0042995 cell projection; GO:0043005 neuron projection; GO:0120025 plasma membrane bounded cell projection; GO:0150034 distal axon;		K17478	FKBP15, WAFL; FK506-binding protein 15		PF00254	FKBP-type peptidyl-prolyl cis-trans isomerase	O	KOG4725	Uncharacterized conserved protein
evm.model.000224F.28	extracellular hemoglobin linker L1 precursor [Alvinella pompejana]	10.007	31.8	19	4	4	25	7	4	4	22.7	8	3	3	extracellular
evm.model.000283F.38.1	hypothetical protein CAPTEDRAFT_173297 [Capitella teleta]	50.546	18.3	7	7	7	16.1	7	7	7	13.1	7	7	7	cytoplasm	GO:0006412 translation; GO:0006414 translational elongation; GO:0006518 peptide metabolic process; GO:0006575 cellular modified amino acid metabolic process; GO:0006749 glutathione metabolic process; GO:0006790 sulfur compound metabolic process; GO:0006807 nitrogen compound metabolic process; GO:0008152 metabolic process; GO:0009058 biosynthetic process; GO:0009059 macromolecule biosynthetic proc…	GO:0005622 intracellular; GO:0005623 cell; GO:0005634 nucleus; GO:0005737 cytoplasm; GO:0005853 eukaryotic translation elongation factor 1 complex; GO:0032991 protein-containing complex; GO:0043226 organelle; GO:0043227 membrane-bounded organelle; GO:0043229 intracellular organelle; GO:0043231 intracellular membrane-bounded organelle;	GO:0003676 nucleic acid binding; GO:0003723 RNA binding; GO:0003746 translation elongation factor activity; GO:0003824 catalytic activity; GO:0004364 glutathione transferase activity; GO:0005488 binding; GO:0008135 translation factor activity, RNA binding; GO:0016740 transferase activity; GO:0016765 transferase activity, transferring alkyl or aryl (other than methyl) groups; GO:0097159 organic cy…	K03233	EEF1G; elongation factor 1-gamma	map05134 Legionellosis	PF02798; PF00043; PF00647	Glutathione S-transferase, N-terminal domain; Glutathione S-transferase, C-terminal domain; Elongation factor 1 gamma, conserved domain	J	KOG1627	Translation elongation factor EF-1 gamma
evm.model.000302F.14	hypothetical protein [Phragmatopoma lapidosa]	17.752	17	2	2	2	41.8	7	5	5	9.2	5	2	2	cytoplasm	GO:0000028 ribosomal small subunit assembly; GO:0000054 ribosomal subunit export from nucleus; GO:0000056 ribosomal small subunit export from nucleus; GO:0002181 cytoplasmic translation; GO:0006403 RNA localization; GO:0006405 RNA export from nucleus; GO:0006407 rRNA export from nucleus; GO:0006412 translation; GO:0006518 peptide metabolic process; GO:0006611 protein export from nucleus; GO:00068…	GO:0005622 intracellular; GO:0005623 cell; GO:0005737 cytoplasm; GO:0005829 cytosol; GO:0005840 ribosome; GO:0015935 small ribosomal subunit; GO:0022626 cytosolic ribosome; GO:0022627 cytosolic small ribosomal subunit; GO:0032991 protein-containing complex; GO:0043226 organelle; GO:0043228 non-membrane-bounded organelle; GO:0043229 intracellular organelle; GO:0043232 intracellular non-membrane-bo…	GO:0003735 structural constituent of ribosome; GO:0005198 structural molecule activity;	K02958	RP-S15e, RPS15; small subunit ribosomal protein S15e	map03010 Ribosome	PF00203	Ribosomal protein S19	J	KOG0898	40S ribosomal protein S15
evm.model.000352F.19	hypothetical protein HELRODRAFT_185576 [Helobdella robusta]	23.471	25.6	4	3	3	44	7	7	7	30.4	4	4	4	cytoplasm				K20526	TAGLN; transgelin		PF00307	Calponin homology (CH) domain	Z	KOG2046	Calponin
evm.model.000430F.19	hypothetical protein CAPTEDRAFT_21125 [Capitella teleta]	37.208	20.4	6	5	5	22.5	7	6	6	23.4	6	6	5	cytoplasm	GO:0000122 negative regulation of transcription by RNA polymerase II; GO:0001558 regulation of cell growth; GO:0005975 carbohydrate metabolic process; GO:0005984 disaccharide metabolic process; GO:0005985 sucrose metabolic process; GO:0005986 sucrose biosynthetic process; GO:0005996 monosaccharide metabolic process; GO:0006000 fructose metabolic process; GO:0006002 fructose 6-phosphate metabolic …	GO:0005622 intracellular; GO:0005623 cell; GO:0005634 nucleus; GO:0005654 nucleoplasm; GO:0005737 cytoplasm; GO:0005829 cytosol; GO:0005886 plasma membrane; GO:0016020 membrane; GO:0030016 myofibril; GO:0030017 sarcomere; GO:0030018 Z disc; GO:0030054 cell junction; GO:0031674 I band; GO:0031974 membrane-enclosed lumen; GO:0031981 nuclear lumen; GO:0043226 organelle; GO:0043227 membrane-bounded o…	GO:0000166 nucleotide binding; GO:0003824 catalytic activity; GO:0005488 binding; GO:0005515 protein binding; GO:0008144 drug binding; GO:0016208 AMP binding; GO:0016787 hydrolase activity; GO:0016788 hydrolase activity, acting on ester bonds; GO:0016791 phosphatase activity; GO:0017076 purine nucleotide binding; GO:0019203 carbohydrate phosphatase activity; GO:0030246 carbohydrate binding; GO:00…	K03841	FBP, fbp; fructose-1,6-bisphosphatase I [EC:3.1.3.11]	map00010 Glycolysis / Gluconeogenesis; map00030 Pentose phosphate pathway; map00051 Fructose and mannose metabolism; map01100 Metabolic pathways; map01200 Carbon metabolism; map04152 AMPK signaling pathway; map04910 Insulin signaling pathway; map04922 Glucagon signaling pathway	PF00316	Fructose-1-6-bisphosphatase	G	KOG1458	Fructose-1,6-bisphosphatase
evm.model.000468F.7	protein disulfide-isomerase A3-like [Crassostrea virginica]	55.048	19.7	7	7	7	20.5	7	7	7	18.2	8	6	6	endoplasmic reticulum	GO:0000003 reproduction; GO:0001666 response to hypoxia; GO:0002376 immune system process; GO:0002474 antigen processing and presentation of peptide antigen via MHC class I; GO:0002478 antigen processing and presentation of exogenous peptide antigen; GO:0002479 antigen processing and presentation of exogenous peptide antigen via MHC class I, TAP-dependent; GO:0002931 response to ischemia; GO:0003…	GO:0001669 acrosomal vesicle; GO:0005576 extracellular region; GO:0005615 extracellular space; GO:0005622 intracellular; GO:0005623 cell; GO:0005634 nucleus; GO:0005737 cytoplasm; GO:0005739 mitochondrion; GO:0005740 mitochondrial envelope; GO:0005758 mitochondrial intermembrane space; GO:0005768 endosome; GO:0005783 endoplasmic reticulum; GO:0005788 endoplasmic reticulum lumen; GO:0005789 endopl…	GO:0003756 protein disulfide isomerase activity; GO:0003810 protein-glutamine gamma-glutamyltransferase activity; GO:0003824 catalytic activity; GO:0004175 endopeptidase activity; GO:0004197 cysteine-type endopeptidase activity; GO:0004620 phospholipase activity; GO:0004629 phospholipase C activity; GO:0005102 signaling receptor binding; GO:0005488 binding; GO:0005515 protein binding; GO:0008081 …	K08056	PDIA3, GRP58; protein disulfide-isomerase A3 [EC:5.3.4.1]	map04141 Protein processing in endoplasmic reticulum; map04612 Antigen processing and presentation; map05163 Human cytomegalovirus infection; map05168 Herpes simplex virus 1 infection; map05169 Epstein-Barr virus infection; map05170 Human immunodeficiency virus 1 infection	PF00085; PF13848	Thioredoxin; Thioredoxin-like domain	O	KOG0190	Protein disulfide isomerase (prolyl 4-hydroxylase beta subunit)
evm.model.000605F.3	"ATPase alpha-subunit, partial [Platynereis dumerilii]"	26.697	24.2	4	4	4	33.2	7	5	5	40.6	7	6	6	cytoskeleton	GO:0001101 response to acid chemical; GO:0006810 transport; GO:0006811 ion transport; GO:0006812 cation transport; GO:0006813 potassium ion transport; GO:0006814 sodium ion transport; GO:0006873 cellular ion homeostasis; GO:0006875 cellular metal ion homeostasis; GO:0006883 cellular sodium ion homeostasis; GO:0007154 cell communication; GO:0007275 multicellular organism development; GO:0007399 ne…	GO:0005622 intracellular; GO:0005623 cell; GO:0005737 cytoplasm; GO:0005783 endoplasmic reticulum; GO:0005794 Golgi apparatus; GO:0005886 plasma membrane; GO:0005887 integral component of plasma membrane; GO:0005890 sodium:potassium-exchanging ATPase complex; GO:0012505 endomembrane system; GO:0016020 membrane; GO:0016021 integral component of membrane; GO:0030424 axon; GO:0030425 dendrite; GO:00…	GO:0000166 nucleotide binding; GO:0001540 amyloid-beta binding; GO:0001664 G protein-coupled receptor binding; GO:0003824 catalytic activity; GO:0005102 signaling receptor binding; GO:0005215 transporter activity; GO:0005391 sodium:potassium-exchanging ATPase activity; GO:0005488 binding; GO:0005496 steroid binding; GO:0005515 protein binding; GO:0005524 ATP binding; GO:0008144 drug binding; GO:0…	K01539	ATP1A; sodium/potassium-transporting ATPase subunit alpha [EC:7.2.2.13]	map04022 cGMP-PKG signaling pathway; map04024 cAMP signaling pathway; map04260 Cardiac muscle contraction; map04261 Adrenergic signaling in cardiomyocytes; map04911 Insulin secretion; map04918 Thyroid hormone synthesis; map04919 Thyroid hormone signaling pathway; map04925 Aldosterone synthesis and secretion; map04960 Aldosterone-regulated sodium reabsorption; map04961 Endocrine and other factor-r…	PF00702	haloacid dehalogenase-like hydrolase	P	KOG0203	Na+/K+ ATPase, alpha subunit
evm.model.000636F.19	actin related protein 1 [Apis mellifera]	41.773	60.9	4	23	2	67	7	30	5	71.5	5	32	4	cytoskeleton		GO:0005622 intracellular; GO:0005623 cell; GO:0005634 nucleus; GO:0005737 cytoplasm; GO:0005856 cytoskeleton; GO:0005886 plasma membrane; GO:0005912 adherens junction; GO:0005925 focal adhesion; GO:0015629 actin cytoskeleton; GO:0016020 membrane; GO:0030054 cell junction; GO:0030055 cell-substrate junction; GO:0043226 organelle; GO:0043227 membrane-bounded organelle; GO:0043228 non-membrane-bound…		K05692	ACTB_G1; actin beta/gamma 1	map04015 Rap1 signaling pathway; map04145 Phagosome; map04210 Apoptosis; map04390 Hippo signaling pathway; map04391 Hippo signaling pathway - fly; map04510 Focal adhesion; map04520 Adherens junction; map04530 Tight junction; map04611 Platelet activation; map04670 Leukocyte transendothelial migration; map04714 Thermogenesis; map04745 Phototransduction - fly; map04810 Regulation of actin cytoskelet…			Z	KOG0676	Actin and related proteins
evm.model.000981F.1	hypothetical protein CAPTEDRAFT_228940 [Capitella teleta]	32.27	20.3	3	3	3	24.1	7	4	4	24.1	5	4	4	cytoplasm	GO:0001558 regulation of cell growth; GO:0001676 long-chain fatty acid metabolic process; GO:0003008 system process; GO:0003013 circulatory system process; GO:0003018 vascular process in circulatory system; GO:0006082 organic acid metabolic process; GO:0006629 lipid metabolic process; GO:0006631 fatty acid metabolic process; GO:0006638 neutral lipid metabolic process; GO:0006639 acylglycerol meta…	GO:0005622 intracellular; GO:0005623 cell; GO:0005634 nucleus; GO:0005654 nucleoplasm; GO:0005737 cytoplasm; GO:0005783 endoplasmic reticulum; GO:0005789 endoplasmic reticulum membrane; GO:0005811 lipid droplet; GO:0005829 cytosol; GO:0005886 plasma membrane; GO:0012505 endomembrane system; GO:0016020 membrane; GO:0019898 extrinsic component of membrane; GO:0030424 axon; GO:0031974 membrane-enclo…	GO:0003824 catalytic activity; GO:0004620 phospholipase activity; GO:0004622 lysophospholipase activity; GO:0005488 binding; GO:0005515 protein binding; GO:0016298 lipase activity; GO:0016787 hydrolase activity; GO:0016788 hydrolase activity, acting on ester bonds; GO:0042802 identical protein binding; GO:0042803 protein homodimerization activity; GO:0046983 protein dimerization activity; GO:0047…	K01054	MGLL; acylglycerol lipase [EC:3.1.1.23]	map00561 Glycerolipid metabolism; map01100 Metabolic pathways; map04714 Thermogenesis; map04723 Retrograde endocannabinoid signaling; map04923 Regulation of lipolysis in adipocytes			I	KOG1455	Lysophospholipase
evm.model.001240F.4	hypothetical protein CAPTEDRAFT_165096 [Capitella teleta]	32.793	18.5	5	5	5	20.8	7	7	7	30.2	10	8	8	cytoplasm	GO:0000052 citrulline metabolic process; GO:0001505 regulation of neurotransmitter levels; GO:0003008 system process; GO:0003013 circulatory system process; GO:0003018 vascular process in circulatory system; GO:0003073 regulation of systemic arterial blood pressure; GO:0006082 organic acid metabolic process; GO:0006464 cellular protein modification process; GO:0006520 cellular amino acid metaboli…	GO:0005622 intracellular; GO:0005623 cell; GO:0005737 cytoplasm; GO:0005829 cytosol;	GO:0003824 catalytic activity; GO:0005488 binding; GO:0008270 zinc ion binding; GO:0016403 dimethylargininase activity; GO:0016597 amino acid binding; GO:0016787 hydrolase activity; GO:0016810 hydrolase activity, acting on carbon-nitrogen (but not peptide) bonds; GO:0016813 hydrolase activity, acting on carbon-nitrogen (but not peptide) bonds, in linear amidines; GO:0031406 carboxylic acid bindin…	K01482	DDAH, ddaH; dimethylargininase [EC:3.5.3.18]
evm.model.001726F.6	"cytochrome c1, heme protein, mitochondrial [Astyanax mexicanus]"	33.305	30.8	10	5	5	27.8	7	5	5	29.5	8	6	6	mitochondria	GO:0006091 generation of precursor metabolites and energy; GO:0006119 oxidative phosphorylation; GO:0006122 mitochondrial electron transport, ubiquinol to cytochrome c; GO:0006139 nucleobase-containing compound metabolic process; GO:0006163 purine nucleotide metabolic process; GO:0006164 purine nucleotide biosynthetic process; GO:0006725 cellular aromatic compound metabolic process; GO:0006753 nu…	GO:0005622 intracellular; GO:0005623 cell; GO:0005737 cytoplasm; GO:0005739 mitochondrion; GO:0005740 mitochondrial envelope; GO:0005743 mitochondrial inner membrane; GO:0005746 mitochondrial respirasome; GO:0005750 mitochondrial respiratory chain complex III; GO:0016020 membrane; GO:0019866 organelle inner membrane; GO:0031090 organelle membrane; GO:0031966 mitochondrial membrane; GO:0031967 org…	GO:0003824 catalytic activity; GO:0009055 electron transfer activity; GO:0016491 oxidoreductase activity; GO:0045153 electron transporter, transferring electrons within CoQH2-cytochrome c reductase complex activity; GO:0045155 electron transporter, transferring electrons from CoQH2-cytochrome c reductase complex and cytochrome c oxidase complex activity;	K00413	CYC1, CYT1, petC; ubiquinol-cytochrome c reductase cytochrome c1 subunit	map00190 Oxidative phosphorylation; map01100 Metabolic pathways; map04260 Cardiac muscle contraction; map04714 Thermogenesis; map04932 Non-alcoholic fatty liver disease (NAFLD); map05010 Alzheimer disease; map05012 Parkinson disease; map05016 Huntington disease			C	KOG3052	Cytochrome c1
evm.model.000000F.115	glutamine--fructose-6-phosphate aminotransferase [isomerizing] 2 isoform X8 [Lingula anatina]	65.907					12.9	7	5	5	12.4	6	5	5	mitochondria	GO:0005979 regulation of glycogen biosynthetic process; GO:0006002 fructose 6-phosphate metabolic process; GO:0006040 amino sugar metabolic process; GO:0006041 glucosamine metabolic process; GO:0006042 glucosamine biosynthetic process; GO:0006047 UDP-N-acetylglucosamine metabolic process; GO:0006048 UDP-N-acetylglucosamine biosynthetic process; GO:0006082 organic acid metabolic process; GO:000609…	GO:0005622 intracellular; GO:0005623 cell; GO:0005737 cytoplasm; GO:0005829 cytosol;	GO:0003824 catalytic activity; GO:0004360 glutamine-fructose-6-phosphate transaminase (isomerizing) activity; GO:0005488 binding; GO:0005515 protein binding; GO:0008483 transaminase activity; GO:0016597 amino acid binding; GO:0016740 transferase activity; GO:0016769 transferase activity, transferring nitrogenous groups; GO:0030246 carbohydrate binding; GO:0031406 carboxylic acid binding; GO:00360…	K00820	glmS, GFPT; glutamine---fructose-6-phosphate transaminase (isomerizing) [EC:2.6.1.16]	map00250 Alanine, aspartate and glutamate metabolism; map00520 Amino sugar and nucleotide sugar metabolism; map01100 Metabolic pathways; map04931 Insulin resistance	PF13522; PF01380	Glutamine amidotransferase domain; SIS domain	M	KOG1268	Glucosamine 6-phosphate synthetases, contain amidotransferase and phosphosugar isomerase domains
evm.model.000002F.28	hypothetical protein CAPTEDRAFT_163594 [Capitella teleta]	32.905					22	7	5	4	26.7	8	7	6	cytoplasm	GO:0006810 transport; GO:0006839 mitochondrial transport; GO:0051179 localization; GO:0051234 establishment of localization; GO:0055085 transmembrane transport;	GO:0005622 intracellular; GO:0005623 cell; GO:0005737 cytoplasm; GO:0005739 mitochondrion; GO:0005740 mitochondrial envelope; GO:0005743 mitochondrial inner membrane; GO:0005929 cilium; GO:0016020 membrane; GO:0016021 integral component of membrane; GO:0019866 organelle inner membrane; GO:0031090 organelle membrane; GO:0031224 intrinsic component of membrane; GO:0031514 motile cilium; GO:0031966 …	GO:0005215 transporter activity; GO:0022857 transmembrane transporter activity;	K05863	SLC25A4S, ANT; solute carrier family 25 (mitochondrial adenine nucleotide translocator), member 4/5/6/31	map04020 Calcium signaling pathway; map04022 cGMP-PKG signaling pathway; map04217 Necroptosis; map04218 Cellular senescence; map05012 Parkinson disease; map05016 Huntington disease; map05164 Influenza A; map05166 Human T-cell leukemia virus 1 infection			C	KOG0749	Mitochondrial ADP/ATP carrier proteins
evm.model.000026F.47	hypothetical protein CAPTEDRAFT_154115 [Capitella teleta]	92.713					8.1	7	5	4	11.1	8	7	6	plasma membrane	GO:0001654 eye development; GO:0001666 response to hypoxia; GO:0001763 morphogenesis of a branching structure; GO:0002009 morphogenesis of an epithelium; GO:0002119 nematode larval development; GO:0002164 larval development; GO:0006139 nucleobase-containing compound metabolic process; GO:0006163 purine nucleotide metabolic process; GO:0006164 purine nucleotide biosynthetic process; GO:0006725 cel…	GO:0000220 vacuolar proton-transporting V-type ATPase, V0 domain; GO:0005622 intracellular; GO:0005623 cell; GO:0005737 cytoplasm; GO:0005768 endosome; GO:0005769 early endosome; GO:0005773 vacuole; GO:0005774 vacuolar membrane; GO:0005886 plasma membrane; GO:0008021 synaptic vesicle; GO:0012505 endomembrane system; GO:0016020 membrane; GO:0016021 integral component of membrane; GO:0016324 apical…	GO:0003824 catalytic activity; GO:0005215 transporter activity; GO:0005488 binding; GO:0005515 protein binding; GO:0005516 calmodulin binding; GO:0008324 cation transmembrane transporter activity; GO:0009881 photoreceptor activity; GO:0015075 ion transmembrane transporter activity; GO:0015077 monovalent inorganic cation transmembrane transporter activity; GO:0015078 proton transmembrane transport…	K02154	ATPeV0A, ATP6N; V-type H+-transporting ATPase subunit a	map00190 Oxidative phosphorylation; map01100 Metabolic pathways; map04142 Lysosome; map04145 Phagosome; map04721 Synaptic vesicle cycle; map04966 Collecting duct acid secretion; map05110 Vibrio cholerae infection; map05120 Epithelial cell signaling in Helicobacter pylori infection; map05152 Tuberculosis; map05165 Human papillomavirus infection; map05323 Rheumatoid arthritis			C	KOG2189	Vacuolar H+-ATPase V0 sector, subunit a
evm.model.000109F.10	hypothetical protein CAPTEDRAFT_177178 [Capitella teleta]	166.58					6.4	7	7	5	2.3	3	3	2	nucleus	GO:0001655 urogenital system development; GO:0001822 kidney development; GO:0002009 morphogenesis of an epithelium; GO:0002165 instar larval or pupal development; GO:0006928 movement of cell or subcellular component; GO:0006996 organelle organization; GO:0007010 cytoskeleton organization; GO:0007275 multicellular organism development; GO:0007444 imaginal disc development; GO:0007472 wing disc mor…	GO:0005622 intracellular; GO:0005623 cell; GO:0005737 cytoplasm; GO:0005829 cytosol; GO:0005912 adherens junction; GO:0005925 focal adhesion; GO:0030054 cell junction; GO:0030055 cell-substrate junction; GO:0070161 anchoring junction;	GO:0003779 actin binding; GO:0005102 signaling receptor binding; GO:0005488 binding; GO:0005515 protein binding; GO:0008092 cytoskeletal protein binding; GO:0019899 enzyme binding; GO:0019900 kinase binding; GO:0019901 protein kinase binding;	K18080	TNS; tensin		PF00017	SH2 domain	T	KOG1930	Focal adhesion protein Tensin, contains PTB domain
evm.model.000160F.42	hypothetical protein CAPTEDRAFT_158885 [Capitella teleta]	58.899					20.7	7	6	6	27.4	8	8	8	cytoplasm	GO:0000902 cell morphogenesis; GO:0001654 eye development; GO:0001754 eye photoreceptor cell differentiation; GO:0002009 morphogenesis of an epithelium; GO:0002165 instar larval or pupal development; GO:0002376 immune system process; GO:0002520 immune system development; GO:0003002 regionalization; GO:0003008 system process; GO:0006928 movement of cell or subcellular component; GO:0006950 respons…	GO:0001725 stress fiber; GO:0001726 ruffle; GO:0002102 podosome; GO:0005622 intracellular; GO:0005623 cell; GO:0005737 cytoplasm; GO:0005829 cytosol; GO:0005856 cytoskeleton; GO:0005884 actin filament; GO:0005886 plasma membrane; GO:0005902 microvillus; GO:0005911 cell-cell junction; GO:0015629 actin cytoskeleton; GO:0016020 membrane; GO:0030027 lamellipodium; GO:0030054 cell junction; GO:0030175…	GO:0003779 actin binding; GO:0005488 binding; GO:0005515 protein binding; GO:0008092 cytoskeletal protein binding; GO:0008144 drug binding; GO:0044877 protein-containing complex binding; GO:0051015 actin filament binding;	K23551	FSCN1; fascin 1	map05206 MicroRNAs in cancer	PF06268	Fascin domain
evm.model.000421F.18	hypothetical protein CAPTEDRAFT_184257 [Capitella teleta]	106.88					11.2	7	7	7	12.7	9	7	7	cytoplasm	GO:0000902 cell morphogenesis; GO:0001775 cell activation; GO:0002252 immune effector process; GO:0002263 cell activation involved in immune response; GO:0002274 myeloid leukocyte activation; GO:0002275 myeloid cell activation involved in immune response; GO:0002283 neutrophil activation involved in immune response; GO:0002366 leukocyte activation involved in immune response; GO:0002376 immune sy…	GO:0000139 Golgi membrane; GO:0005622 intracellular; GO:0005623 cell; GO:0005737 cytoplasm; GO:0005783 endoplasmic reticulum; GO:0005789 endoplasmic reticulum membrane; GO:0005794 Golgi apparatus; GO:0005798 Golgi-associated vesicle; GO:0005829 cytosol; GO:0005886 plasma membrane; GO:0012505 endomembrane system; GO:0012506 vesicle membrane; GO:0016020 membrane; GO:0030117 membrane coat; GO:003012…		K17301	COPB1, SEC26; coatomer subunit beta		PF07718	Coatamer beta C-terminal region	U	KOG1058	Vesicle coat complex COPI, beta subunit
evm.model.000499F.12	peroxidasin isoform X1 [Lingula anatina]	161.53					5.6	7	5	5	4.5	4	4	4	cytoplasm	GO:0001959 regulation of cytokine-mediated signaling pathway; GO:0001960 negative regulation of cytokine-mediated signaling pathway; GO:0002376 immune system process; GO:0006810 transport; GO:0006897 endocytosis; GO:0006909 phagocytosis; GO:0006955 immune response; GO:0008152 metabolic process; GO:0009056 catabolic process; GO:0009636 response to toxic substance; GO:0009966 regulation of signal t…	GO:0005576 extracellular region; GO:0005615 extracellular space; GO:0005622 intracellular; GO:0005623 cell; GO:0005737 cytoplasm; GO:0005783 endoplasmic reticulum; GO:0012505 endomembrane system; GO:0031012 extracellular matrix; GO:0043226 organelle; GO:0043227 membrane-bounded organelle; GO:0043229 intracellular organelle; GO:0043231 intracellular membrane-bounded organelle;	GO:0003824 catalytic activity; GO:0004601 peroxidase activity; GO:0005102 signaling receptor binding; GO:0005126 cytokine receptor binding; GO:0005152 interleukin-1 receptor antagonist activity; GO:0005198 structural molecule activity; GO:0005201 extracellular matrix structural constituent; GO:0005488 binding; GO:0005515 protein binding; GO:0016209 antioxidant activity; GO:0016491 oxidoreductase …	K19511	PXDN, VPO1; peroxidase [EC:1.11.1.7]		PF07679; PF03098	Immunoglobulin I-set domain; Animal haem peroxidase	T	KOG2408	Peroxidase/oxygenase
evm.model.000516F.17	hypothetical protein CAPTEDRAFT_177499 [Capitella teleta]	138.12					8.3	7	7	7	12.6	12	11	11	plasma membrane		GO:0000137 Golgi cis cisterna; GO:0000138 Golgi trans cisterna; GO:0000139 Golgi membrane; GO:0005622 intracellular; GO:0005623 cell; GO:0005737 cytoplasm; GO:0005794 Golgi apparatus; GO:0005795 Golgi stack; GO:0005797 Golgi medial cisterna; GO:0012505 endomembrane system; GO:0016020 membrane; GO:0016021 integral component of membrane; GO:0031090 organelle membrane; GO:0031224 intrinsic component…	GO:0005488 binding; GO:0005515 protein binding; GO:0017134 fibroblast growth factor binding; GO:0019838 growth factor binding;	K06816	GLG1, ESL1; golgi apparatus protein 1	map04514 Cell adhesion molecules (CAMs)			U	KOG3648	Golgi apparatus protein (cysteine-rich fibroblast growth factor receptor)
evm.model.000521F.9	hypothetical protein CAPTEDRAFT_132355 [Capitella teleta]	113.35					9.6	7	6	6	7.7	5	5	5	nucleus	GO:0032502 developmental process; GO:0048856 anatomical structure development; GO:0061061 muscle structure development;	GO:0005622 intracellular; GO:0005623 cell; GO:0005737 cytoplasm; GO:0005886 plasma membrane; GO:0005911 cell-cell junction; GO:0005938 cell cortex; GO:0016020 membrane; GO:0030054 cell junction; GO:0032153 cell division site; GO:0032154 cleavage furrow; GO:0071944 cell periphery; GO:0098590 plasma membrane region; GO:0099568 cytoplasmic region;	GO:0005488 binding; GO:0005515 protein binding;				PF00412	LIM domain	DTZ	KOG4575	TGc (transglutaminase/protease-like) domain-containing protein involved in cytokinesis
evm.model.002342F.5	sequestosome-1 isoform X1 [Bombus impatiens]	102.07					9.2	7	7	2	15.7	12	11	11	nucleus	GO:0006508 proteolysis; GO:0006511 ubiquitin-dependent protein catabolic process; GO:0006807 nitrogen compound metabolic process; GO:0006914 autophagy; GO:0006996 organelle organization; GO:0007005 mitochondrion organization; GO:0008152 metabolic process; GO:0009056 catabolic process; GO:0009057 macromolecule catabolic process; GO:0009987 cellular process; GO:0016043 cellular component organizati…	GO:0005622 intracellular; GO:0005623 cell; GO:0005737 cytoplasm; GO:0005773 vacuole; GO:0005776 autophagosome; GO:0016234 inclusion body; GO:0016235 aggresome; GO:0043226 organelle; GO:0043227 membrane-bounded organelle; GO:0043229 intracellular organelle; GO:0043231 intracellular membrane-bounded organelle;	GO:0005488 binding; GO:0005515 protein binding; GO:0032182 ubiquitin-like protein binding; GO:0042802 identical protein binding; GO:0043130 ubiquitin binding;	K14381	SQSTM1; sequestosome 1	map04137 Mitophagy - animal; map04140 Autophagy - animal; map04217 Necroptosis; map04218 Cellular senescence; map04380 Osteoclast differentiation; map05131 Shigellosis; map05418 Fluid shear stress and atherosclerosis	PF00569	Zinc finger, ZZ type	S	KOG4582	Uncharacterized conserved protein, contains ZZ-type Zn-finger
evm.model.002579F.3	hypothetical protein CAPTEDRAFT_156336 [Capitella teleta]	100.82					12.9	7	7	7	15.5	10	10	10	cytoplasm	GO:0003008 system process; GO:0006810 transport; GO:0006886 intracellular protein transport; GO:0006888 endoplasmic reticulum to Golgi vesicle-mediated transport; GO:0006890 retrograde vesicle-mediated transport, Golgi to endoplasmic reticulum; GO:0006891 intra-Golgi vesicle-mediated transport; GO:0007586 digestion; GO:0007589 body fluid secretion; GO:0008104 protein localization; GO:0015031 prot…	GO:0000139 Golgi membrane; GO:0005576 extracellular region; GO:0005615 extracellular space; GO:0005622 intracellular; GO:0005623 cell; GO:0005737 cytoplasm; GO:0005783 endoplasmic reticulum; GO:0005789 endoplasmic reticulum membrane; GO:0005794 Golgi apparatus; GO:0005798 Golgi-associated vesicle; GO:0005829 cytosol; GO:0012505 endomembrane system; GO:0012506 vesicle membrane; GO:0016020 membrane…		K05236	COPA, RET1; coatomer subunit alpha				U	KOG0292	Vesicle coat complex COPI, alpha subunit
evm.model.000001F.205	uncharacterized protein LOC106151113 isoform X1 [Lingula anatina]	88.832	2.4	1	1	1	8.4	6	4	4	5.7	3	3	3	cytoplasm				K01427	URE; urease [EC:3.5.1.5]	map00220 Arginine biosynthesis; map00230 Purine metabolism; map01100 Metabolic pathways	PF00547; PF00449; PF01979	Urease, gamma subunit; Urease alpha-subunit, N-terminal domain; Amidohydrolase family
evm.model.000006F.55	uncharacterized protein LOC111127246 [Crassostrea virginica]	437.48	1.2	3	3	3	2.4	6	5	5	5.5	13	12	12	nucleus
evm.model.000006F.78	cytoplasmic aconitate hydratase isoform X1 [Lingula anatina]	103.52	5.1	3	3	3	8.3	6	6	6	9.3	7	6	6	cytoplasm	GO:0000041 transition metal ion transport; GO:0001101 response to acid chemical; GO:0001666 response to hypoxia; GO:0001703 gastrulation with mouth forming first; GO:0001889 liver development; GO:0002262 myeloid cell homeostasis; GO:0002376 immune system process; GO:0002520 immune system development; GO:0002521 leukocyte differentiation; GO:0002573 myeloid leukocyte differentiation; GO:0003008 sy…	GO:0005622 intracellular; GO:0005623 cell; GO:0005737 cytoplasm; GO:0005739 mitochondrion; GO:0005783 endoplasmic reticulum; GO:0005794 Golgi apparatus; GO:0005829 cytosol; GO:0012505 endomembrane system; GO:0030424 axon; GO:0036477 somatodendritic compartment; GO:0042995 cell projection; GO:0043005 neuron projection; GO:0043025 neuronal cell body; GO:0043226 organelle; GO:0043227 membrane-bounde…	GO:0001067 regulatory region nucleic acid binding; GO:0001069 regulatory region RNA binding; GO:0003676 nucleic acid binding; GO:0003723 RNA binding; GO:0003729 mRNA binding; GO:0003824 catalytic activity; GO:0003994 aconitate hydratase activity; GO:0005488 binding; GO:0005506 iron ion binding; GO:0008198 ferrous iron binding; GO:0016829 lyase activity; GO:0016835 carbon-oxygen lyase activity; GO…	K01681	ACO, acnA; aconitate hydratase [EC:4.2.1.3]	map00020 Citrate cycle (TCA cycle); map00630 Glyoxylate and dicarboxylate metabolism; map01100 Metabolic pathways; map01200 Carbon metabolism; map01210 2-Oxocarboxylic acid metabolism; map01230 Biosynthesis of amino acids	PF00694	Aconitase C-terminal domain	AJ	KOG0452	RNA-binding translational regulator IRP (aconitase superfamily)
evm.model.000008F.70	hypothetical protein CAPTEDRAFT_224948 [Capitella teleta]	45.682	8.9	2	2	2	22.5	6	6	6	23.3	6	6	6	nucleus	GO:0006996 organelle organization; GO:0007010 cytoskeleton organization; GO:0009653 anatomical structure morphogenesis; GO:0009987 cellular process; GO:0010927 cellular component assembly involved in morphogenesis; GO:0016043 cellular component organization; GO:0022607 cellular component assembly; GO:0030029 actin filament-based process; GO:0030036 actin cytoskeleton organization; GO:0030154 cell…			K19867	LDB3; LIM domain-binding protein 3				T	KOG3528	FOG: PDZ domain
evm.model.000009F.83	PREDICTED: tRNA wybutosine-synthesizing protein 5 [Crassostrea gigas]	48.576	9.6	4	4	4	18.6	6	6	6	20.2	9	7	7	extracellular				K10277	KDM8, JMJD5; lysine-specific demethylase 8 [EC:1.14.11.27]		PF13621	Cupin-like domain	BT	KOG2132	Uncharacterized conserved protein, contains JmjC domain
evm.model.000015F.7	hypothetical protein HELRODRAFT_177959 [Helobdella robusta]	36.996	15.2	5	4	4	13.3	6	4	4	18.1	7	6	6	cytoplasm							PF00650	CRAL/TRIO domain	S	KOG1471	Phosphatidylinositol transfer protein SEC14 and related proteins
evm.model.000016F.2_evm.model.000016F.3	hypothetical protein CAPTEDRAFT_226972 [Capitella teleta]	69.916	8	4	4	4	8.8	6	4	4	10.4	6	5	5	cytoplasm	GO:0006082 organic acid metabolic process; GO:0006090 pyruvate metabolic process; GO:0006108 malate metabolic process; GO:0007275 multicellular organism development; GO:0007568 aging; GO:0008152 metabolic process; GO:0008340 determination of adult lifespan; GO:0009987 cellular process; GO:0010259 multicellular organism aging; GO:0010941 regulation of cell death; GO:0019752 carboxylic acid metabol…	GO:0005622 intracellular; GO:0005623 cell; GO:0005737 cytoplasm; GO:0005739 mitochondrion; GO:0005829 cytosol; GO:0043226 organelle; GO:0043227 membrane-bounded organelle; GO:0043229 intracellular organelle; GO:0043231 intracellular membrane-bounded organelle;	GO:0003824 catalytic activity; GO:0004470 malic enzyme activity; GO:0004473 malate dehydrogenase (decarboxylating) (NADP+) activity; GO:0016491 oxidoreductase activity; GO:0016614 oxidoreductase activity, acting on CH-OH group of donors; GO:0016615 malate dehydrogenase activity; GO:0016616 oxidoreductase activity, acting on the CH-OH group of donors, NAD or NADP as acceptor;	K00029	E1.1.1.40, maeB; malate dehydrogenase (oxaloacetate-decarboxylating)(NADP+) [EC:1.1.1.40]	map00620 Pyruvate metabolism; map01100 Metabolic pathways; map01200 Carbon metabolism; map03320 PPAR signaling pathway	PF00390; PF03949	Malic enzyme, N-terminal domain; Malic enzyme, NAD binding domain	C	KOG1257	NADP+-dependent malic enzyme
evm.model.000398F.12	hypothetical protein CAPTEDRAFT_183314 [Capitella teleta]	49.575	19.3	10	8	8	10	6	4	4	14.8	8	5	5	plasma membrane									T	KOG3774	Uncharacterized conserved protein Lama
evm.model.000019F.11	legumain [Lingula anatina]	50.179	13.9	7	4	4	11.1	6	3	3	15.7	6	4	4	extracellular	GO:0002376 immune system process; GO:0002478 antigen processing and presentation of exogenous peptide antigen; GO:0002495 antigen processing and presentation of peptide antigen via MHC class II; GO:0002504 antigen processing and presentation of peptide or polysaccharide antigen via MHC class II; GO:0002682 regulation of immune system process; GO:0002684 positive regulation of immune system proces…	GO:0000323 lytic vacuole; GO:0005576 extracellular region; GO:0005622 intracellular; GO:0005623 cell; GO:0005737 cytoplasm; GO:0005764 lysosome; GO:0005768 endosome; GO:0005770 late endosome; GO:0005773 vacuole; GO:0005775 vacuolar lumen; GO:0012505 endomembrane system; GO:0031410 cytoplasmic vesicle; GO:0031904 endosome lumen; GO:0031974 membrane-enclosed lumen; GO:0031982 vesicle; GO:0036019 en…	GO:0003824 catalytic activity; GO:0004175 endopeptidase activity; GO:0004197 cysteine-type endopeptidase activity; GO:0008233 peptidase activity; GO:0008234 cysteine-type peptidase activity; GO:0016787 hydrolase activity; GO:0070011 peptidase activity, acting on L-amino acid peptides; GO:0140096 catalytic activity, acting on a protein;	K01369	LGMN; legumain [EC:3.4.22.34]	map04142 Lysosome; map04612 Antigen processing and presentation			O	KOG1348	Asparaginyl peptidases
evm.model.000022F.81	PREDICTED: proteasome subunit alpha type-2-like [Saccoglossus kowalevskii]	27.103	14.5	3	3	3	30.2	6	6	6	36	7	7	7	cytoplasm	GO:0001775 cell activation; GO:0002252 immune effector process; GO:0002263 cell activation involved in immune response; GO:0002274 myeloid leukocyte activation; GO:0002275 myeloid cell activation involved in immune response; GO:0002283 neutrophil activation involved in immune response; GO:0002366 leukocyte activation involved in immune response; GO:0002376 immune system process; GO:0002443 leukoc…	GO:0000502 proteasome complex; GO:0000932 P-body; GO:0005576 extracellular region; GO:0005622 intracellular; GO:0005623 cell; GO:0005634 nucleus; GO:0005654 nucleoplasm; GO:0005737 cytoplasm; GO:0005829 cytosol; GO:0005839 proteasome core complex; GO:0012505 endomembrane system; GO:0019773 proteasome core complex, alpha-subunit complex; GO:0030141 secretory granule; GO:0031410 cytoplasmic vesicle…	GO:0005488 binding; GO:0005515 protein binding; GO:0042802 identical protein binding;	K02726	PSMA2; 20S proteasome subunit alpha 2 [EC:3.4.25.1]	map03050 Proteasome	PF10584; PF00227	Proteasome subunit A N-terminal signature; Proteasome subunit	O	KOG0181	20S proteasome, regulatory subunit alpha type PSMA2/PRE8
evm.model.000135F.17	hypothetical protein CAPTEDRAFT_157055 [Capitella teleta]	56.214	20	8	6	6	15	6	5	5	21	9	6	6	plasma membrane	GO:0000003 reproduction; GO:0000902 cell morphogenesis; GO:0000904 cell morphogenesis involved in differentiation; GO:0001654 eye development; GO:0001746 Bolwig's organ morphogenesis; GO:0002009 morphogenesis of an epithelium; GO:0002165 instar larval or pupal development; GO:0003006 developmental process involved in reproduction; GO:0003008 system process; GO:0006928 movement of cell or subcellu…	GO:0005622 intracellular; GO:0005623 cell; GO:0005737 cytoplasm; GO:0005886 plasma membrane; GO:0016020 membrane; GO:0016021 integral component of membrane; GO:0030424 axon; GO:0031224 intrinsic component of membrane; GO:0031594 neuromuscular junction; GO:0036062 presynaptic periactive zone; GO:0042734 presynaptic membrane; GO:0042995 cell projection; GO:0043005 neuron projection; GO:0043195 term…	GO:0005488 binding; GO:0005515 protein binding;	K06491	NCAM, CD56; neural cell adhesion molecule	map04514 Cell adhesion molecules (CAMs); map05020 Prion diseases	PF07679; PF00041	Immunoglobulin I-set domain; Fibronectin type III domain	T	KOG3510	FOG: Immunoglobulin C-2 Type/fibronectin type III domains
evm.model.000032F.44	hypothetical protein CAPTEDRAFT_215553 [Capitella teleta]	198.25	4.1	4	4	4	4.4	6	5	5	4.8	7	6	6	peroxisome	GO:0007155 cell adhesion; GO:0016339 calcium-dependent cell-cell adhesion via plasma membrane cell adhesion molecules; GO:0022610 biological adhesion; GO:0044331 cell-cell adhesion mediated by cadherin; GO:0098609 cell-cell adhesion; GO:0098742 cell-cell adhesion via plasma-membrane adhesion molecules;	GO:0005623 cell; GO:0005886 plasma membrane; GO:0005887 integral component of plasma membrane; GO:0016020 membrane; GO:0016021 integral component of membrane; GO:0031224 intrinsic component of membrane; GO:0031226 intrinsic component of plasma membrane; GO:0071944 cell periphery;	GO:0005488 binding; GO:0005509 calcium ion binding; GO:0043167 ion binding; GO:0043169 cation binding; GO:0046872 metal ion binding;	K06813	CDH23, USH1D; cadherin 23		PF00028	Cadherin domain	S	KOG3594	FOG: Cadherin repeats
evm.model.000035F.10	hypothetical protein CAPTEDRAFT_150579 [Capitella teleta]	18.612	17.6	2	2	2	27.3	6	4	4	25.5	5	3	3	mitochondria	GO:0002009 morphogenesis of an epithelium; GO:0002165 instar larval or pupal development; GO:0006996 organelle organization; GO:0007010 cytoskeleton organization; GO:0007015 actin filament organization; GO:0007275 multicellular organism development; GO:0007399 nervous system development; GO:0007444 imaginal disc development; GO:0007472 wing disc morphogenesis; GO:0007476 imaginal disc-derived win…	GO:0005622 intracellular; GO:0005623 cell; GO:0005737 cytoplasm;	GO:0003779 actin binding; GO:0005488 binding; GO:0005509 calcium ion binding; GO:0005515 protein binding; GO:0008092 cytoskeletal protein binding; GO:0043167 ion binding; GO:0043169 cation binding; GO:0046872 metal ion binding;	K08017	AVIL; advillin		PF00626	Gelsolin repeat	Z	KOG0443	Actin regulatory proteins (gelsolin/villin family)
evm.model.000037F.19	protein disulfide-isomerase A4 [Lingula anatina]	31.236	4.3	1	1	1	19.6	6	5	5	15.2	3	3	3	cytoplasm	GO:0002790 peptide secretion; GO:0006457 protein folding; GO:0006810 transport; GO:0006950 response to stress; GO:0008104 protein localization; GO:0008152 metabolic process; GO:0009306 protein secretion; GO:0009987 cellular process; GO:0015031 protein transport; GO:0015833 peptide transport; GO:0032940 secretion by cell; GO:0033036 macromolecule localization; GO:0033554 cellular response to stres…	GO:0005576 extracellular region; GO:0005615 extracellular space; GO:0005622 intracellular; GO:0005623 cell; GO:0005737 cytoplasm; GO:0005783 endoplasmic reticulum; GO:0005788 endoplasmic reticulum lumen; GO:0005790 smooth endoplasmic reticulum; GO:0009986 cell surface; GO:0012505 endomembrane system; GO:0031974 membrane-enclosed lumen; GO:0032991 protein-containing complex; GO:0034663 endoplasmic…	GO:0003756 protein disulfide isomerase activity; GO:0003824 catalytic activity; GO:0015036 disulfide oxidoreductase activity; GO:0015037 peptide disulfide oxidoreductase activity; GO:0016491 oxidoreductase activity; GO:0016667 oxidoreductase activity, acting on a sulfur group of donors; GO:0016853 isomerase activity; GO:0016860 intramolecular oxidoreductase activity; GO:0016864 intramolecular oxi…	K09582	PDIA4, ERP72; protein disulfide-isomerase A4 [EC:5.3.4.1]	map04141 Protein processing in endoplasmic reticulum; map04918 Thyroid hormone synthesis; map05110 Vibrio cholerae infection	PF00085	Thioredoxin	O	KOG0190	Protein disulfide isomerase (prolyl 4-hydroxylase beta subunit)
evm.model.000040F.78	PREDICTED: adenylyl cyclase-associated protein 2-like [Biomphalaria glabrata]	42.561	5.1	2	2	2	21.8	6	6	6	8.2	3	3	3	cytoplasm	GO:0000003 reproduction; GO:0000226 microtubule cytoskeleton organization; GO:0000902 cell morphogenesis; GO:0000904 cell morphogenesis involved in differentiation; GO:0001654 eye development; GO:0001745 compound eye morphogenesis; GO:0001751 compound eye photoreceptor cell differentiation; GO:0001754 eye photoreceptor cell differentiation; GO:0003002 regionalization; GO:0003006 developmental pro…	GO:0005622 intracellular; GO:0005623 cell; GO:0005737 cytoplasm; GO:0005856 cytoskeleton; GO:0005938 cell cortex; GO:0015629 actin cytoskeleton; GO:0030863 cortical cytoskeleton; GO:0030864 cortical actin cytoskeleton; GO:0043226 organelle; GO:0043228 non-membrane-bounded organelle; GO:0043229 intracellular organelle; GO:0043232 intracellular non-membrane-bounded organelle; GO:0071944 cell periph…	GO:0003779 actin binding; GO:0005488 binding; GO:0005515 protein binding; GO:0008092 cytoskeletal protein binding; GO:0008179 adenylate cyclase binding; GO:0019899 enzyme binding;	K17261	CAP1_2, SRV2; adenylyl cyclase-associated protein				TZ	KOG2675	Adenylate cyclase-associated protein (CAP/Srv2p)
evm.model.000067F.15	lysozyme [Eisenia fetida]	22.262	27.7	12	6	6	25.6	6	4	4	25.6	9	5	5	extracellular	GO:0006950 response to stress; GO:0006952 defense response; GO:0007275 multicellular organism development; GO:0007568 aging; GO:0008340 determination of adult lifespan; GO:0009605 response to external stimulus; GO:0009607 response to biotic stimulus; GO:0009617 response to bacterium; GO:0010259 multicellular organism aging; GO:0032501 multicellular organismal process; GO:0032502 developmental pro…	GO:0000323 lytic vacuole; GO:0005576 extracellular region; GO:0005615 extracellular space; GO:0005622 intracellular; GO:0005623 cell; GO:0005737 cytoplasm; GO:0005764 lysosome; GO:0005768 endosome; GO:0005770 late endosome; GO:0005773 vacuole; GO:0005775 vacuolar lumen; GO:0012505 endomembrane system; GO:0031410 cytoplasmic vesicle; GO:0031904 endosome lumen; GO:0031906 late endosome lumen; GO:00…	GO:0003796 lysozyme activity; GO:0003824 catalytic activity; GO:0004553 hydrolase activity, hydrolyzing O-glycosyl compounds; GO:0016787 hydrolase activity; GO:0016798 hydrolase activity, acting on glycosyl bonds; GO:0061783 peptidoglycan muralytic activity;
evm.model.000123F.47	hypothetical protein CAPTEDRAFT_173985 [Capitella teleta]	73.709	8.3	4	4	4	10.2	6	5	5	9.8	6	5	5	plasma membrane		GO:0005576 extracellular region; GO:0005604 basement membrane; GO:0031012 extracellular matrix; GO:0062023 collagen-containing extracellular matrix;		K06826	NID; nidogen (entactin)		PF07474	G2F domain	MW	KOG1214	Nidogen and related basement membrane protein proteins
evm.model.000081F.81	PREDICTED: di-N-acetylchitobiase [Strongylocentrotus purpuratus]	45.115	15.2	13	7	7	12.9	6	5	5	11.9	7	6	6	endoplasmic reticulum	GO:0005975 carbohydrate metabolic process; GO:0006022 aminoglycan metabolic process; GO:0006026 aminoglycan catabolic process; GO:0006030 chitin metabolic process; GO:0006032 chitin catabolic process; GO:0006040 amino sugar metabolic process; GO:0006807 nitrogen compound metabolic process; GO:0008152 metabolic process; GO:0009056 catabolic process; GO:0009057 macromolecule catabolic process; GO:0…	GO:0000323 lytic vacuole; GO:0005576 extracellular region; GO:0005622 intracellular; GO:0005623 cell; GO:0005737 cytoplasm; GO:0005764 lysosome; GO:0005773 vacuole; GO:0043226 organelle; GO:0043227 membrane-bounded organelle; GO:0043229 intracellular organelle; GO:0043231 intracellular membrane-bounded organelle;	GO:0003824 catalytic activity; GO:0004553 hydrolase activity, hydrolyzing O-glycosyl compounds; GO:0004568 chitinase activity; GO:0005488 binding; GO:0008061 chitin binding; GO:0008144 drug binding; GO:0016787 hydrolase activity; GO:0016798 hydrolase activity, acting on glycosyl bonds; GO:0097367 carbohydrate derivative binding;	K12310	CTBS; Di-N-acetylchitobiase [EC:3.2.1.-]		PF00704	Glycosyl hydrolases family 18	G	KOG2806	Chitinase
evm.model.000084F.45	cytochrome c-like [Centruroides sculpturatus]	27.145	22	10	5	5	25.3	6	6	6	34.3	8	9	8	mitochondria	GO:0006091 generation of precursor metabolites and energy; GO:0006119 oxidative phosphorylation; GO:0006122 mitochondrial electron transport, ubiquinol to cytochrome c; GO:0006123 mitochondrial electron transport, cytochrome c to oxygen; GO:0006139 nucleobase-containing compound metabolic process; GO:0006163 purine nucleotide metabolic process; GO:0006725 cellular aromatic compound metabolic proc…	GO:0005622 intracellular; GO:0005623 cell; GO:0005737 cytoplasm; GO:0005739 mitochondrion; GO:0005740 mitochondrial envelope; GO:0005743 mitochondrial inner membrane; GO:0005758 mitochondrial intermembrane space; GO:0005829 cytosol; GO:0016020 membrane; GO:0019866 organelle inner membrane; GO:0031090 organelle membrane; GO:0031966 mitochondrial membrane; GO:0031967 organelle envelope; GO:0031970 …	GO:0003824 catalytic activity; GO:0009055 electron transfer activity; GO:0016491 oxidoreductase activity;	K08738	CYC; cytochrome c	map01524 Platinum drug resistance; map04115 p53 signaling pathway; map04210 Apoptosis; map04214 Apoptosis - fly; map04215 Apoptosis - multiple species; map04932 Non-alcoholic fatty liver disease (NAFLD); map05010 Alzheimer disease; map05012 Parkinson disease; map05014 Amyotrophic lateral sclerosis (ALS); map05016 Huntington disease; map05130 Pathogenic Escherichia coli infection; map05131 Shigell…	PF00034	Cytochrome c	C	KOG3453	Cytochrome c
evm.model.000086F.67	hypothetical protein	7.4446	56.3	5	3	3	70.4	6	4	4	70.4	5	4	3	extracellular
evm.model.000098F.13	rab GDP dissociation inhibitor beta-like [Limulus polyphemus]	49.558	8.8	2	2	2	23.5	6	6	6	20.5	5	5	5	cytoplasm	GO:0001505 regulation of neurotransmitter levels; GO:0006810 transport; GO:0006836 neurotransmitter transport; GO:0007154 cell communication; GO:0007267 cell-cell signaling; GO:0007268 chemical synaptic transmission; GO:0007269 neurotransmitter secretion; GO:0009987 cellular process; GO:0016192 vesicle-mediated transport; GO:0023052 signaling; GO:0023061 signal release; GO:0032940 secretion by ce…	GO:0005622 intracellular; GO:0005623 cell; GO:0005737 cytoplasm; GO:0008021 synaptic vesicle; GO:0012505 endomembrane system; GO:0030133 transport vesicle; GO:0031410 cytoplasmic vesicle; GO:0031982 vesicle; GO:0043226 organelle; GO:0043227 membrane-bounded organelle; GO:0043229 intracellular organelle; GO:0045202 synapse; GO:0070382 exocytic vesicle; GO:0097708 intracellular vesicle; GO:0098793 …	GO:0005092 GDP-dissociation inhibitor activity; GO:0030234 enzyme regulator activity; GO:0030695 GTPase regulator activity; GO:0060589 nucleoside-triphosphatase regulator activity; GO:0098772 molecular function regulator;	K17255	GDI1_2; Rab GDP dissociation inhibitor				O	KOG1439	RAB proteins geranylgeranyltransferase component A (RAB escort protein)
evm.model.000121F.59	hypothetical protein CAPTEDRAFT_226991 [Capitella teleta]	47.434	4.8	2	2	2	12	6	6	6	23.1	9	9	9	cytoplasm	GO:0001654 eye development; GO:0002064 epithelial cell development; GO:0002088 lens development in camera-type eye; GO:0002119 nematode larval development; GO:0002164 larval development; GO:0002262 myeloid cell homeostasis; GO:0002376 immune system process; GO:0002520 immune system development; GO:0003008 system process; GO:0003012 muscle system process; GO:0006928 movement of cell or subcellular…	GO:0001726 ruffle; GO:0005622 intracellular; GO:0005623 cell; GO:0005634 nucleus; GO:0005737 cytoplasm; GO:0005829 cytosol; GO:0005856 cytoskeleton; GO:0005865 striated muscle thin filament; GO:0005884 actin filament; GO:0005938 cell cortex; GO:0015629 actin cytoskeleton; GO:0016020 membrane; GO:0030016 myofibril; GO:0030017 sarcomere; GO:0030027 lamellipodium; GO:0030424 axon; GO:0030426 growth …	GO:0003779 actin binding; GO:0005488 binding; GO:0005515 protein binding; GO:0005523 tropomyosin binding; GO:0008017 microtubule binding; GO:0008092 cytoskeletal protein binding; GO:0015631 tubulin binding; GO:0044877 protein-containing complex binding; GO:0051011 microtubule minus-end binding; GO:0051015 actin filament binding;	K10370	TMOD; tropomodulin				Z	KOG3735	Tropomodulin and leiomodulin
evm.model.000127F.29	hypothetical protein CAPTEDRAFT_174646 [Capitella teleta]	44.104	7.9	3	2	2	17.1	6	5	5	15.4	6	5	5	cytoplasm	GO:0001666 response to hypoxia; GO:0006066 alcohol metabolic process; GO:0006082 organic acid metabolic process; GO:0006084 acetyl-CoA metabolic process; GO:0006139 nucleobase-containing compound metabolic process; GO:0006163 purine nucleotide metabolic process; GO:0006629 lipid metabolic process; GO:0006631 fatty acid metabolic process; GO:0006635 fatty acid beta-oxidation; GO:0006637 acyl-CoA m…	GO:0005622 intracellular; GO:0005623 cell; GO:0005737 cytoplasm; GO:0005739 mitochondrion; GO:0005759 mitochondrial matrix; GO:0031974 membrane-enclosed lumen; GO:0043226 organelle; GO:0043227 membrane-bounded organelle; GO:0043229 intracellular organelle; GO:0043231 intracellular membrane-bounded organelle; GO:0043233 organelle lumen; GO:0070013 intracellular organelle lumen;	GO:0003824 catalytic activity; GO:0003988 acetyl-CoA C-acyltransferase activity; GO:0016408 C-acyltransferase activity; GO:0016740 transferase activity; GO:0016746 transferase activity, transferring acyl groups; GO:0016747 transferase activity, transferring acyl groups other than amino-acyl groups;	K07508	ACAA2; acetyl-CoA acyltransferase 2 [EC:2.3.1.16]	map00062 Fatty acid elongation; map00071 Fatty acid degradation; map00280 Valine, leucine and isoleucine degradation; map01100 Metabolic pathways; map01212 Fatty acid metabolism	PF00108; PF02803	Thiolase, N-terminal domain; Thiolase, C-terminal domain	I	KOG1391	Acetyl-CoA acetyltransferase
evm.model.000149F.11	hypothetical protein CAPTEDRAFT_224049 [Capitella teleta]	69.468	4.9	2	2	2	16.5	6	6	6	22	8	8	8	endoplasmic reticulum	GO:0002252 immune effector process; GO:0002376 immune system process; GO:0006464 cellular protein modification process; GO:0006486 protein glycosylation; GO:0006487 protein N-linked glycosylation; GO:0006807 nitrogen compound metabolic process; GO:0006996 organelle organization; GO:0007029 endoplasmic reticulum organization; GO:0007568 aging; GO:0008152 metabolic process; GO:0009058 biosynthetic …	GO:0000421 autophagosome membrane; GO:0005622 intracellular; GO:0005623 cell; GO:0005737 cytoplasm; GO:0005773 vacuole; GO:0005774 vacuolar membrane; GO:0005776 autophagosome; GO:0005783 endoplasmic reticulum; GO:0005789 endoplasmic reticulum membrane; GO:0005791 rough endoplasmic reticulum; GO:0008250 oligosaccharyltransferase complex; GO:0012505 endomembrane system; GO:0016020 membrane; GO:0031…	GO:0005488 binding; GO:0043021 ribonucleoprotein complex binding; GO:0043022 ribosome binding; GO:0044877 protein-containing complex binding;	K12667	SWP1, RPN2; oligosaccharyltransferase complex subunit delta (ribophorin II)	map00510 N-Glycan biosynthesis; map00513 Various types of N-glycan biosynthesis; map01100 Metabolic pathways; map04141 Protein processing in endoplasmic reticulum			O	KOG2447	Oligosaccharyltransferase, delta subunit (ribophorin II)
evm.model.000168F.38	mitochondrial F-type ATP synthase subunit gamma [Mesenchytraeus cf. pedatus SL-2017]	32.442	4.5	1	1	1	22.3	6	5	5	13.7	3	3	3	mitochondria	GO:0006091 generation of precursor metabolites and energy; GO:0006119 oxidative phosphorylation; GO:0006139 nucleobase-containing compound metabolic process; GO:0006163 purine nucleotide metabolic process; GO:0006164 purine nucleotide biosynthetic process; GO:0006725 cellular aromatic compound metabolic process; GO:0006753 nucleoside phosphate metabolic process; GO:0006754 ATP biosynthetic proces…	GO:0000275 mitochondrial proton-transporting ATP synthase complex, catalytic sector F(1); GO:0005622 intracellular; GO:0005623 cell; GO:0005737 cytoplasm; GO:0005739 mitochondrion; GO:0005740 mitochondrial envelope; GO:0005743 mitochondrial inner membrane; GO:0005753 mitochondrial proton-transporting ATP synthase complex; GO:0005759 mitochondrial matrix; GO:0016020 membrane; GO:0016469 proton-tra…	GO:0003824 catalytic activity; GO:0005215 transporter activity; GO:0016462 pyrophosphatase activity; GO:0016787 hydrolase activity; GO:0016817 hydrolase activity, acting on acid anhydrides; GO:0016818 hydrolase activity, acting on acid anhydrides, in phosphorus-containing anhydrides; GO:0016887 ATPase activity; GO:0017111 nucleoside-triphosphatase activity; GO:0022857 transmembrane transporter ac…	K02136	ATPeF1G, ATP5C1, ATP3; F-type H+-transporting ATPase subunit gamma	map00190 Oxidative phosphorylation; map01100 Metabolic pathways; map04714 Thermogenesis; map05010 Alzheimer disease; map05012 Parkinson disease; map05016 Huntington disease	PF00231	ATP synthase	C	KOG1531	F0F1-type ATP synthase, gamma subunit
evm.model.000197F.18	hypothetical protein HELRODRAFT_186024 [Helobdella robusta]	21.61	27.7	11	4	4	21.5	6	4	4	27.7	6	4	4	mitochondria	GO:0006139 nucleobase-containing compound metabolic process; GO:0006163 purine nucleotide metabolic process; GO:0006164 purine nucleotide biosynthetic process; GO:0006165 nucleoside diphosphate phosphorylation; GO:0006172 ADP biosynthetic process; GO:0006725 cellular aromatic compound metabolic process; GO:0006753 nucleoside phosphate metabolic process; GO:0006793 phosphorus metabolic process; GO…	GO:0001520 outer dense fiber; GO:0005622 intracellular; GO:0005623 cell; GO:0005737 cytoplasm; GO:0005829 cytosol; GO:0005856 cytoskeleton; GO:0005886 plasma membrane; GO:0005929 cilium; GO:0016020 membrane; GO:0030016 myofibril; GO:0030017 sarcomere; GO:0031514 motile cilium; GO:0036126 sperm flagellum; GO:0042995 cell projection; GO:0043005 neuron projection; GO:0043226 organelle; GO:0043228 no…	GO:0003824 catalytic activity; GO:0004017 adenylate kinase activity; GO:0004550 nucleoside diphosphate kinase activity; GO:0016301 kinase activity; GO:0016740 transferase activity; GO:0016772 transferase activity, transferring phosphorus-containing groups; GO:0016776 phosphotransferase activity, phosphate group as acceptor; GO:0019205 nucleobase-containing compound kinase activity; GO:0050145 nuc…	K00939	adk, AK; adenylate kinase [EC:2.7.4.3]	map00230 Purine metabolism; map00730 Thiamine metabolism; map01100 Metabolic pathways	PF00406	Adenylate kinase	F	KOG3079	Uridylate kinase/adenylate kinase
evm.model.000361F.24	PREDICTED: neurotactin-like [Saccoglossus kowalevskii]	67.256	1.7	2	1	1	9.3	6	4	4	11.8	8	5	5	plasma membrane				K03927	CES2; carboxylesterase 2 [EC:3.1.1.1 3.1.1.84 3.1.1.56]	map00983 Drug metabolism - other enzymes	PF00135	Carboxylesterase family	I	KOG1516	Carboxylesterase and related proteins
evm.model.000214F.40	PREDICTED: peroxiredoxin-4 [Cyprinodon variegatus]	27.045	15.6	4	4	3	33.7	6	6	6	28	5	6	5	extracellular	GO:0000003 reproduction; GO:0001775 cell activation; GO:0002252 immune effector process; GO:0002263 cell activation involved in immune response; GO:0002274 myeloid leukocyte activation; GO:0002275 myeloid cell activation involved in immune response; GO:0002283 neutrophil activation involved in immune response; GO:0002366 leukocyte activation involved in immune response; GO:0002376 immune system p…	GO:0005576 extracellular region; GO:0005615 extracellular space; GO:0005622 intracellular; GO:0005623 cell; GO:0005737 cytoplasm; GO:0005783 endoplasmic reticulum; GO:0005790 smooth endoplasmic reticulum; GO:0005829 cytosol; GO:0012505 endomembrane system; GO:0030141 secretory granule; GO:0031410 cytoplasmic vesicle; GO:0031974 membrane-enclosed lumen; GO:0031982 vesicle; GO:0031983 vesicle lumen…	GO:0003824 catalytic activity; GO:0004601 peroxidase activity; GO:0005488 binding; GO:0005515 protein binding; GO:0008379 thioredoxin peroxidase activity; GO:0016209 antioxidant activity; GO:0016491 oxidoreductase activity; GO:0016684 oxidoreductase activity, acting on peroxide as acceptor; GO:0042802 identical protein binding; GO:0042803 protein homodimerization activity; GO:0046983 protein dime…	K03386	PRDX2_4, ahpC; peroxiredoxin (alkyl hydroperoxide reductase subunit C) [EC:1.11.1.15]	map04214 Apoptosis - fly	PF00578; PF10417	AhpC/TSA family; C-terminal domain of 1-Cys peroxiredoxin	O	KOG0852	Alkyl hydroperoxide reductase, thiol specific antioxidant and related enzymes
evm.model.000272F.6	hypothetical protein CAPTEDRAFT_222839 [Capitella teleta]	154.96	5.4	9	8	8	4	6	5	5	4.8	5	5	5	extracellular		GO:0005576 extracellular region; GO:0031012 extracellular matrix;		K06238	COL6A; collagen, type VI, alpha	map04151 PI3K-Akt signaling pathway; map04510 Focal adhesion; map04512 ECM-receptor interaction; map04974 Protein digestion and absorption; map05165 Human papillomavirus infection	PF14295; PF00092	PAN domain; von Willebrand factor type A domain	W	KOG3544	Collagens (type IV and type XIII), and related proteins
evm.model.000275F.5	"ribosomal protein rps4, partial [Arenicola marina]"	29.696	11.8	3	3	3	19.5	6	5	5	18.3	6	5	5	mitochondria	GO:0006412 translation; GO:0006518 peptide metabolic process; GO:0006807 nitrogen compound metabolic process; GO:0007275 multicellular organism development; GO:0007399 nervous system development; GO:0007417 central nervous system development; GO:0007420 brain development; GO:0008152 metabolic process; GO:0009058 biosynthetic process; GO:0009059 macromolecule biosynthetic process; GO:0009790 embry…	GO:0005622 intracellular; GO:0005623 cell; GO:0005737 cytoplasm; GO:0005829 cytosol; GO:0005840 ribosome; GO:0015935 small ribosomal subunit; GO:0022626 cytosolic ribosome; GO:0022627 cytosolic small ribosomal subunit; GO:0032991 protein-containing complex; GO:0043226 organelle; GO:0043228 non-membrane-bounded organelle; GO:0043229 intracellular organelle; GO:0043232 intracellular non-membrane-bo…	GO:0003676 nucleic acid binding; GO:0003723 RNA binding; GO:0003735 structural constituent of ribosome; GO:0005198 structural molecule activity; GO:0005488 binding; GO:0097159 organic cyclic compound binding; GO:1901363 heterocyclic compound binding;	K02987	RP-S4e, RPS4; small subunit ribosomal protein S4e	map03010 Ribosome	PF08071; PF01479	RS4NT (NUC023) domain; S4 domain	J	KOG0378	40S ribosomal protein S4
evm.model.000293F.29	hypothetical protein CAPTEDRAFT_18667 [Capitella teleta]	36.417	10.2	3	3	3	15.9	6	4	4	15.9	5	4	4	cytoplasm	GO:0001101 response to acid chemical; GO:0001666 response to hypoxia; GO:0001775 cell activation; GO:0002237 response to molecule of bacterial origin; GO:0002252 immune effector process; GO:0002263 cell activation involved in immune response; GO:0002274 myeloid leukocyte activation; GO:0002275 myeloid cell activation involved in immune response; GO:0002283 neutrophil activation involved in immune…	GO:0005576 extracellular region; GO:0005615 extracellular space; GO:0005622 intracellular; GO:0005623 cell; GO:0005737 cytoplasm; GO:0005829 cytosol; GO:0012505 endomembrane system; GO:0030141 secretory granule; GO:0031410 cytoplasmic vesicle; GO:0031974 membrane-enclosed lumen; GO:0031982 vesicle; GO:0031983 vesicle lumen; GO:0034774 secretory granule lumen; GO:0043226 organelle; GO:0043227 memb…	GO:0003824 catalytic activity; GO:0004655 porphobilinogen synthase activity; GO:0005488 binding; GO:0005515 protein binding; GO:0008270 zinc ion binding; GO:0016829 lyase activity; GO:0016835 carbon-oxygen lyase activity; GO:0016836 hydro-lyase activity; GO:0042802 identical protein binding; GO:0043167 ion binding; GO:0043169 cation binding; GO:0044877 protein-containing complex binding; GO:00468…	K01698	hemB, ALAD; porphobilinogen synthase [EC:4.2.1.24]	map00860 Porphyrin and chlorophyll metabolism; map01100 Metabolic pathways	PF00490	Delta-aminolevulinic acid dehydratase	H	KOG2794	Delta-aminolevulinic acid dehydratase
evm.model.000313F.6	"PREDICTED: apoptosis-inducing factor 1, mitochondrial [Strongylocentrotus purpuratus]"	70.041	5.7	3	3	3	13.5	6	5	5	9.8	5	5	5	mitochondria	GO:0006091 generation of precursor metabolites and energy; GO:0006119 oxidative phosphorylation; GO:0006139 nucleobase-containing compound metabolic process; GO:0006163 purine nucleotide metabolic process; GO:0006725 cellular aromatic compound metabolic process; GO:0006753 nucleoside phosphate metabolic process; GO:0006793 phosphorus metabolic process; GO:0006796 phosphate-containing compound met…	GO:0005622 intracellular; GO:0005623 cell; GO:0005737 cytoplasm; GO:0005739 mitochondrion; GO:0005740 mitochondrial envelope; GO:0005758 mitochondrial intermembrane space; GO:0031967 organelle envelope; GO:0031970 organelle envelope lumen; GO:0031974 membrane-enclosed lumen; GO:0031975 envelope; GO:0043226 organelle; GO:0043227 membrane-bounded organelle; GO:0043229 intracellular organelle; GO:00…		K04727	AIFM1, PDCD8; apoptosis-inducing factor 1 [EC:1.-.-.-]	map04210 Apoptosis; map04214 Apoptosis - fly; map04217 Necroptosis	PF07992	Pyridine nucleotide-disulphide oxidoreductase	T	KOG1346	Programmed cell death 8 (apoptosis-inducing factor)
evm.model.000350F.16	hypothetical protein CAPTEDRAFT_179534 [Capitella teleta]	55.452	10.8	3	3	3	11.2	6	4	4	15.1	7	5	5	cytoplasm	GO:0001505 regulation of neurotransmitter levels; GO:0003008 system process; GO:0006081 cellular aldehyde metabolic process; GO:0006082 organic acid metabolic process; GO:0006520 cellular amino acid metabolic process; GO:0006553 lysine metabolic process; GO:0006554 lysine catabolic process; GO:0006576 cellular biogenic amine metabolic process; GO:0006807 nitrogen compound metabolic process; GO:00…	GO:0005622 intracellular; GO:0005623 cell; GO:0005737 cytoplasm; GO:0005739 mitochondrion; GO:0005759 mitochondrial matrix; GO:0005829 cytosol; GO:0031974 membrane-enclosed lumen; GO:0043226 organelle; GO:0043227 membrane-bounded organelle; GO:0043229 intracellular organelle; GO:0043231 intracellular membrane-bounded organelle; GO:0043233 organelle lumen; GO:0070013 intracellular organelle lumen;	GO:0003824 catalytic activity; GO:0004029 aldehyde dehydrogenase (NAD+) activity; GO:0004043 L-aminoadipate-semialdehyde dehydrogenase activity; GO:0008802 betaine-aldehyde dehydrogenase activity; GO:0016491 oxidoreductase activity; GO:0016620 oxidoreductase activity, acting on the aldehyde or oxo group of donors, NAD or NADP as acceptor; GO:0016903 oxidoreductase activity, acting on the aldehyde…	K14085	ALDH7A1; aldehyde dehydrogenase family 7 member A1 [EC:1.2.1.31 1.2.1.8 1.2.1.3]	map00010 Glycolysis / Gluconeogenesis; map00053 Ascorbate and aldarate metabolism; map00071 Fatty acid degradation; map00260 Glycine, serine and threonine metabolism; map00280 Valine, leucine and isoleucine degradation; map00310 Lysine degradation; map00330 Arginine and proline metabolism; map00340 Histidine metabolism; map00380 Tryptophan metabolism; map00410 beta-Alanine metabolism; map00561 Gl…			C	KOG2453	Aldehyde dehydrogenase
evm.model.000355F.15	transforming growth factor-beta-induced protein ig-h3 [Lingula anatina]	71.566	8.9	5	4	4	11.1	6	5	5	9.4	6	4	4	cytoplasm	GO:0000902 cell morphogenesis; GO:0001501 skeletal system development; GO:0001817 regulation of cytokine production; GO:0001819 positive regulation of cytokine production; GO:0001952 regulation of cell-matrix adhesion; GO:0001953 negative regulation of cell-matrix adhesion; GO:0002791 regulation of peptide secretion; GO:0002793 positive regulation of peptide secretion; GO:0003008 system process; …	GO:0005576 extracellular region; GO:0005615 extracellular space; GO:0005622 intracellular; GO:0005623 cell; GO:0005737 cytoplasm; GO:0005794 Golgi apparatus; GO:0005802 trans-Golgi network; GO:0012505 endomembrane system; GO:0031012 extracellular matrix; GO:0031594 neuromuscular junction; GO:0031984 organelle subcompartment; GO:0043226 organelle; GO:0043227 membrane-bounded organelle; GO:0043229 …	GO:0005488 binding; GO:0005539 glycosaminoglycan binding; GO:0008201 heparin binding; GO:0043167 ion binding; GO:0043168 anion binding; GO:0043169 cation binding; GO:0046872 metal ion binding; GO:0097367 carbohydrate derivative binding; GO:1901681 sulfur compound binding;	K19519	TGFBI, BIGH3; transforming growth factor-beta-induced protein		PF02469	Fasciclin domain	MW	KOG1437	Fasciclin and related adhesion glycoproteins
evm.model.000378F.29	endophilin-B1-like isoform X5 [Mizuhopecten yessoensis]	25.616	17.4	5	3	3	24.6	6	4	4	21	6	4	4	nucleus	GO:0000003 reproduction; GO:0001558 regulation of cell growth; GO:0006457 protein folding; GO:0006458 'de novo' protein folding; GO:0006629 lipid metabolic process; GO:0006644 phospholipid metabolic process; GO:0006650 glycerophospholipid metabolic process; GO:0006654 phosphatidic acid biosynthetic process; GO:0006793 phosphorus metabolic process; GO:0006796 phosphate-containing compound metaboli…	GO:0000421 autophagosome membrane; GO:0005622 intracellular; GO:0005623 cell; GO:0005634 nucleus; GO:0005654 nucleoplasm; GO:0005737 cytoplasm; GO:0005739 mitochondrion; GO:0005740 mitochondrial envelope; GO:0005768 endosome; GO:0005769 early endosome; GO:0005773 vacuole; GO:0005774 vacuolar membrane; GO:0005776 autophagosome; GO:0005783 endoplasmic reticulum; GO:0005829 cytosol; GO:0008021 synap…	GO:0003824 catalytic activity; GO:0005488 binding; GO:0005504 fatty acid binding; GO:0005515 protein binding; GO:0005543 phospholipid binding; GO:0008289 lipid binding; GO:0016740 transferase activity; GO:0016746 transferase activity, transferring acyl groups; GO:0016747 transferase activity, transferring acyl groups other than amino-acyl groups; GO:0031406 carboxylic acid binding; GO:0033293 mon…	K11248	SH3GLB1; endophilin-B1	map04140 Autophagy - animal; map04144 Endocytosis	PF03114	BAR domain	T	KOG3725	SH3 domain protein SH3GLB
evm.model.000397F.4	hypothetical protein CAPTEDRAFT_179778 [Capitella teleta]	63.096	18.9	7	6	6	16	6	5	5	15.7	7	5	5	mitochondria	GO:0000302 response to reactive oxygen species; GO:0001666 response to hypoxia; GO:0001775 cell activation; GO:0001816 cytokine production; GO:0001817 regulation of cytokine production; GO:0001819 positive regulation of cytokine production; GO:0002119 nematode larval development; GO:0002164 larval development; GO:0002200 somatic diversification of immune receptors; GO:0002204 somatic recombinatio…	GO:0005576 extracellular region; GO:0005615 extracellular space; GO:0005622 intracellular; GO:0005623 cell; GO:0005737 cytoplasm; GO:0005739 mitochondrion; GO:0005740 mitochondrial envelope; GO:0005743 mitochondrial inner membrane; GO:0005759 mitochondrial matrix; GO:0005768 endosome; GO:0005769 early endosome; GO:0005777 peroxisome; GO:0005782 peroxisomal matrix; GO:0005783 endoplasmic reticulum…	GO:0001530 lipopolysaccharide binding; GO:0002020 protease binding; GO:0002039 p53 binding; GO:0003676 nucleic acid binding; GO:0003677 DNA binding; GO:0003688 DNA replication origin binding; GO:0003690 double-stranded DNA binding; GO:0003697 single-stranded DNA binding; GO:0003723 RNA binding; GO:0003725 double-stranded RNA binding; GO:0003824 catalytic activity; GO:0005488 binding; GO:0005515 p…	K04077	groEL, HSPD1; chaperonin GroEL	map03018 RNA degradation; map04212 Longevity regulating pathway - worm; map04940 Type I diabetes mellitus; map05134 Legionellosis; map05152 Tuberculosis			O	KOG0356	Mitochondrial chaperonin, Cpn60/Hsp60p
evm.model.000447F.20	hemicentin-1-like isoform X2 [Crassostrea virginica]	434.71	0.3	1	1	1	2.5	6	6	6	2.9	6	6	6	extracellular				K17341	HMCN; hemicentin		PF07679; PF13927; PF00090; PF07474; PF07645; PF12662	Immunoglobulin I-set domain; Immunoglobulin domain; Thrombospondin type 1 domain; G2F domain; Calcium-binding EGF domain; Complement Clr-like EGF-like	T	KOG4475	FOG: Immunoglobin and related proteins
evm.model.000486F.7	hypothetical protein CAPTEDRAFT_228673 [Capitella teleta]	94.427	5.3	4	3	3	6.1	6	3	3	7.3	5	4	4	extracellular				K14616	CUBN; cubilin	map04977 Vitamin digestion and absorption	PF00431	CUB domain	O	KOG3714	Meprin A metalloprotease
evm.model.000490F.20	staphylococcal nuclease domain-containing protein 1 [Lingula anatina]	100.45	2.6	1	1	1	8.2	6	6	6	13.3	7	7	7	cytoplasm	GO:0000003 reproduction; GO:0006139 nucleobase-containing compound metabolic process; GO:0006401 RNA catabolic process; GO:0006725 cellular aromatic compound metabolic process; GO:0006807 nitrogen compound metabolic process; GO:0007276 gamete generation; GO:0007283 spermatogenesis; GO:0008152 metabolic process; GO:0009056 catabolic process; GO:0009057 macromolecule catabolic process; GO:0009889 r…	GO:0005622 intracellular; GO:0005623 cell; GO:0005634 nucleus; GO:0005737 cytoplasm; GO:0005829 cytosol; GO:0016442 RISC complex; GO:0031332 RNAi effector complex; GO:0032991 protein-containing complex; GO:0043226 organelle; GO:0043227 membrane-bounded organelle; GO:0043229 intracellular organelle; GO:0043231 intracellular membrane-bounded organelle; GO:0097433 dense body; GO:1990904 ribonucleopr…	GO:0003712 transcription coregulator activity; GO:0003713 transcription coactivator activity; GO:0003824 catalytic activity; GO:0004518 nuclease activity; GO:0005488 binding; GO:0005515 protein binding; GO:0016787 hydrolase activity; GO:0016788 hydrolase activity, acting on ester bonds; GO:0140110 transcription regulator activity;	K15979	SND1; staphylococcal nuclease domain-containing protein 1	map05203 Viral carcinogenesis	PF00565; PF00567	Staphylococcal nuclease homologue; Tudor domain	K	KOG2039	Transcriptional coactivator p100
evm.model.000490F.36	microfibril-associated glycoprotein 4 [Lingula anatina]	40.012	18.2	6	5	5	15.7	6	3	3	20.2	7	5	5	extracellular		GO:0016020 membrane;	GO:0005488 binding; GO:0008061 chitin binding; GO:0008144 drug binding; GO:0097367 carbohydrate derivative binding;				PF00147	Fibrinogen beta and gamma chains, C-terminal globular domain	S	KOG2579	Ficolin and related extracellular proteins
evm.model.000552F.21	hypothetical protein CAPTEDRAFT_152439 [Capitella teleta]	28.763	28.6	5	5	5	36.5	6	6	6	36.5	7	7	7	cytoplasm				K01834	PGAM, gpmA; 2,3-bisphosphoglycerate-dependent phosphoglycerate mutase [EC:5.4.2.11]	map00010 Glycolysis / Gluconeogenesis; map00260 Glycine, serine and threonine metabolism; map01100 Metabolic pathways; map01200 Carbon metabolism; map01230 Biosynthesis of amino acids; map04922 Glucagon signaling pathway; map05230 Central carbon metabolism in cancer	PF00300	Histidine phosphatase superfamily (branch 1)	G	KOG0235	Phosphoglycerate mutase
evm.model.000585F.4	hypothetical protein CAPTEDRAFT_158105 [Capitella teleta]	53.521	10.4	4	4	4	16.1	6	6	6	20.5	8	8	8	mitochondria	GO:0006508 proteolysis; GO:0006518 peptide metabolic process; GO:0006807 nitrogen compound metabolic process; GO:0008152 metabolic process; GO:0009987 cellular process; GO:0019538 protein metabolic process; GO:0034641 cellular nitrogen compound metabolic process; GO:0043170 macromolecule metabolic process; GO:0043603 cellular amide metabolic process; GO:0044237 cellular metabolic process; GO:0044…	GO:0005576 extracellular region; GO:0005622 intracellular; GO:0005623 cell; GO:0005737 cytoplasm; GO:0005829 cytosol;	GO:0003824 catalytic activity; GO:0004177 aminopeptidase activity; GO:0005488 binding; GO:0005515 protein binding; GO:0008233 peptidase activity; GO:0008235 metalloexopeptidase activity; GO:0008237 metallopeptidase activity; GO:0008238 exopeptidase activity; GO:0016787 hydrolase activity; GO:0042802 identical protein binding; GO:0070006 metalloaminopeptidase activity; GO:0070011 peptidase activit…	K01267	DNPEP; aspartyl aminopeptidase [EC:3.4.11.21]				E	KOG2596	Aminopeptidase I zinc metalloprotease (M18)
evm.model.000587F.6	collagen alpha-2(IV) chain-like [Crassostrea virginica]	177.88	3.5	7	4	4	3.4	6	4	4	2.5	6	3	3	cytoplasm	GO:0000003 reproduction; GO:0003006 developmental process involved in reproduction; GO:0007275 multicellular organism development; GO:0007548 sex differentiation; GO:0008104 protein localization; GO:0008406 gonad development; GO:0009653 anatomical structure morphogenesis; GO:0009790 embryo development; GO:0009792 embryo development ending in birth or egg hatching; GO:0009887 animal organ morphoge…	GO:0005576 extracellular region; GO:0005581 collagen trimer; GO:0005587 collagen type IV trimer; GO:0005604 basement membrane; GO:0031012 extracellular matrix; GO:0032991 protein-containing complex; GO:0062023 collagen-containing extracellular matrix; GO:0098642 network-forming collagen trimer; GO:0098644 complex of collagen trimers; GO:0098645 collagen network; GO:0098651 basement membrane colla…	GO:0005198 structural molecule activity; GO:0005201 extracellular matrix structural constituent; GO:0030020 extracellular matrix structural constituent conferring tensile strength;	K06237	COL4A; collagen, type IV, alpha	map04151 PI3K-Akt signaling pathway; map04510 Focal adhesion; map04512 ECM-receptor interaction; map04926 Relaxin signaling pathway; map04933 AGE-RAGE signaling pathway in diabetic complications; map04974 Protein digestion and absorption; map05146 Amoebiasis; map05165 Human papillomavirus infection; map05200 Pathways in cancer; map05222 Small cell lung cancer	PF01413	C-terminal tandem repeated domain in type 4 procollagen	W	KOG3544	Collagens (type IV and type XIII), and related proteins
evm.model.000637F.35	"intracellular haemoglobin, partial [Alvinella pompejana]"	15.057	11.7	1	1	1	48.2	6	5	4	48.2	6	5	5	cytoplasm							PF00042	Globin
evm.model.000660F.26	hypothetical protein	122.92	7.4	3	2	2	12.3	6	6	6	14.9	8	8	8	nucleus
evm.model.000690F.15	hypothetical protein CAPTEDRAFT_170724 [Capitella teleta]	34.546	23.4	7	5	5	19.8	6	4	4	28.3	8	6	6	mitochondria	GO:0005975 carbohydrate metabolic process; GO:0005996 monosaccharide metabolic process; GO:0006006 glucose metabolic process; GO:0006007 glucose catabolic process; GO:0006082 organic acid metabolic process; GO:0006090 pyruvate metabolic process; GO:0006091 generation of precursor metabolites and energy; GO:0006096 glycolytic process; GO:0006099 tricarboxylic acid cycle; GO:0006101 citrate metabol…	GO:0005622 intracellular; GO:0005623 cell; GO:0005737 cytoplasm; GO:0005739 mitochondrion; GO:0005759 mitochondrial matrix; GO:0005829 cytosol; GO:0005886 plasma membrane; GO:0016020 membrane; GO:0030062 mitochondrial tricarboxylic acid cycle enzyme complex; GO:0031974 membrane-enclosed lumen; GO:0032991 protein-containing complex; GO:0042709 succinate-CoA ligase complex; GO:0043226 organelle; GO…	GO:0000166 nucleotide binding; GO:0001882 nucleoside binding; GO:0001883 purine nucleoside binding; GO:0003824 catalytic activity; GO:0004774 succinate-CoA ligase activity; GO:0004775 succinate-CoA ligase (ADP-forming) activity; GO:0004776 succinate-CoA ligase (GDP-forming) activity; GO:0004778 succinyl-CoA hydrolase activity; GO:0005488 binding; GO:0005515 protein binding; GO:0016289 CoA hydrola…	K01899	LSC1; succinyl-CoA synthetase alpha subunit [EC:6.2.1.4 6.2.1.5]	map00020 Citrate cycle (TCA cycle); map00640 Propanoate metabolism; map01100 Metabolic pathways; map01200 Carbon metabolism	PF02629; PF00549	CoA binding domain; CoA-ligase	C	KOG1255	Succinyl-CoA synthetase, alpha subunit
evm.model.000733F.11	hypothetical protein CAPTEDRAFT_162690 [Capitella teleta]	47.178	12.6	4	4	4	19.6	6	6	6	19.2	6	6	6	mitochondria	GO:0006082 organic acid metabolic process; GO:0006103 2-oxoglutarate metabolic process; GO:0006520 cellular amino acid metabolic process; GO:0006522 alanine metabolic process; GO:0006807 nitrogen compound metabolic process; GO:0008152 metabolic process; GO:0008652 cellular amino acid biosynthetic process; GO:0009058 biosynthetic process; GO:0009078 pyruvate family amino acid metabolic process; GO…	GO:0005576 extracellular region; GO:0005615 extracellular space; GO:0005622 intracellular; GO:0005623 cell; GO:0005737 cytoplasm; GO:0005739 mitochondrion; GO:0005759 mitochondrial matrix; GO:0005829 cytosol; GO:0031974 membrane-enclosed lumen; GO:0043226 organelle; GO:0043227 membrane-bounded organelle; GO:0043229 intracellular organelle; GO:0043231 intracellular membrane-bounded organelle; GO:0…	GO:0003824 catalytic activity; GO:0004021 L-alanine:2-oxoglutarate aminotransferase activity; GO:0005488 binding; GO:0008144 drug binding; GO:0008483 transaminase activity; GO:0016740 transferase activity; GO:0016769 transferase activity, transferring nitrogenous groups; GO:0019842 vitamin binding; GO:0030170 pyridoxal phosphate binding; GO:0036094 small molecule binding; GO:0043167 ion binding; …	K00814	GPT, ALT; alanine transaminase [EC:2.6.1.2]	map00220 Arginine biosynthesis; map00250 Alanine, aspartate and glutamate metabolism; map01100 Metabolic pathways; map01200 Carbon metabolism; map01210 2-Oxocarboxylic acid metabolism; map01230 Biosynthesis of amino acids	PF00155	Aminotransferase class I and II	E	KOG0258	Alanine aminotransferase
evm.model.000918F.4	PREDICTED: 60S ribosomal protein L6 [Crassostrea gigas]	26.391	11.4	2	2	2	33.6	6	6	6	31.9	6	6	6	cytoplasm	GO:0000027 ribosomal large subunit assembly; GO:0000184 nuclear-transcribed mRNA catabolic process, nonsense-mediated decay; GO:0000956 nuclear-transcribed mRNA catabolic process; GO:0002181 cytoplasmic translation; GO:0006139 nucleobase-containing compound metabolic process; GO:0006355 regulation of transcription, DNA-templated; GO:0006401 RNA catabolic process; GO:0006402 mRNA catabolic process…	GO:0005622 intracellular; GO:0005623 cell; GO:0005634 nucleus; GO:0005730 nucleolus; GO:0005737 cytoplasm; GO:0005783 endoplasmic reticulum; GO:0005789 endoplasmic reticulum membrane; GO:0005791 rough endoplasmic reticulum; GO:0005829 cytosol; GO:0005840 ribosome; GO:0005844 polysome; GO:0012505 endomembrane system; GO:0015934 large ribosomal subunit; GO:0016020 membrane; GO:0022625 cytosolic lar…	GO:0000049 tRNA binding; GO:0003676 nucleic acid binding; GO:0003677 DNA binding; GO:0003723 RNA binding; GO:0003729 mRNA binding; GO:0003735 structural constituent of ribosome; GO:0005198 structural molecule activity; GO:0005488 binding; GO:0005515 protein binding; GO:0019843 rRNA binding; GO:0097159 organic cyclic compound binding; GO:1901363 heterocyclic compound binding; GO:1990932 5.8S rRNA …	K02934	RP-L6e, RPL6; large subunit ribosomal protein L6e	map03010 Ribosome			J	KOG1694	60s ribosomal protein L6
evm.model.001086F.4	UDP-glucose 4-epimerase-like isoform X3 [Pomacea canaliculata]	41.124	7.6	2	2	2	15.5	6	4	4	12.8	3	3	3	cytoplasm	GO:0005975 carbohydrate metabolic process; GO:0005996 monosaccharide metabolic process; GO:0006012 galactose metabolic process; GO:0006082 organic acid metabolic process; GO:0006090 pyruvate metabolic process; GO:0006091 generation of precursor metabolites and energy; GO:0006096 glycolytic process; GO:0006139 nucleobase-containing compound metabolic process; GO:0006163 purine nucleotide metabolic…	GO:0005622 intracellular; GO:0005623 cell; GO:0005737 cytoplasm; GO:0005829 cytosol;	GO:0003824 catalytic activity; GO:0003978 UDP-glucose 4-epimerase activity; GO:0005488 binding; GO:0005515 protein binding; GO:0016853 isomerase activity; GO:0016854 racemase and epimerase activity; GO:0016857 racemase and epimerase activity, acting on carbohydrates and derivatives; GO:0042802 identical protein binding; GO:0042803 protein homodimerization activity; GO:0046983 protein dimerization…	K01784	galE, GALE; UDP-glucose 4-epimerase [EC:5.1.3.2]	map00052 Galactose metabolism; map00520 Amino sugar and nucleotide sugar metabolism; map01100 Metabolic pathways			M	KOG1371	UDP-glucose 4-epimerase/UDP-sulfoquinovose synthase
evm.model.002093F.4	hypothetical protein CAPTEDRAFT_221920 [Capitella teleta]	38.655	19.9	8	5	5	20.5	6	4	4	30.5	10	7	7	extracellular				K05349	bglX; beta-glucosidase [EC:3.2.1.21]	map00500 Starch and sucrose metabolism; map01100 Metabolic pathways	PF00933	Glycosyl hydrolase family 3 N terminal domain
evm.model.000001F.197	rootletin-like isoform X2 [Lingula anatina]	160.28					5.4	6	6	6	4	4	4	4	nucleus	GO:0000226 microtubule cytoskeleton organization; GO:0001894 tissue homeostasis; GO:0001895 retina homeostasis; GO:0003008 system process; GO:0006996 organelle organization; GO:0007010 cytoskeleton organization; GO:0007017 microtubule-based process; GO:0007049 cell cycle; GO:0007098 centrosome cycle; GO:0007600 sensory perception; GO:0007605 sensory perception of sound; GO:0007610 behavior; GO:00…	GO:0001917 photoreceptor inner segment; GO:0005622 intracellular; GO:0005623 cell; GO:0005737 cytoplasm; GO:0005813 centrosome; GO:0005814 centriole; GO:0005815 microtubule organizing center; GO:0005829 cytosol; GO:0005856 cytoskeleton; GO:0005886 plasma membrane; GO:0005929 cilium; GO:0015629 actin cytoskeleton; GO:0015630 microtubule cytoskeleton; GO:0016020 membrane; GO:0035253 ciliary rootlet…	GO:0003779 actin binding; GO:0005198 structural molecule activity; GO:0005488 binding; GO:0005515 protein binding; GO:0008092 cytoskeletal protein binding; GO:0019894 kinesin binding;	K16469	CROCC; rootletin
evm.model.000016F.93.2	hypothetical protein CAPTEDRAFT_169883 [Capitella teleta]	65.765					9	6	5	5	10	6	6	6	nucleus	GO:0000003 reproduction; GO:0000122 negative regulation of transcription by RNA polymerase II; GO:0000375 RNA splicing, via transesterification reactions; GO:0000377 RNA splicing, via transesterification reactions with bulged adenosine as nucleophile; GO:0000380 alternative mRNA splicing, via spliceosome; GO:0000398 mRNA splicing, via spliceosome; GO:0000724 double-strand break repair via homolog…	GO:0000785 chromatin; GO:0001650 fibrillar center; GO:0005622 intracellular; GO:0005623 cell; GO:0005634 nucleus; GO:0005654 nucleoplasm; GO:0005667 transcription regulator complex; GO:0005681 spliceosomal complex; GO:0005694 chromosome; GO:0005730 nucleolus; GO:0016363 nuclear matrix; GO:0016604 nuclear body; GO:0016607 nuclear speck; GO:0031974 membrane-enclosed lumen; GO:0031981 nuclear lumen;…	GO:0000976 transcription regulatory region sequence-specific DNA binding; GO:0000977 RNA polymerase II transcription regulatory region sequence-specific DNA binding; GO:0000978 RNA polymerase II cis-regulatory region sequence-specific DNA binding; GO:0000981 DNA-binding transcription factor activity, RNA polymerase II-specific; GO:0000987 cis-regulatory region sequence-specific DNA binding; GO:00…	K13219	SFPQ, PSF; splicing factor, proline- and glutamine-rich		PF00076; PF08075	RNA recognition motif. (a.k.a. RRM, RBD, or RNP domain); NOPS (NUC059) domain	A	KOG0115	RNA-binding protein p54nrb (RRM superfamily)
evm.model.000019F.50	ribosome-binding protein 1-like isoform X14 [Crassostrea virginica]	39.881					21.8	6	5	5	13.4	3	3	3	endoplasmic reticulum				K14000	RRBP1; ribosome-binding protein 1	map04141 Protein processing in endoplasmic reticulum
evm.model.000051F.17	hypothetical protein CAPTEDRAFT_5165 [Capitella teleta]	67.387					10.7	6	4	4	12.5	6	5	5	cytoplasm	GO:0002165 instar larval or pupal development; GO:0006629 lipid metabolic process; GO:0006950 response to stress; GO:0007275 multicellular organism development; GO:0008152 metabolic process; GO:0008202 steroid metabolic process; GO:0009791 post-embryonic development; GO:0009987 cellular process; GO:0010817 regulation of hormone levels; GO:0032501 multicellular organismal process; GO:0032502 devel…		GO:0003824 catalytic activity; GO:0016491 oxidoreductase activity;				PF00732; PF05199	GMC oxidoreductase; GMC oxidoreductase	L	KOG1238	Glucose dehydrogenase/choline dehydrogenase/mandelonitrile lyase (GMC oxidoreductase family)
evm.model.000088F.20	myosin-IIIb-like isoform X1 [Acanthaster planci]	121.44					8.1	6	6	6	7.5	6	6	6	plasma membrane	GO:0001894 tissue homeostasis; GO:0001895 retina homeostasis; GO:0006403 RNA localization; GO:0006464 cellular protein modification process; GO:0006468 protein phosphorylation; GO:0006793 phosphorus metabolic process; GO:0006796 phosphate-containing compound metabolic process; GO:0006807 nitrogen compound metabolic process; GO:0006810 transport; GO:0006886 intracellular protein transport; GO:0006…	GO:0005622 intracellular; GO:0005623 cell; GO:0005634 nucleus; GO:0005737 cytoplasm; GO:0005856 cytoskeleton; GO:0005886 plasma membrane; GO:0015629 actin cytoskeleton; GO:0016020 membrane; GO:0016027 inaD signaling complex; GO:0016028 rhabdomere; GO:0016459 myosin complex; GO:0016461 unconventional myosin complex; GO:0019897 extrinsic component of plasma membrane; GO:0019898 extrinsic component …	GO:0003824 catalytic activity; GO:0004672 protein kinase activity; GO:0004674 protein serine/threonine kinase activity; GO:0005488 binding; GO:0005515 protein binding; GO:0005516 calmodulin binding; GO:0005543 phospholipid binding; GO:0008289 lipid binding; GO:0016301 kinase activity; GO:0016462 pyrophosphatase activity; GO:0016740 transferase activity; GO:0016772 transferase activity, transferri…	K08834	MYO3, DFNB30; myosin III [EC:2.7.11.1]	map04745 Phototransduction - fly	PF00063	Myosin head (motor domain)	Z	KOG4229	Myosin VII, myosin IXB and related myosins
evm.model.000199F.35	hypothetical protein CAPTEDRAFT_167044 [Capitella teleta]	192.86					3.9	6	5	5	5.5	8	8	8	cytoplasm	GO:0000003 reproduction; GO:0002064 epithelial cell development; GO:0002065 columnar/cuboidal epithelial cell differentiation; GO:0002066 columnar/cuboidal epithelial cell development; GO:0002119 nematode larval development; GO:0002164 larval development; GO:0003006 developmental process involved in reproduction; GO:0006810 transport; GO:0006897 endocytosis; GO:0006950 response to stress; GO:0007…	GO:0005622 intracellular; GO:0005623 cell; GO:0005634 nucleus; GO:0005737 cytoplasm; GO:0005856 cytoskeleton; GO:0005886 plasma membrane; GO:0005912 adherens junction; GO:0005938 cell cortex; GO:0008091 spectrin; GO:0015629 actin cytoskeleton; GO:0016020 membrane; GO:0016324 apical plasma membrane; GO:0016327 apicolateral plasma membrane; GO:0030054 cell junction; GO:0030863 cortical cytoskeleton…	GO:0003779 actin binding; GO:0005488 binding; GO:0005515 protein binding; GO:0008017 microtubule binding; GO:0008092 cytoskeletal protein binding; GO:0015631 tubulin binding;	K06115	SPTB; spectrin beta		PF00307; PF00435	Calponin homology (CH) domain; Spectrin repeat	Z	KOG0517	Beta-spectrin
evm.model.000246F.25	hypothetical protein CAPTEDRAFT_183261 [Capitella teleta]	98.546					6.7	6	5	5	3.6	3	3	3	cytoplasm	GO:0000003 reproduction; GO:0000226 microtubule cytoskeleton organization; GO:0000278 mitotic cell cycle; GO:0000902 cell morphogenesis; GO:0000904 cell morphogenesis involved in differentiation; GO:0001667 ameboidal-type cell migration; GO:0001709 cell fate determination; GO:0001738 morphogenesis of a polarized epithelium; GO:0002009 morphogenesis of an epithelium; GO:0002064 epithelial cell dev…	GO:0000775 chromosome, centromeric region; GO:0000776 kinetochore; GO:0000922 spindle pole; GO:0005622 intracellular; GO:0005623 cell; GO:0005634 nucleus; GO:0005635 nuclear envelope; GO:0005694 chromosome; GO:0005737 cytoplasm; GO:0005794 Golgi apparatus; GO:0005819 spindle; GO:0005856 cytoskeleton; GO:0005868 cytoplasmic dynein complex; GO:0005875 microtubule associated complex; GO:0005938 cell…	GO:0003774 motor activity; GO:0003777 microtubule motor activity; GO:0003824 catalytic activity; GO:0005488 binding; GO:0005515 protein binding; GO:0008569 ATP-dependent microtubule motor activity, minus-end-directed; GO:0016462 pyrophosphatase activity; GO:0016787 hydrolase activity; GO:0016817 hydrolase activity, acting on acid anhydrides; GO:0016818 hydrolase activity, acting on acid anhydride…	K10413	DYNC1H; dynein heavy chain 1, cytosolic	map04145 Phagosome; map04962 Vasopressin-regulated water reabsorption; map05132 Salmonella infection			Z	KOG3595	Dyneins, heavy chain
evm.model.000246F.28	hypothetical protein CAPTEDRAFT_183261 [Capitella teleta]	116.26					6.3	6	5	5	7.9	7	6	6	cytoplasm	GO:0000003 reproduction; GO:0000086 G2/M transition of mitotic cell cycle; GO:0000226 microtubule cytoskeleton organization; GO:0000278 mitotic cell cycle; GO:0000902 cell morphogenesis; GO:0000904 cell morphogenesis involved in differentiation; GO:0001101 response to acid chemical; GO:0001667 ameboidal-type cell migration; GO:0001709 cell fate determination; GO:0001738 morphogenesis of a polariz…	GO:0000323 lytic vacuole; GO:0000775 chromosome, centromeric region; GO:0000776 kinetochore; GO:0000922 spindle pole; GO:0002177 manchette; GO:0005576 extracellular region; GO:0005622 intracellular; GO:0005623 cell; GO:0005634 nucleus; GO:0005635 nuclear envelope; GO:0005694 chromosome; GO:0005737 cytoplasm; GO:0005764 lysosome; GO:0005766 primary lysosome; GO:0005773 vacuole; GO:0005775 vacuolar…	GO:0003774 motor activity; GO:0003777 microtubule motor activity; GO:0003824 catalytic activity; GO:0005488 binding; GO:0005515 protein binding; GO:0008569 ATP-dependent microtubule motor activity, minus-end-directed; GO:0016462 pyrophosphatase activity; GO:0016787 hydrolase activity; GO:0016817 hydrolase activity, acting on acid anhydrides; GO:0016818 hydrolase activity, acting on acid anhydride…	K10413	DYNC1H; dynein heavy chain 1, cytosolic	map04145 Phagosome; map04962 Vasopressin-regulated water reabsorption; map05132 Salmonella infection	PF12780; PF12777; PF12781	P-loop containing dynein motor region D4; Microtubule-binding stalk of dynein motor; ATP-binding dynein motor region D5	Z	KOG3595	Dyneins, heavy chain
evm.model.000266F.27	hypothetical protein CAPTEDRAFT_178740 [Capitella teleta]	76.433					9.8	6	5	5	4.5	2	2	2	mitochondria	GO:0000271 polysaccharide biosynthetic process; GO:0005975 carbohydrate metabolic process; GO:0005976 polysaccharide metabolic process; GO:0005977 glycogen metabolic process; GO:0005978 glycogen biosynthetic process; GO:0006073 cellular glucan metabolic process; GO:0006091 generation of precursor metabolites and energy; GO:0006112 energy reserve metabolic process; GO:0007275 multicellular organis…	GO:0005622 intracellular; GO:0005623 cell; GO:0005737 cytoplasm; GO:0005829 cytosol; GO:0005856 cytoskeleton; GO:0005938 cell cortex; GO:0015629 actin cytoskeleton; GO:0016234 inclusion body; GO:0030016 myofibril; GO:0030863 cortical cytoskeleton; GO:0030864 cortical actin cytoskeleton; GO:0043226 organelle; GO:0043228 non-membrane-bounded organelle; GO:0043229 intracellular organelle; GO:0043232…	GO:0003824 catalytic activity; GO:0004373 glycogen (starch) synthase activity; GO:0005488 binding; GO:0005515 protein binding; GO:0005536 glucose binding; GO:0008194 UDP-glycosyltransferase activity; GO:0016740 transferase activity; GO:0016757 transferase activity, transferring glycosyl groups; GO:0016758 transferase activity, transferring hexosyl groups; GO:0016772 transferase activity, transfer…	K00693	GYS; glycogen synthase [EC:2.4.1.11]	map00500 Starch and sucrose metabolism; map01100 Metabolic pathways; map04151 PI3K-Akt signaling pathway; map04152 AMPK signaling pathway; map04910 Insulin signaling pathway; map04922 Glucagon signaling pathway; map04931 Insulin resistance			G	KOG3742	Glycogen synthase
evm.model.000308F.4	core histone macro-H2A.1 isoform X2 [Lingula anatina]	40.319					25.3	6	5	5	27.4	7	6	6	mitochondria				K11251	H2A; histone H2A	map04217 Necroptosis; map05034 Alcoholism; map05322 Systemic lupus erythematosus	PF00125; PF01661	Core histone H2A/H2B/H3/H4; Macro domain	BK	KOG2633	Hismacro and SEC14 domain-containing proteins
evm.model.000610F.3	hypothetical protein CAPTEDRAFT_159349 [Capitella teleta]	72.385					11.7	6	6	6	7.8	4	4	4	cytoplasm	GO:0000266 mitochondrial fission; GO:0000278 mitotic cell cycle; GO:0000281 mitotic cytokinesis; GO:0000910 cytokinesis; GO:0001505 regulation of neurotransmitter levels; GO:0001666 response to hypoxia; GO:0001703 gastrulation with mouth forming first; GO:0001836 release of cytochrome c from mitochondria; GO:0001956 positive regulation of neurotransmitter secretion; GO:0002791 regulation of pepti…	GO:0000139 Golgi membrane; GO:0005622 intracellular; GO:0005623 cell; GO:0005737 cytoplasm; GO:0005739 mitochondrion; GO:0005740 mitochondrial envelope; GO:0005741 mitochondrial outer membrane; GO:0005777 peroxisome; GO:0005783 endoplasmic reticulum; GO:0005789 endoplasmic reticulum membrane; GO:0005794 Golgi apparatus; GO:0005829 cytosol; GO:0005856 cytoskeleton; GO:0005874 microtubule; GO:00058…	GO:0000166 nucleotide binding; GO:0001882 nucleoside binding; GO:0001883 purine nucleoside binding; GO:0003824 catalytic activity; GO:0003924 GTPase activity; GO:0005096 GTPase activator activity; GO:0005488 binding; GO:0005515 protein binding; GO:0005525 GTP binding; GO:0008017 microtubule binding; GO:0008047 enzyme activator activity; GO:0008092 cytoskeletal protein binding; GO:0015631 tubulin …	K17065	DNM1L; dynamin 1-like protein [EC:3.6.5.5]	map04214 Apoptosis - fly; map04217 Necroptosis; map04621 NOD-like receptor signaling pathway; map04668 TNF signaling pathway	PF00350	Dynamin family	U	KOG0446	Vacuolar sorting protein VPS1, dynamin, and related proteins
evm.model.000738F.25	hypothetical protein CAPTEDRAFT_162785 [Capitella teleta]	64.764					9.3	6	4	4	7.9	5	4	4	cytoplasm,nucleus	GO:0000082 G1/S transition of mitotic cell cycle; GO:0000184 nuclear-transcribed mRNA catabolic process, nonsense-mediated decay; GO:0000278 mitotic cell cycle; GO:0000956 nuclear-transcribed mRNA catabolic process; GO:0002181 cytoplasmic translation; GO:0002184 cytoplasmic translational termination; GO:0006139 nucleobase-containing compound metabolic process; GO:0006401 RNA catabolic process; GO…	GO:0005622 intracellular; GO:0005623 cell; GO:0005737 cytoplasm; GO:0005829 cytosol; GO:0018444 translation release factor complex; GO:0032991 protein-containing complex;	GO:0000166 nucleotide binding; GO:0001882 nucleoside binding; GO:0001883 purine nucleoside binding; GO:0003676 nucleic acid binding; GO:0003723 RNA binding; GO:0003747 translation release factor activity; GO:0003824 catalytic activity; GO:0003924 GTPase activity; GO:0005488 binding; GO:0005525 GTP binding; GO:0008079 translation termination factor activity; GO:0008135 translation factor activity,…	K03267	ERF3, GSPT; peptide chain release factor subunit 3	map03015 mRNA surveillance pathway	PF00009; PF03144; PF03143	Elongation factor Tu GTP binding domain; Elongation factor Tu domain 2; Elongation factor Tu C-terminal domain	J	KOG0459	Polypeptide release factor 3
evm.model.001466F.3	PREDICTED: V-type proton ATPase subunit C isoform X1 [Neodiprion lecontei]	44.138					18	6	5	5	14.1	3	4	3	nucleus	GO:0006810 transport; GO:0006811 ion transport; GO:0006812 cation transport; GO:0015672 monovalent inorganic cation transport; GO:0015988 energy coupled proton transmembrane transport, against electrochemical gradient; GO:0034220 ion transmembrane transport; GO:0051179 localization; GO:0051234 establishment of localization; GO:0055085 transmembrane transport; GO:0098655 cation transmembrane trans…	GO:0000221 vacuolar proton-transporting V-type ATPase, V1 domain; GO:0000323 lytic vacuole; GO:0005622 intracellular; GO:0005623 cell; GO:0005737 cytoplasm; GO:0005764 lysosome; GO:0005765 lysosomal membrane; GO:0005773 vacuole; GO:0005774 vacuolar membrane; GO:0005886 plasma membrane; GO:0016020 membrane; GO:0016469 proton-transporting two-sector ATPase complex; GO:0016471 vacuolar proton-transp…	GO:0003824 catalytic activity; GO:0005215 transporter activity; GO:0008324 cation transmembrane transporter activity; GO:0008553 proton-exporting ATPase activity, phosphorylative mechanism; GO:0015075 ion transmembrane transporter activity; GO:0015077 monovalent inorganic cation transmembrane transporter activity; GO:0015078 proton transmembrane transporter activity; GO:0015318 inorganic molecula…	K02148	ATPeV1C, ATP6C; V-type H+-transporting ATPase subunit C	map00190 Oxidative phosphorylation; map01100 Metabolic pathways; map04145 Phagosome; map04150 mTOR signaling pathway; map04721 Synaptic vesicle cycle; map04966 Collecting duct acid secretion; map05110 Vibrio cholerae infection; map05120 Epithelial cell signaling in Helicobacter pylori infection; map05165 Human papillomavirus infection; map05323 Rheumatoid arthritis			C	KOG2909	Vacuolar H+-ATPase V1 sector, subunit C
evm.model.000004F.79	"fatty acid-binding protein, heart [Lingula anatina]"	15.063	31.6	5	3	3	40.6	5	4	4	46.6	10	5	5	cytoplasm	GO:0001816 cytokine production; GO:0001932 regulation of protein phosphorylation; GO:0001933 negative regulation of protein phosphorylation; GO:0006082 organic acid metabolic process; GO:0006355 regulation of transcription, DNA-templated; GO:0006469 negative regulation of protein kinase activity; GO:0006629 lipid metabolic process; GO:0006631 fatty acid metabolic process; GO:0006638 neutral lipid…	GO:0005622 intracellular; GO:0005623 cell; GO:0005634 nucleus; GO:0005654 nucleoplasm; GO:0005737 cytoplasm; GO:0005811 lipid droplet; GO:0005829 cytosol; GO:0031974 membrane-enclosed lumen; GO:0031981 nuclear lumen; GO:0043226 organelle; GO:0043227 membrane-bounded organelle; GO:0043228 non-membrane-bounded organelle; GO:0043229 intracellular organelle; GO:0043231 intracellular membrane-bounded …	GO:0005102 signaling receptor binding; GO:0005215 transporter activity; GO:0005319 lipid transporter activity; GO:0005324 long-chain fatty acid transporter activity; GO:0005488 binding; GO:0005504 fatty acid binding; GO:0005515 protein binding; GO:0008289 lipid binding; GO:0031406 carboxylic acid binding; GO:0033293 monocarboxylic acid binding; GO:0036041 long-chain fatty acid binding; GO:0036094…	K08753	FABP4, aP2; fatty acid-binding protein 4, adipocyte	map03320 PPAR signaling pathway; map04923 Regulation of lipolysis in adipocytes	PF00061	Lipocalin / cytosolic fatty-acid binding protein family	I	KOG4015	Fatty acid-binding protein FABP
evm.model.000006F.54	"PREDICTED: histidine-rich protein PFHRP-II-like, partial [Salmo salar]"	387.46	0.8	2	2	2	2	5	5	5	1.1	3	3	3	nucleus
evm.model.000007F.26_evm.model.000007F.27	hypothetical protein CAPTEDRAFT_175923 [Capitella teleta]	88.467	3.6	2	2	2	8.6	5	5	5	11.2	7	7	6	cytoplasm	GO:0000272 polysaccharide catabolic process; GO:0000768 syncytium formation by plasma membrane fusion; GO:0001678 cellular glucose homeostasis; GO:0001775 cell activation; GO:0002252 immune effector process; GO:0002263 cell activation involved in immune response; GO:0002274 myeloid leukocyte activation; GO:0002275 myeloid cell activation involved in immune response; GO:0002283 neutrophil activati…	GO:0005576 extracellular region; GO:0005622 intracellular; GO:0005623 cell; GO:0005634 nucleus; GO:0005737 cytoplasm; GO:0005829 cytosol; GO:0005886 plasma membrane; GO:0005929 cilium; GO:0005945 6-phosphofructokinase complex; GO:0012505 endomembrane system; GO:0016020 membrane; GO:0016324 apical plasma membrane; GO:0030141 secretory granule; GO:0031410 cytoplasmic vesicle; GO:0031514 motile cili…	GO:0000166 nucleotide binding; GO:0003824 catalytic activity; GO:0003872 6-phosphofructokinase activity; GO:0004331 fructose-2,6-bisphosphate 2-phosphatase activity; GO:0005488 binding; GO:0005515 protein binding; GO:0005524 ATP binding; GO:0008022 protein C-terminus binding; GO:0008144 drug binding; GO:0008443 phosphofructokinase activity; GO:0016208 AMP binding; GO:0016301 kinase activity; GO:0…	K00850	pfkA, PFK; 6-phosphofructokinase 1 [EC:2.7.1.11]	map00010 Glycolysis / Gluconeogenesis; map00030 Pentose phosphate pathway; map00051 Fructose and mannose metabolism; map00052 Galactose metabolism; map01100 Metabolic pathways; map01200 Carbon metabolism; map01230 Biosynthesis of amino acids; map03018 RNA degradation; map04066 HIF-1 signaling pathway; map04152 AMPK signaling pathway; map04922 Glucagon signaling pathway; map05230 Central carbon me…	PF00365	Phosphofructokinase	G	KOG2440	Pyrophosphate-dependent phosphofructo-1-kinase
evm.model.000009F.100	PREDICTED: 60S ribosomal protein L10a-2 [Aplysia californica]	24.771	12.9	3	2	2	12.9	5	2	2	12	3	2	2	cytoplasm	GO:0000470 maturation of LSU-rRNA; GO:0002181 cytoplasmic translation; GO:0006139 nucleobase-containing compound metabolic process; GO:0006364 rRNA processing; GO:0006396 RNA processing; GO:0006412 translation; GO:0006518 peptide metabolic process; GO:0006725 cellular aromatic compound metabolic process; GO:0006807 nitrogen compound metabolic process; GO:0008152 metabolic process; GO:0009058 bios…	GO:0005622 intracellular; GO:0005623 cell; GO:0005737 cytoplasm; GO:0005829 cytosol; GO:0005840 ribosome; GO:0015934 large ribosomal subunit; GO:0022625 cytosolic large ribosomal subunit; GO:0022626 cytosolic ribosome; GO:0032991 protein-containing complex; GO:0043226 organelle; GO:0043228 non-membrane-bounded organelle; GO:0043229 intracellular organelle; GO:0043232 intracellular non-membrane-bo…	GO:0003676 nucleic acid binding; GO:0003723 RNA binding; GO:0003735 structural constituent of ribosome; GO:0005198 structural molecule activity; GO:0005488 binding; GO:0097159 organic cyclic compound binding; GO:1901363 heterocyclic compound binding;	K02865	RP-L10Ae, RPL10A; large subunit ribosomal protein L10Ae	map03010 Ribosome	PF00687	Ribosomal protein L1p/L10e family	J	KOG1570	60S ribosomal protein L10A
evm.model.000009F.81	hypothetical protein CAPTEDRAFT_98567 [Capitella teleta]	35.923	10.7	3	3	3	16.7	5	3	3	10.7	4	3	3	cytoplasm	GO:0006091 generation of precursor metabolites and energy; GO:0006139 nucleobase-containing compound metabolic process; GO:0006403 RNA localization; GO:0006725 cellular aromatic compound metabolic process; GO:0006793 phosphorus metabolic process; GO:0006807 nitrogen compound metabolic process; GO:0006810 transport; GO:0007155 cell adhesion; GO:0007159 leukocyte cell-cell adhesion; GO:0008152 meta…	GO:0005622 intracellular; GO:0005623 cell; GO:0005737 cytoplasm; GO:0005829 cytosol;	GO:0003824 catalytic activity; GO:0005488 binding; GO:0005515 protein binding; GO:0009055 electron transfer activity; GO:0016491 oxidoreductase activity; GO:0016614 oxidoreductase activity, acting on CH-OH group of donors; GO:0016616 oxidoreductase activity, acting on the CH-OH group of donors, NAD or NADP as acceptor; GO:0016853 isomerase activity; GO:0016854 racemase and epimerase activity; GO:…	K02377	TSTA3, fcl; GDP-L-fucose synthase [EC:1.1.1.271]	map00051 Fructose and mannose metabolism; map00520 Amino sugar and nucleotide sugar metabolism; map01100 Metabolic pathways			GO	KOG1431	GDP-L-fucose synthetase
evm.model.000009F.89	hypothetical protein HELRODRAFT_110207 [Helobdella robusta]	69.672	4	3	2	2	9.4	5	4	4	8	4	4	4	mitochondria	GO:0006082 organic acid metabolic process; GO:0006090 pyruvate metabolic process; GO:0006108 malate metabolic process; GO:0007275 multicellular organism development; GO:0007568 aging; GO:0008152 metabolic process; GO:0008340 determination of adult lifespan; GO:0009987 cellular process; GO:0010259 multicellular organism aging; GO:0010941 regulation of cell death; GO:0019752 carboxylic acid metabol…	GO:0005622 intracellular; GO:0005623 cell; GO:0005737 cytoplasm; GO:0005739 mitochondrion; GO:0005829 cytosol; GO:0043226 organelle; GO:0043227 membrane-bounded organelle; GO:0043229 intracellular organelle; GO:0043231 intracellular membrane-bounded organelle;	GO:0003824 catalytic activity; GO:0004470 malic enzyme activity; GO:0004473 malate dehydrogenase (decarboxylating) (NADP+) activity; GO:0016491 oxidoreductase activity; GO:0016614 oxidoreductase activity, acting on CH-OH group of donors; GO:0016615 malate dehydrogenase activity; GO:0016616 oxidoreductase activity, acting on the CH-OH group of donors, NAD or NADP as acceptor;	K00029	E1.1.1.40, maeB; malate dehydrogenase (oxaloacetate-decarboxylating)(NADP+) [EC:1.1.1.40]	map00620 Pyruvate metabolism; map01100 Metabolic pathways; map01200 Carbon metabolism; map03320 PPAR signaling pathway	PF00390; PF03949	Malic enzyme, N-terminal domain; Malic enzyme, NAD binding domain	C	KOG1257	NADP+-dependent malic enzyme
evm.model.000022F.96	calmodulin-like protein 3 [Lingula anatina]	17.643	40.5	6	6	6	37.9	5	5	5	37.3	6	5	5	cytoplasm				K02183	CALM; calmodulin	map04014 Ras signaling pathway; map04015 Rap1 signaling pathway; map04020 Calcium signaling pathway; map04022 cGMP-PKG signaling pathway; map04024 cAMP signaling pathway; map04070 Phosphatidylinositol signaling system; map04114 Oocyte meiosis; map04218 Cellular senescence; map04261 Adrenergic signaling in cardiomyocytes; map04270 Vascular smooth muscle contraction; map04371 Apelin signaling pathw…	PF13499	EF-hand domain pair	DTZ	KOG0027	Calmodulin and related proteins (EF-Hand superfamily)
evm.model.000023F.126	hypothetical protein HELRODRAFT_112163 [Helobdella robusta]	32.2	16.1	3	3	3	16.8	5	3	3	16.8	3	3	3	mitochondria	GO:0006403 RNA localization; GO:0006810 transport; GO:0006839 mitochondrial transport; GO:0015931 nucleobase-containing compound transport; GO:0033036 macromolecule localization; GO:0035927 RNA import into mitochondrion; GO:0035928 rRNA import into mitochondrion; GO:0050657 nucleic acid transport; GO:0050658 RNA transport; GO:0051029 rRNA transport; GO:0051179 localization; GO:0051234 establishme…	GO:0000313 organellar ribosome; GO:0000315 organellar large ribosomal subunit; GO:0005622 intracellular; GO:0005623 cell; GO:0005737 cytoplasm; GO:0005739 mitochondrion; GO:0005759 mitochondrial matrix; GO:0005761 mitochondrial ribosome; GO:0005762 mitochondrial large ribosomal subunit; GO:0005840 ribosome; GO:0015934 large ribosomal subunit; GO:0031974 membrane-enclosed lumen; GO:0032991 protein…	GO:0003676 nucleic acid binding; GO:0003723 RNA binding; GO:0005488 binding; GO:0008097 5S rRNA binding; GO:0019843 rRNA binding; GO:0097159 organic cyclic compound binding; GO:1901363 heterocyclic compound binding;	K02881	RP-L18, MRPL18, rplR; large subunit ribosomal protein L18	map03010 Ribosome			J	KOG3333	Mitochondrial/chloroplast ribosomal protein L18
evm.model.000025F.89	hypothetical protein [Lewinella cohaerens]	26.276	22.4	6	3	3	28.2	5	3	3	40.8	6	5	5	extracellular				K06254	AGRN; agrin	map04512 ECM-receptor interaction	PF00050; PF07648	Kazal-type serine protease inhibitor domain; Kazal-type serine protease inhibitor domain
evm.model.000027F.68	hypothetical protein CAPTEDRAFT_158431 [Capitella teleta]	47.206	9.5	5	4	4	13.3	5	4	4	17.4	7	5	5	mitochondria	GO:0006082 organic acid metabolic process; GO:0006520 cellular amino acid metabolic process; GO:0006531 aspartate metabolic process; GO:0006533 aspartate catabolic process; GO:0006536 glutamate metabolic process; GO:0006537 glutamate biosynthetic process; GO:0006807 nitrogen compound metabolic process; GO:0007275 multicellular organism development; GO:0007399 nervous system development; GO:000741…	GO:0005622 intracellular; GO:0005623 cell; GO:0005737 cytoplasm; GO:0005739 mitochondrion; GO:0005759 mitochondrial matrix; GO:0031974 membrane-enclosed lumen; GO:0043226 organelle; GO:0043227 membrane-bounded organelle; GO:0043229 intracellular organelle; GO:0043231 intracellular membrane-bounded organelle; GO:0043233 organelle lumen; GO:0070013 intracellular organelle lumen;	GO:0003824 catalytic activity; GO:0004069 L-aspartate:2-oxoglutarate aminotransferase activity; GO:0008483 transaminase activity; GO:0016740 transferase activity; GO:0016769 transferase activity, transferring nitrogenous groups;	K14455	GOT2; aspartate aminotransferase, mitochondrial [EC:2.6.1.1]	map00220 Arginine biosynthesis; map00250 Alanine, aspartate and glutamate metabolism; map00270 Cysteine and methionine metabolism; map00330 Arginine and proline metabolism; map00350 Tyrosine metabolism; map00360 Phenylalanine metabolism; map00400 Phenylalanine, tyrosine and tryptophan biosynthesis; map01100 Metabolic pathways; map01200 Carbon metabolism; map01210 2-Oxocarboxylic acid metabolism; …	PF00155	Aminotransferase class I and II	E	KOG1411	Aspartate aminotransferase/Glutamic oxaloacetic transaminase AAT1/GOT2
evm.model.000226F.49	"hypothetical protein N303_05427, partial [Cuculus canorus]"	92.423	8.6	8	5	5	8.6	5	4	4	13.1	7	7	7	plasma membrane				K17531	OBSCN, ARHGEF30; obscurin-RhoGEF [EC:2.7.11.1]		PF13927; PF07679; PF00084	Immunoglobulin domain; Immunoglobulin I-set domain; Sushi domain (SCR repeat)	T	KOG4222	Axon guidance receptor Dscam
cox2	hypothetical protein	25.728	19.7	5	4	4	16.6	5	3	3	19.7	6	4	4	plasma membrane	GO:0006091 generation of precursor metabolites and energy; GO:0006119 oxidative phosphorylation; GO:0006139 nucleobase-containing compound metabolic process; GO:0006163 purine nucleotide metabolic process; GO:0006725 cellular aromatic compound metabolic process; GO:0006753 nucleoside phosphate metabolic process; GO:0006793 phosphorus metabolic process; GO:0006796 phosphate-containing compound met…	GO:0005622 intracellular; GO:0005623 cell; GO:0005737 cytoplasm; GO:0005739 mitochondrion; GO:0005740 mitochondrial envelope; GO:0005743 mitochondrial inner membrane; GO:0005746 mitochondrial respirasome; GO:0005751 mitochondrial respiratory chain complex IV; GO:0016020 membrane; GO:0019866 organelle inner membrane; GO:0031090 organelle membrane; GO:0031966 mitochondrial membrane; GO:0031967 orga…		K02261	COX2; cytochrome c oxidase subunit 2	map00190 Oxidative phosphorylation; map01100 Metabolic pathways; map04260 Cardiac muscle contraction; map04714 Thermogenesis; map04932 Non-alcoholic fatty liver disease (NAFLD); map05010 Alzheimer disease; map05012 Parkinson disease; map05016 Huntington disease	PF00116	Cytochrome C oxidase subunit II, periplasmic domain	C	KOG4767	Cytochrome c oxidase, subunit II, and related proteins
evm.model.000082F.65	hypothetical protein CAPTEDRAFT_163659 [Capitella teleta]	25.077	11.3	2	2	2	24	5	4	4	24	5	4	4	cytoplasm	GO:0001775 cell activation; GO:0001906 cell killing; GO:0001909 leukocyte mediated cytotoxicity; GO:0002228 natural killer cell mediated immunity; GO:0002252 immune effector process; GO:0002263 cell activation involved in immune response; GO:0002274 myeloid leukocyte activation; GO:0002275 myeloid cell activation involved in immune response; GO:0002278 eosinophil activation involved in immune res…	GO:0000323 lytic vacuole; GO:0005622 intracellular; GO:0005623 cell; GO:0005737 cytoplasm; GO:0005764 lysosome; GO:0005765 lysosomal membrane; GO:0005766 primary lysosome; GO:0005767 secondary lysosome; GO:0005768 endosome; GO:0005770 late endosome; GO:0005773 vacuole; GO:0005774 vacuolar membrane; GO:0005776 autophagosome; GO:0005783 endoplasmic reticulum; GO:0005789 endoplasmic reticulum membra…	GO:0000149 SNARE binding; GO:0005484 SNAP receptor activity; GO:0005488 binding; GO:0005515 protein binding; GO:0019905 syntaxin binding;	K08515	VAMP7; vesicle-associated membrane protein 7	map04130 SNARE interactions in vesicular transport	PF13774	Regulated-SNARE-like domain	U	KOG0859	Synaptobrevin/VAMP-like protein
evm.model.000301F.27	hypothetical protein CAPTEDRAFT_223229 [Capitella teleta]	91.257	7.6	4	4	4	10.6	5	5	5	8.5	4	4	4	plasma membrane
evm.model.000086F.52	stress-induced-phosphoprotein 1-like [Lingula anatina]	62.317	2	1	1	1	9.6	5	5	5	9.1	4	4	4	cytoplasm		GO:0005622 intracellular; GO:0005623 cell; GO:0005634 nucleus; GO:0005737 cytoplasm; GO:0005794 Golgi apparatus; GO:0005829 cytosol; GO:0012505 endomembrane system; GO:0032991 protein-containing complex; GO:0043209 myelin sheath; GO:0043226 organelle; GO:0043227 membrane-bounded organelle; GO:0043229 intracellular organelle; GO:0043231 intracellular membrane-bounded organelle; GO:0101031 chaperon…	GO:0005488 binding; GO:0005515 protein binding; GO:0008022 protein C-terminus binding; GO:0030544 Hsp70 protein binding; GO:0031072 heat shock protein binding; GO:0051087 chaperone binding; GO:0051879 Hsp90 protein binding;	K09553	STIP1; stress-induced-phosphoprotein 1	map05020 Prion diseases			O	KOG0548	Molecular co-chaperone STI1
evm.model.000091F.22	hypothetical protein CAPTEDRAFT_184037 [Capitella teleta]	44.694	8.5	3	3	3	16	5	5	5	13.3	5	4	4	cytoplasm	GO:0006805 xenobiotic metabolic process; GO:0006807 nitrogen compound metabolic process; GO:0008152 metabolic process; GO:0009056 catabolic process; GO:0009057 macromolecule catabolic process; GO:0009410 response to xenobiotic stimulus; GO:0009987 cellular process; GO:0019538 protein metabolic process; GO:0030163 protein catabolic process; GO:0042221 response to chemical; GO:0043170 macromolecule…	GO:0005576 extracellular region; GO:0005615 extracellular space; GO:0005622 intracellular; GO:0005623 cell; GO:0005737 cytoplasm; GO:0005829 cytosol; GO:0031982 vesicle; GO:0043226 organelle; GO:0043227 membrane-bounded organelle; GO:0043230 extracellular organelle; GO:0070062 extracellular exosome; GO:1903561 extracellular vesicle;	GO:0003824 catalytic activity; GO:0004046 aminoacylase activity; GO:0005488 binding; GO:0005515 protein binding; GO:0016787 hydrolase activity; GO:0016810 hydrolase activity, acting on carbon-nitrogen (but not peptide) bonds; GO:0016811 hydrolase activity, acting on carbon-nitrogen (but not peptide) bonds, in linear amides; GO:0042802 identical protein binding;	K14677	ACY1; aminoacylase [EC:3.5.1.14]	map00220 Arginine biosynthesis; map01100 Metabolic pathways; map01210 2-Oxocarboxylic acid metabolism; map01230 Biosynthesis of amino acids	PF07687	Peptidase dimerisation domain	E	KOG2275	Aminoacylase ACY1 and related metalloexopeptidases
evm.model.000096F.15	hypothetical protein CAPTEDRAFT_162182 [Capitella teleta]	78.727	14.9	7	8	7	10	5	3	3	13.6	11	8	8	nucleus	GO:0006629 lipid metabolic process; GO:0006643 membrane lipid metabolic process; GO:0006664 glycolipid metabolic process; GO:0006665 sphingolipid metabolic process; GO:0006672 ceramide metabolic process; GO:0006677 glycosylceramide metabolic process; GO:0006681 galactosylceramide metabolic process; GO:0006683 galactosylceramide catabolic process; GO:0006687 glycosphingolipid metabolic process; GO…	GO:0000323 lytic vacuole; GO:0005622 intracellular; GO:0005623 cell; GO:0005737 cytoplasm; GO:0005764 lysosome; GO:0005773 vacuole; GO:0005775 vacuolar lumen; GO:0031974 membrane-enclosed lumen; GO:0043202 lysosomal lumen; GO:0043226 organelle; GO:0043227 membrane-bounded organelle; GO:0043229 intracellular organelle; GO:0043231 intracellular membrane-bounded organelle; GO:0043233 organelle lumen…	GO:0003824 catalytic activity; GO:0004336 galactosylceramidase activity; GO:0004553 hydrolase activity, hydrolyzing O-glycosyl compounds; GO:0016787 hydrolase activity; GO:0016798 hydrolase activity, acting on glycosyl bonds;	K01202	GALC; galactosylceramidase [EC:3.2.1.46]	map00600 Sphingolipid metabolism; map01100 Metabolic pathways; map04142 Lysosome	PF00096	Zinc finger, C2H2 type
evm.model.000000F.294	ATP-binding cassette sub-family A member 3-like [Mizuhopecten yessoensis]	197.69	2.5	3	3	3	3.8	5	4	4	3.9	5	5	5	plasma membrane	GO:0006807 nitrogen compound metabolic process; GO:0006810 transport; GO:0006869 lipid transport; GO:0008152 metabolic process; GO:0009987 cellular process; GO:0010876 lipid localization; GO:0019538 protein metabolic process; GO:0033036 macromolecule localization; GO:0042221 response to chemical; GO:0042493 response to drug; GO:0043170 macromolecule metabolic process; GO:0044237 cellular metaboli…	GO:0005622 intracellular; GO:0005623 cell; GO:0005737 cytoplasm; GO:0005886 plasma membrane; GO:0012505 endomembrane system; GO:0012506 vesicle membrane; GO:0016020 membrane; GO:0016021 integral component of membrane; GO:0030141 secretory granule; GO:0030659 cytoplasmic vesicle membrane; GO:0030667 secretory granule membrane; GO:0031090 organelle membrane; GO:0031224 intrinsic component of membra…	GO:0000166 nucleotide binding; GO:0003824 catalytic activity; GO:0005215 transporter activity; GO:0005319 lipid transporter activity; GO:0005488 binding; GO:0005524 ATP binding; GO:0008144 drug binding; GO:0015399 primary active transmembrane transporter activity; GO:0016462 pyrophosphatase activity; GO:0016787 hydrolase activity; GO:0016817 hydrolase activity, acting on acid anhydrides; GO:00168…	K05643	ABCA3; ATP-binding cassette, subfamily A (ABC1), member 3	map02010 ABC transporters	PF00005	ABC transporter	I	KOG0059	Lipid exporter ABCA1 and related proteins, ABC superfamily
evm.model.000102F.66	digestive cysteine proteinase 1-like [Mizuhopecten yessoensis]	61.206	12.2	7	6	6	12.4	5	4	4	21.5	11	9	9	extracellular	GO:0006508 proteolysis; GO:0006807 nitrogen compound metabolic process; GO:0008152 metabolic process; GO:0009056 catabolic process; GO:0009057 macromolecule catabolic process; GO:0009987 cellular process; GO:0019538 protein metabolic process; GO:0030163 protein catabolic process; GO:0043170 macromolecule metabolic process; GO:0044237 cellular metabolic process; GO:0044238 primary metabolic proces…	GO:0000323 lytic vacuole; GO:0005576 extracellular region; GO:0005615 extracellular space; GO:0005622 intracellular; GO:0005623 cell; GO:0005737 cytoplasm; GO:0005764 lysosome; GO:0005773 vacuole; GO:0043226 organelle; GO:0043227 membrane-bounded organelle; GO:0043229 intracellular organelle; GO:0043231 intracellular membrane-bounded organelle;	GO:0003824 catalytic activity; GO:0004175 endopeptidase activity; GO:0004197 cysteine-type endopeptidase activity; GO:0008233 peptidase activity; GO:0008234 cysteine-type peptidase activity; GO:0016787 hydrolase activity; GO:0070011 peptidase activity, acting on L-amino acid peptides; GO:0140096 catalytic activity, acting on a protein;				PF08246; PF00112	Cathepsin propeptide inhibitor domain (I29); Papain family cysteine protease	O	KOG1543	Cysteine proteinase Cathepsin L
evm.model.000122F.57	heterogeneous nuclear ribonucleoprotein F-like [Pomacea canaliculata]	51.727	3.2	1	1	1	19.2	5	5	5	20.6	6	6	6	nucleus	GO:0000003 reproduction; GO:0000375 RNA splicing, via transesterification reactions; GO:0000377 RNA splicing, via transesterification reactions with bulged adenosine as nucleophile; GO:0000398 mRNA splicing, via spliceosome; GO:0000578 embryonic axis specification; GO:0003002 regionalization; GO:0003006 developmental process involved in reproduction; GO:0006139 nucleobase-containing compound meta…	GO:0005622 intracellular; GO:0005623 cell; GO:0005634 nucleus; GO:0005654 nucleoplasm; GO:0005681 spliceosomal complex; GO:0005737 cytoplasm; GO:0005829 cytosol; GO:0005886 plasma membrane; GO:0016020 membrane; GO:0031974 membrane-enclosed lumen; GO:0031981 nuclear lumen; GO:0032991 protein-containing complex; GO:0043226 organelle; GO:0043227 membrane-bounded organelle; GO:0043229 intracellular o…	GO:0003676 nucleic acid binding; GO:0003723 RNA binding; GO:0003727 single-stranded RNA binding; GO:0003729 mRNA binding; GO:0005488 binding; GO:0005515 protein binding; GO:0008134 transcription factor binding; GO:0008187 poly-pyrimidine tract binding; GO:0008266 poly(U) RNA binding; GO:0017025 TBP-class protein binding; GO:0019899 enzyme binding; GO:0097159 organic cyclic compound binding; GO:19…	K12898	HNRNPF_H; heterogeneous nuclear ribonucleoprotein F/H		PF00076	RNA recognition motif. (a.k.a. RRM, RBD, or RNP domain)	A	KOG4211	Splicing factor hnRNP-F and related RNA-binding proteins
evm.model.000339F.36.1	PREDICTED: probable sodium/potassium-transporting ATPase subunit beta-3 [Crassostrea gigas]	35.056	9.5	3	3	3	24.2	5	5	5	18.3	7	6	6	plasma membrane	GO:0003008 system process; GO:0007600 sensory perception; GO:0007605 sensory perception of sound; GO:0009605 response to external stimulus; GO:0009612 response to mechanical stimulus; GO:0009628 response to abiotic stimulus; GO:0010996 response to auditory stimulus; GO:0032501 multicellular organismal process; GO:0050877 nervous system process; GO:0050896 response to stimulus; GO:0050954 sensory …			K01540	ATP1B, CD298; sodium/potassium-transporting ATPase subunit beta	map04022 cGMP-PKG signaling pathway; map04024 cAMP signaling pathway; map04260 Cardiac muscle contraction; map04261 Adrenergic signaling in cardiomyocytes; map04911 Insulin secretion; map04918 Thyroid hormone synthesis; map04919 Thyroid hormone signaling pathway; map04925 Aldosterone synthesis and secretion; map04960 Aldosterone-regulated sodium reabsorption; map04961 Endocrine and other factor-r…			P	KOG3927	Na+/K+ ATPase, beta subunit
evm.model.000129F.6	PREDICTED: semaphorin-2A isoform X2 [Aedes albopictus]	81.353	10.8	6	6	6	10.5	5	5	5	17.9	10	9	8	cytoplasm,nucleus	GO:0000902 cell morphogenesis; GO:0000904 cell morphogenesis involved in differentiation; GO:0006928 movement of cell or subcellular component; GO:0006935 chemotaxis; GO:0007275 multicellular organism development; GO:0007399 nervous system development; GO:0007409 axonogenesis; GO:0007411 axon guidance; GO:0007610 behavior; GO:0007626 locomotory behavior; GO:0007629 flight behavior; GO:0007631 fee…	GO:0005576 extracellular region; GO:0005623 cell; GO:0005886 plasma membrane; GO:0005887 integral component of plasma membrane; GO:0016020 membrane; GO:0016021 integral component of membrane; GO:0031224 intrinsic component of membrane; GO:0031226 intrinsic component of plasma membrane; GO:0071944 cell periphery;	GO:0005488 binding; GO:0005515 protein binding;				PF13927	Immunoglobulin domain	T	KOG3611	Semaphorins
evm.model.000007F.111	basic amino acid ABC transporter substrate-binding protein [Lachnospiraceae bacterium G41]	10.103	20.5	2	2	2	39.8	5	4	4	28.4	3	2	2	plasma membrane							PF00497	Bacterial extracellular solute-binding proteins, family 3
evm.model.000130F.56	toll-like receptor 13 [Lingula anatina]	67.049	4.2	2	2	2	11.7	5	5	5	10.5	7	5	5	peroxisome				K18808	TLR13; toll-like receptor 13				T	KOG4641	FOG: Toll/interleukin receptor and related proteins containing LRR and TIR repeats
evm.model.000135F.16	"hypothetical protein HELRODRAFT_72963, partial [Helobdella robusta]"	41.682	24.1	10	7	7	14.4	5	5	5	20.7	9	7	7	extracellular	GO:0000003 reproduction; GO:0000902 cell morphogenesis; GO:0000904 cell morphogenesis involved in differentiation; GO:0001654 eye development; GO:0001746 Bolwig's organ morphogenesis; GO:0002009 morphogenesis of an epithelium; GO:0002165 instar larval or pupal development; GO:0003006 developmental process involved in reproduction; GO:0003008 system process; GO:0006928 movement of cell or subcellu…	GO:0005622 intracellular; GO:0005623 cell; GO:0005737 cytoplasm; GO:0005886 plasma membrane; GO:0016020 membrane; GO:0016021 integral component of membrane; GO:0030424 axon; GO:0031224 intrinsic component of membrane; GO:0031594 neuromuscular junction; GO:0036062 presynaptic periactive zone; GO:0042734 presynaptic membrane; GO:0042995 cell projection; GO:0043005 neuron projection; GO:0043195 term…	GO:0005488 binding; GO:0005515 protein binding;	K06491	NCAM, CD56; neural cell adhesion molecule	map04514 Cell adhesion molecules (CAMs); map05020 Prion diseases	PF13927; PF07679	Immunoglobulin domain; Immunoglobulin I-set domain	T	KOG3510	FOG: Immunoglobulin C-2 Type/fibronectin type III domains
evm.model.000157F.23	"succinate-semialdehyde dehydrogenase, mitochondrial isoform X2 [Lingula anatina]"	48.758	4.4	2	2	2	16.4	5	5	5	23.5	7	7	7	cytoplasm	GO:0001505 regulation of neurotransmitter levels; GO:0005975 carbohydrate metabolic process; GO:0005996 monosaccharide metabolic process; GO:0006006 glucose metabolic process; GO:0006082 organic acid metabolic process; GO:0006083 acetate metabolic process; GO:0006091 generation of precursor metabolites and energy; GO:0006105 succinate metabolic process; GO:0006518 peptide metabolic process; GO:00…	GO:0005622 intracellular; GO:0005623 cell; GO:0005737 cytoplasm; GO:0005739 mitochondrion; GO:0005759 mitochondrial matrix; GO:0031974 membrane-enclosed lumen; GO:0043226 organelle; GO:0043227 membrane-bounded organelle; GO:0043229 intracellular organelle; GO:0043231 intracellular membrane-bounded organelle; GO:0043233 organelle lumen; GO:0070013 intracellular organelle lumen;	GO:0000166 nucleotide binding; GO:0003824 catalytic activity; GO:0004777 succinate-semialdehyde dehydrogenase (NAD+) activity; GO:0005488 binding; GO:0005515 protein binding; GO:0016491 oxidoreductase activity; GO:0016620 oxidoreductase activity, acting on the aldehyde or oxo group of donors, NAD or NADP as acceptor; GO:0016903 oxidoreductase activity, acting on the aldehyde or oxo group of donor…	K00139	ALDH5A1; succinate-semialdehyde dehydrogenase [EC:1.2.1.24]	map00250 Alanine, aspartate and glutamate metabolism; map00650 Butanoate metabolism; map01100 Metabolic pathways			C	KOG2451	Aldehyde dehydrogenase
evm.model.000185F.7	"ribosomal protein rpl17, partial [Eurythoe complanata]"	21.429	20.8	4	3	3	26.2	5	4	4	20.8	4	3	3	cytoplasm	GO:0000184 nuclear-transcribed mRNA catabolic process, nonsense-mediated decay; GO:0000956 nuclear-transcribed mRNA catabolic process; GO:0002181 cytoplasmic translation; GO:0006139 nucleobase-containing compound metabolic process; GO:0006401 RNA catabolic process; GO:0006402 mRNA catabolic process; GO:0006412 translation; GO:0006413 translational initiation; GO:0006518 peptide metabolic process;…	GO:0005622 intracellular; GO:0005623 cell; GO:0005634 nucleus; GO:0005737 cytoplasm; GO:0005829 cytosol; GO:0005840 ribosome; GO:0005844 polysome; GO:0015934 large ribosomal subunit; GO:0022625 cytosolic large ribosomal subunit; GO:0022626 cytosolic ribosome; GO:0030016 myofibril; GO:0030017 sarcomere; GO:0031672 A band; GO:0032991 protein-containing complex; GO:0043226 organelle; GO:0043227 memb…	GO:0003676 nucleic acid binding; GO:0003723 RNA binding; GO:0003735 structural constituent of ribosome; GO:0005198 structural molecule activity; GO:0005488 binding; GO:0019843 rRNA binding; GO:0070180 large ribosomal subunit rRNA binding; GO:0097159 organic cyclic compound binding; GO:1901363 heterocyclic compound binding;	K02880	RP-L17e, RPL17; large subunit ribosomal protein L17e	map03010 Ribosome	PF00237	Ribosomal protein L22p/L17e	J	KOG3353	60S ribosomal protein L22
evm.model.000198F.22	hypothetical protein CAPTEDRAFT_218806 [Capitella teleta]	62.22	1.6	1	1	1	10.2	5	5	5	10.7	6	6	6	mitochondria	GO:0003008 system process; GO:0006081 cellular aldehyde metabolic process; GO:0006082 organic acid metabolic process; GO:0006091 generation of precursor metabolites and energy; GO:0006520 cellular amino acid metabolic process; GO:0006560 proline metabolic process; GO:0006562 proline catabolic process; GO:0006575 cellular modified amino acid metabolic process; GO:0006807 nitrogen compound metaboli…	GO:0005622 intracellular; GO:0005623 cell; GO:0005737 cytoplasm; GO:0005739 mitochondrion; GO:0005759 mitochondrial matrix; GO:0005886 plasma membrane; GO:0016020 membrane; GO:0016021 integral component of membrane; GO:0031224 intrinsic component of membrane; GO:0031974 membrane-enclosed lumen; GO:0043226 organelle; GO:0043227 membrane-bounded organelle; GO:0043229 intracellular organelle; GO:004…	GO:0003824 catalytic activity; GO:0003842 1-pyrroline-5-carboxylate dehydrogenase activity; GO:0004029 aldehyde dehydrogenase (NAD+) activity; GO:0004888 transmembrane signaling receptor activity; GO:0005488 binding; GO:0005515 protein binding; GO:0008527 taste receptor activity; GO:0009055 electron transfer activity; GO:0016491 oxidoreductase activity; GO:0016620 oxidoreductase activity, acting …	K00294	E1.2.1.88; 1-pyrroline-5-carboxylate dehydrogenase [EC:1.2.1.88]	map00250 Alanine, aspartate and glutamate metabolism; map00330 Arginine and proline metabolism; map01100 Metabolic pathways			C	KOG2455	Delta-1-pyrroline-5-carboxylate dehydrogenase
evm.model.000198F.25	PREDICTED: 60S ribosomal protein L22-like [Crassostrea gigas]	15.928	24.6	4	2	2	44.8	5	4	4	36.6	5	3	3	nucleus	GO:0002181 cytoplasmic translation; GO:0006412 translation; GO:0006518 peptide metabolic process; GO:0006807 nitrogen compound metabolic process; GO:0008152 metabolic process; GO:0009058 biosynthetic process; GO:0009059 macromolecule biosynthetic process; GO:0009987 cellular process; GO:0010467 gene expression; GO:0019538 protein metabolic process; GO:0034641 cellular nitrogen compound metabolic …	GO:0005622 intracellular; GO:0005623 cell; GO:0005737 cytoplasm; GO:0005829 cytosol; GO:0005840 ribosome; GO:0015934 large ribosomal subunit; GO:0022625 cytosolic large ribosomal subunit; GO:0022626 cytosolic ribosome; GO:0032991 protein-containing complex; GO:0043226 organelle; GO:0043228 non-membrane-bounded organelle; GO:0043229 intracellular organelle; GO:0043232 intracellular non-membrane-bo…	GO:0003676 nucleic acid binding; GO:0003723 RNA binding; GO:0003735 structural constituent of ribosome; GO:0005198 structural molecule activity; GO:0005488 binding; GO:0097159 organic cyclic compound binding; GO:1901363 heterocyclic compound binding;	K02891	RP-L22e, RPL22; large subunit ribosomal protein L22e	map03010 Ribosome			J	KOG3434	60S ribosomal protein L22
evm.model.000204F.19	actin-binding LIM protein 1-like isoform X1 [Folsomia candida]	84.109	1.5	1	1	1	7.3	5	5	5	12.5	8	8	8	nucleus	GO:0000902 cell morphogenesis; GO:0000904 cell morphogenesis involved in differentiation; GO:0006928 movement of cell or subcellular component; GO:0006935 chemotaxis; GO:0007275 multicellular organism development; GO:0007399 nervous system development; GO:0007409 axonogenesis; GO:0007411 axon guidance; GO:0009605 response to external stimulus; GO:0009653 anatomical structure morphogenesis; GO:000…		GO:0003779 actin binding; GO:0005488 binding; GO:0005515 protein binding; GO:0008092 cytoskeletal protein binding;	K07520	ABLIM; actin-binding LIM protein	map04360 Axon guidance	PF00412; PF02209	LIM domain; Villin headpiece domain	TZ	KOG1044	Actin-binding LIM Zn-finger protein Limatin involved in axon guidance
evm.model.000205F.2	hypothetical protein CAPTEDRAFT_176799 [Capitella teleta]	18.096	19.5	5	3	3	9.1	5	2	2	20.1	6	3	2	mitochondria				K01135	ARSB; arylsulfatase B [EC:3.1.6.12]	map00531 Glycosaminoglycan degradation; map01100 Metabolic pathways; map04142 Lysosome			P	KOG3867	Sulfatase
evm.model.000220F.23.1	spermidine synthase-like [Crassostrea virginica]	33.678	14.2	4	4	4	24	5	5	5	24	5	5	5	cytoplasm	GO:0006576 cellular biogenic amine metabolic process; GO:0006595 polyamine metabolic process; GO:0006596 polyamine biosynthetic process; GO:0006807 nitrogen compound metabolic process; GO:0008152 metabolic process; GO:0008216 spermidine metabolic process; GO:0008295 spermidine biosynthetic process; GO:0009058 biosynthetic process; GO:0009308 amine metabolic process; GO:0009309 amine biosynthetic …	GO:0005622 intracellular; GO:0005623 cell; GO:0005737 cytoplasm; GO:0005829 cytosol;	GO:0003824 catalytic activity; GO:0004766 spermidine synthase activity; GO:0005488 binding; GO:0005515 protein binding; GO:0016740 transferase activity; GO:0016765 transferase activity, transferring alkyl or aryl (other than methyl) groups; GO:0042802 identical protein binding; GO:0042803 protein homodimerization activity; GO:0046983 protein dimerization activity;	K00797	speE, SRM; spermidine synthase [EC:2.5.1.16]	map00270 Cysteine and methionine metabolism; map00330 Arginine and proline metabolism; map00480 Glutathione metabolism; map01100 Metabolic pathways	PF01564	Spermine/spermidine synthase	E	KOG1562	Spermidine synthase
evm.model.000222F.45	myosin regulatory light chain sqh isoform X2 [Cimex lectularius]	19.846	24	3	3	3	24	5	3	3	37.4	6	6	6	mitochondria	GO:0000003 reproduction; GO:0000278 mitotic cell cycle; GO:0000281 mitotic cytokinesis; GO:0000902 cell morphogenesis; GO:0000904 cell morphogenesis involved in differentiation; GO:0000910 cytokinesis; GO:0001667 ameboidal-type cell migration; GO:0001700 embryonic development via the syncytial blastoderm; GO:0001736 establishment of planar polarity; GO:0001738 morphogenesis of a polarized epithel…	GO:0005576 extracellular region; GO:0005622 intracellular; GO:0005623 cell; GO:0005737 cytoplasm; GO:0005819 spindle; GO:0005856 cytoskeleton; GO:0005886 plasma membrane; GO:0005911 cell-cell junction; GO:0005912 adherens junction; GO:0005938 cell cortex; GO:0015629 actin cytoskeleton; GO:0015630 microtubule cytoskeleton; GO:0016020 membrane; GO:0016324 apical plasma membrane; GO:0016459 myosin c…	GO:0005488 binding; GO:0005515 protein binding; GO:0008092 cytoskeletal protein binding; GO:0017022 myosin binding; GO:0032036 myosin heavy chain binding;	K12755	MYL9; myosin regulatory light chain 9	map04022 cGMP-PKG signaling pathway; map04024 cAMP signaling pathway; map04270 Vascular smooth muscle contraction; map04360 Axon guidance; map04510 Focal adhesion; map04530 Tight junction; map04670 Leukocyte transendothelial migration; map04810 Regulation of actin cytoskeleton; map04921 Oxytocin signaling pathway; map05131 Shigellosis	PF13405; PF00036	EF-hand domain; EF hand	T	KOG0031	Myosin regulatory light chain, EF-Hand protein superfamily
evm.model.000244F.32	hypothetical protein CAPTEDRAFT_98040 [Capitella teleta]	77.131	2.3	1	1	1	7.2	5	4	4	4.4	3	3	3	cytoplasm	GO:0000003 reproduction; GO:0000768 syncytium formation by plasma membrane fusion; GO:0001667 ameboidal-type cell migration; GO:0002064 epithelial cell development; GO:0002065 columnar/cuboidal epithelial cell differentiation; GO:0002066 columnar/cuboidal epithelial cell development; GO:0003002 regionalization; GO:0003006 developmental process involved in reproduction; GO:0006355 regulation of tr…	GO:0005622 intracellular; GO:0005623 cell; GO:0005737 cytoplasm; GO:0005856 cytoskeleton; GO:0015629 actin cytoskeleton; GO:0036477 somatodendritic compartment; GO:0043025 neuronal cell body; GO:0043226 organelle; GO:0043228 non-membrane-bounded organelle; GO:0043229 intracellular organelle; GO:0043232 intracellular non-membrane-bounded organelle; GO:0044297 cell body;	GO:0003824 catalytic activity; GO:0004175 endopeptidase activity; GO:0004197 cysteine-type endopeptidase activity; GO:0004198 calcium-dependent cysteine-type endopeptidase activity; GO:0005488 binding; GO:0005509 calcium ion binding; GO:0008233 peptidase activity; GO:0008234 cysteine-type peptidase activity; GO:0016787 hydrolase activity; GO:0043167 ion binding; GO:0043169 cation binding; GO:0046…	K08585	CAPNN; calpain, invertebrate [EC:3.4.22.-]		PF01067	Calpain large subunit, domain III	OT	KOG0045	Cytosolic Ca2+-dependent cysteine protease (calpain), large subunit (EF-Hand protein superfamily)
evm.model.000245F.44	carbonic anhydrase [Ictalurus punctatus]	37.203	11.1	2	2	2	26.9	5	4	4	21.4	4	4	4	cytoplasm	GO:0001655 urogenital system development; GO:0001822 kidney development; GO:0002009 morphogenesis of an epithelium; GO:0002376 immune system process; GO:0002520 immune system development; GO:0002521 leukocyte differentiation; GO:0002573 myeloid leukocyte differentiation; GO:0002682 regulation of immune system process; GO:0002684 positive regulation of immune system process; GO:0002761 regulation …	GO:0005576 extracellular region; GO:0005615 extracellular space; GO:0005622 intracellular; GO:0005623 cell; GO:0005737 cytoplasm; GO:0005829 cytosol; GO:0005886 plasma membrane; GO:0005902 microvillus; GO:0016020 membrane; GO:0016323 basolateral plasma membrane; GO:0030424 axon; GO:0042995 cell projection; GO:0043005 neuron projection; GO:0043209 myelin sheath; GO:0045177 apical part of cell; GO:…	GO:0003824 catalytic activity; GO:0004064 arylesterase activity; GO:0004089 carbonate dehydratase activity; GO:0005488 binding; GO:0008270 zinc ion binding; GO:0016787 hydrolase activity; GO:0016788 hydrolase activity, acting on ester bonds; GO:0016829 lyase activity; GO:0016835 carbon-oxygen lyase activity; GO:0016836 hydro-lyase activity; GO:0043167 ion binding; GO:0043169 cation binding; GO:00…	K01672	CA; carbonic anhydrase [EC:4.2.1.1]	map00910 Nitrogen metabolism; map01100 Metabolic pathways	PF00194	Eukaryotic-type carbonic anhydrase	P	KOG0382	Carbonic anhydrase
evm.model.000254F.21	40S ribosomal protein S3a [Lingula anatina]	29.756	10.2	3	2	2	20.8	5	4	4	27.7	7	6	6	cytoplasm	GO:0000184 nuclear-transcribed mRNA catabolic process, nonsense-mediated decay; GO:0000956 nuclear-transcribed mRNA catabolic process; GO:0002181 cytoplasmic translation; GO:0006139 nucleobase-containing compound metabolic process; GO:0006401 RNA catabolic process; GO:0006402 mRNA catabolic process; GO:0006412 translation; GO:0006413 translational initiation; GO:0006417 regulation of translation;…	GO:0005622 intracellular; GO:0005623 cell; GO:0005634 nucleus; GO:0005654 nucleoplasm; GO:0005730 nucleolus; GO:0005737 cytoplasm; GO:0005783 endoplasmic reticulum; GO:0005829 cytosol; GO:0005840 ribosome; GO:0012505 endomembrane system; GO:0015935 small ribosomal subunit; GO:0022626 cytosolic ribosome; GO:0022627 cytosolic small ribosomal subunit; GO:0031974 membrane-enclosed lumen; GO:0031981 n…	GO:0003676 nucleic acid binding; GO:0003723 RNA binding; GO:0003729 mRNA binding; GO:0003735 structural constituent of ribosome; GO:0005198 structural molecule activity; GO:0005488 binding; GO:0005515 protein binding; GO:0031369 translation initiation factor binding; GO:0044877 protein-containing complex binding; GO:0048027 mRNA 5'-UTR binding; GO:0097159 organic cyclic compound binding; GO:19013…	K02984	RP-S3Ae, RPS3A; small subunit ribosomal protein S3Ae	map03010 Ribosome			J	KOG1628	40S ribosomal protein S3A
evm.model.000313F.37_evm.model.000313F.38	14-3-3 protein epsilon [Zootermopsis nevadensis]	29.164	19.9	3	4	3	31.6	5	8	5	48.4	9	11	9	cytoplasm	GO:0000003 reproduction; GO:0000075 cell cycle checkpoint; GO:0000077 DNA damage checkpoint; GO:0000226 microtubule cytoskeleton organization; GO:0000278 mitotic cell cycle; GO:0000902 cell morphogenesis; GO:0000904 cell morphogenesis involved in differentiation; GO:0001709 cell fate determination; GO:0003002 regionalization; GO:0003006 developmental process involved in reproduction; GO:0006928 m…	GO:0005576 extracellular region; GO:0005622 intracellular; GO:0005623 cell; GO:0005634 nucleus; GO:0005694 chromosome; GO:0005737 cytoplasm; GO:0043226 organelle; GO:0043227 membrane-bounded organelle; GO:0043228 non-membrane-bounded organelle; GO:0043229 intracellular organelle; GO:0043231 intracellular membrane-bounded organelle; GO:0043232 intracellular non-membrane-bounded organelle; GO:00451…	GO:0005488 binding; GO:0005515 protein binding; GO:0045309 protein phosphorylated amino acid binding; GO:0046982 protein heterodimerization activity; GO:0046983 protein dimerization activity; GO:0050815 phosphoserine residue binding; GO:0051219 phosphoprotein binding;	K06630	YWHAE; 14-3-3 protein epsilon	map04110 Cell cycle; map04114 Oocyte meiosis; map04151 PI3K-Akt signaling pathway; map04390 Hippo signaling pathway; map04391 Hippo signaling pathway - fly; map04621 NOD-like receptor signaling pathway; map04722 Neurotrophin signaling pathway; map05160 Hepatitis C; map05203 Viral carcinogenesis	PF00244	14-3-3 protein	O	KOG0841	Multifunctional chaperone (14-3-3 family)
evm.model.000320F.15	charged multivesicular body protein 2a-like [Crassostrea virginica]	25.703	9.7	1	1	1	20.3	5	4	4	16.3	4	3	3	cytoplasm	GO:0000070 mitotic sister chromatid segregation; GO:0000278 mitotic cell cycle; GO:0000280 nuclear division; GO:0000819 sister chromatid segregation; GO:0000920 septum digestion after cytokinesis; GO:0006508 proteolysis; GO:0006511 ubiquitin-dependent protein catabolic process; GO:0006807 nitrogen compound metabolic process; GO:0006810 transport; GO:0006914 autophagy; GO:0006996 organelle organiz…	GO:0000815 ESCRT III complex; GO:0005622 intracellular; GO:0005623 cell; GO:0005634 nucleus; GO:0005635 nuclear envelope; GO:0005737 cytoplasm; GO:0005768 endosome; GO:0005829 cytosol; GO:0010008 endosome membrane; GO:0012505 endomembrane system; GO:0016020 membrane; GO:0030117 membrane coat; GO:0031090 organelle membrane; GO:0031410 cytoplasmic vesicle; GO:0031967 organelle envelope; GO:0031975 …	GO:0005488 binding; GO:0005515 protein binding; GO:0005543 phospholipid binding; GO:0008289 lipid binding; GO:0019904 protein domain specific binding; GO:0031210 phosphatidylcholine binding; GO:0043167 ion binding; GO:0043168 anion binding; GO:0043169 cation binding; GO:0050997 quaternary ammonium group binding; GO:0070405 ammonium ion binding;	K12191	CHMP2A; charged multivesicular body protein 2A	map04144 Endocytosis; map04217 Necroptosis			U	KOG3230	Vacuolar assembly/sorting protein DID4
evm.model.000416F.20	hypothetical protein C0Q70_08295 [Pomacea canaliculata]	50.01	9	3	3	3	13.3	5	5	5	7	2	2	2	extracellular				K06238	COL6A; collagen, type VI, alpha	map04151 PI3K-Akt signaling pathway; map04510 Focal adhesion; map04512 ECM-receptor interaction; map04974 Protein digestion and absorption; map05165 Human papillomavirus infection	PF00092	von Willebrand factor type A domain	W	KOG3544	Collagens (type IV and type XIII), and related proteins
evm.model.000420F.9	hypothetical protein CAPTEDRAFT_173918 [Capitella teleta]	59.485	4	2	1	1	14.8	5	5	5	10.8	4	4	4	extracellular	GO:0006508 proteolysis; GO:0006807 nitrogen compound metabolic process; GO:0008152 metabolic process; GO:0009056 catabolic process; GO:0009057 macromolecule catabolic process; GO:0019538 protein metabolic process; GO:0030163 protein catabolic process; GO:0043170 macromolecule metabolic process; GO:0044238 primary metabolic process; GO:0071704 organic substance metabolic process; GO:1901564 organo…	GO:0000323 lytic vacuole; GO:0005622 intracellular; GO:0005623 cell; GO:0005737 cytoplasm; GO:0005764 lysosome; GO:0005768 endosome; GO:0005773 vacuole; GO:0012505 endomembrane system; GO:0031410 cytoplasmic vesicle; GO:0031982 vesicle; GO:0043226 organelle; GO:0043227 membrane-bounded organelle; GO:0043229 intracellular organelle; GO:0043231 intracellular membrane-bounded organelle; GO:0097708 i…	GO:0003824 catalytic activity; GO:0004177 aminopeptidase activity; GO:0008233 peptidase activity; GO:0008236 serine-type peptidase activity; GO:0008238 exopeptidase activity; GO:0008239 dipeptidyl-peptidase activity; GO:0016787 hydrolase activity; GO:0017171 serine hydrolase activity; GO:0070011 peptidase activity, acting on L-amino acid peptides; GO:0140096 catalytic activity, acting on a protei…	K09649	PRSS16; thymus-specific serine protease [EC:3.4.-.-]		PF05577	Serine carboxypeptidase S28	O	KOG2182	Hydrolytic enzymes of the alpha/beta hydrolase fold
evm.model.000421F.19	hypothetical protein CAPTEDRAFT_160845 [Capitella teleta]	44.895	5.2	2	2	2	20	5	5	5	13.5	4	4	4	cytoplasm	GO:0000003 reproduction; GO:0001932 regulation of protein phosphorylation; GO:0001933 negative regulation of protein phosphorylation; GO:0006457 protein folding; GO:0006469 negative regulation of protein kinase activity; GO:0006810 transport; GO:0006928 movement of cell or subcellular component; GO:0006950 response to stress; GO:0006974 cellular response to DNA damage stimulus; GO:0006986 respons…	GO:0005622 intracellular; GO:0005623 cell; GO:0005737 cytoplasm; GO:0005783 endoplasmic reticulum; GO:0005789 endoplasmic reticulum membrane; GO:0005829 cytosol; GO:0005856 cytoskeleton; GO:0012505 endomembrane system; GO:0015630 microtubule cytoskeleton; GO:0016020 membrane; GO:0031984 organelle subcompartment; GO:0042175 nuclear outer membrane-endoplasmic reticulum membrane network; GO:0043226 …	GO:0001664 G protein-coupled receptor binding; GO:0001671 ATPase activator activity; GO:0005102 signaling receptor binding; GO:0005488 binding; GO:0005515 protein binding; GO:0008047 enzyme activator activity; GO:0008134 transcription factor binding; GO:0019899 enzyme binding; GO:0019904 protein domain specific binding; GO:0030234 enzyme regulator activity; GO:0030544 Hsp70 protein binding; GO:00…	K09502	DNAJA1; DnaJ homolog subfamily A member 1	map04141 Protein processing in endoplasmic reticulum	PF00226; PF01556; PF00684	DnaJ domain; DnaJ C terminal domain; DnaJ central domain	O	KOG0712	Molecular chaperone (DnaJ superfamily)
evm.model.000453F.21	"uncharacterized protein LOC106167302, partial [Lingula anatina]"	107.35	6.5	6	5	5	6.9	5	5	5	9.1	6	6	4	extracellular				K06238	COL6A; collagen, type VI, alpha	map04151 PI3K-Akt signaling pathway; map04510 Focal adhesion; map04512 ECM-receptor interaction; map04974 Protein digestion and absorption; map05165 Human papillomavirus infection	PF12714; PF00092	TILa domain; von Willebrand factor type A domain	T	KOG3544	Collagens (type IV and type XIII), and related proteins
evm.model.000502F.11	hypothetical protein CAPTEDRAFT_152010 [Capitella teleta]	22.081	19.3	5	3	3	35.5	5	5	5	38.6	7	6	6	extracellular	GO:0000122 negative regulation of transcription by RNA polymerase II; GO:0006355 regulation of transcription, DNA-templated; GO:0006357 regulation of transcription by RNA polymerase II; GO:0009889 regulation of biosynthetic process; GO:0009890 negative regulation of biosynthetic process; GO:0009892 negative regulation of metabolic process; GO:0010468 regulation of gene expression; GO:0010556 regu…		GO:0005488 binding; GO:0005515 protein binding; GO:0008134 transcription factor binding; GO:0042802 identical protein binding; GO:0042803 protein homodimerization activity; GO:0046983 protein dimerization activity;				PF13883	Pyridoxamine 5'-phosphate oxidase	K	KOG3374	Cellular repressor of transcription
evm.model.000526F.20	hypothetical protein CAPTEDRAFT_223525 [Capitella teleta]	50.73	5.3	2	2	2	13	5	5	5	15.5	6	6	6	nucleus	GO:0000003 reproduction; GO:0000011 vacuole inheritance; GO:0000122 negative regulation of transcription by RNA polymerase II; GO:0000165 MAPK cascade; GO:0000185 activation of MAPKKK activity; GO:0000278 mitotic cell cycle; GO:0000281 mitotic cytokinesis; GO:0000282 cellular bud site selection; GO:0000746 conjugation; GO:0000749 response to pheromone triggering conjugation with cellular fusion; …	GO:0000131 incipient cellular bud site; GO:0001726 ruffle; GO:0005622 intracellular; GO:0005623 cell; GO:0005634 nucleus; GO:0005737 cytoplasm; GO:0005819 spindle; GO:0005826 actomyosin contractile ring; GO:0005856 cytoskeleton; GO:0005874 microtubule; GO:0005876 spindle microtubule; GO:0005886 plasma membrane; GO:0005937 mating projection; GO:0005938 cell cortex; GO:0015629 actin cytoskeleton; G…	GO:0003676 nucleic acid binding; GO:0003723 RNA binding; GO:0003729 mRNA binding; GO:0003824 catalytic activity; GO:0004672 protein kinase activity; GO:0004674 protein serine/threonine kinase activity; GO:0005488 binding; GO:0005515 protein binding; GO:0008047 enzyme activator activity; GO:0008349 MAP kinase kinase kinase kinase activity; GO:0016301 kinase activity; GO:0016740 transferase activit…	K04410	PAK2; p21-activated kinase 2 [EC:2.7.11.1]	map04010 MAPK signaling pathway; map04012 ErbB signaling pathway; map04014 Ras signaling pathway; map04360 Axon guidance; map04510 Focal adhesion; map04660 T cell receptor signaling pathway; map04810 Regulation of actin cytoskeleton; map05130 Pathogenic Escherichia coli infection; map05170 Human immunodeficiency virus 1 infection; map05211 Renal cell carcinoma	PF00069	Protein kinase domain	T	KOG0578	p21-activated serine/threonine protein kinase
evm.model.000591F.29	PREDICTED: eukaryotic translation initiation factor 5A [Musca domestica]	17.957	42.9	8	5	4	42.2	5	6	5	55.3	8	7	6	cytoplasm				K03263	EIF5A; translation initiation factor 5A		PF01287	Eukaryotic elongation factor 5A hypusine, DNA-binding OB fold	J	KOG3271	Translation initiation factor 5A (eIF-5A)
evm.model.000609F.29	hypothetical protein CAPTEDRAFT_166676 [Capitella teleta]	34.759	15.9	8	4	4	6.6	5	2	2	15.6	8	4	2	endoplasmic reticulum	GO:0000003 reproduction; GO:0001505 regulation of neurotransmitter levels; GO:0001558 regulation of cell growth; GO:0001708 cell fate specification; GO:0002084 protein depalmitoylation; GO:0003008 system process; GO:0006139 nucleobase-containing compound metabolic process; GO:0006163 purine nucleotide metabolic process; GO:0006164 purine nucleotide biosynthetic process; GO:0006464 cellular protei…	GO:0000323 lytic vacuole; GO:0005576 extracellular region; GO:0005615 extracellular space; GO:0005622 intracellular; GO:0005623 cell; GO:0005634 nucleus; GO:0005737 cytoplasm; GO:0005764 lysosome; GO:0005773 vacuole; GO:0005775 vacuolar lumen; GO:0005794 Golgi apparatus; GO:0005829 cytosol; GO:0008021 synaptic vesicle; GO:0012505 endomembrane system; GO:0016020 membrane; GO:0030133 transport vesi…	GO:0003824 catalytic activity; GO:0008474 palmitoyl-(protein) hydrolase activity; GO:0016289 CoA hydrolase activity; GO:0016290 palmitoyl-CoA hydrolase activity; GO:0016787 hydrolase activity; GO:0016788 hydrolase activity, acting on ester bonds; GO:0016790 thiolester hydrolase activity; GO:0047617 acyl-CoA hydrolase activity; GO:0098599 palmitoyl hydrolase activity; GO:0140096 catalytic activity…	K01074	PPT; palmitoyl-protein thioesterase [EC:3.1.2.22]	map00062 Fatty acid elongation; map01100 Metabolic pathways; map01212 Fatty acid metabolism; map04142 Lysosome	PF02089	Palmitoyl protein thioesterase	IO	KOG2541	Palmitoyl protein thioesterase
evm.model.000691F.5	ribosomal protein rpl12 [Eurythoe complanata]	17.775	38.2	6	4	4	23.6	5	2	2	32.7	5	3	3	cytoplasm	GO:0000027 ribosomal large subunit assembly; GO:0002181 cytoplasmic translation; GO:0006412 translation; GO:0006518 peptide metabolic process; GO:0006807 nitrogen compound metabolic process; GO:0006996 organelle organization; GO:0008152 metabolic process; GO:0009058 biosynthetic process; GO:0009059 macromolecule biosynthetic process; GO:0009987 cellular process; GO:0010467 gene expression; GO:001…	GO:0005622 intracellular; GO:0005623 cell; GO:0005737 cytoplasm; GO:0005829 cytosol; GO:0005840 ribosome; GO:0015934 large ribosomal subunit; GO:0022625 cytosolic large ribosomal subunit; GO:0022626 cytosolic ribosome; GO:0030684 preribosome; GO:0030687 preribosome, large subunit precursor; GO:0032991 protein-containing complex; GO:0043226 organelle; GO:0043228 non-membrane-bounded organelle; GO:…	GO:0003676 nucleic acid binding; GO:0003723 RNA binding; GO:0003735 structural constituent of ribosome; GO:0005198 structural molecule activity; GO:0005488 binding; GO:0019843 rRNA binding; GO:0097159 organic cyclic compound binding; GO:1901363 heterocyclic compound binding;	K02870	RP-L12e, RPL12; large subunit ribosomal protein L12e	map03010 Ribosome	PF03946; PF00298	Ribosomal protein L11, N-terminal domain; Ribosomal protein L11, RNA binding domain	J	KOG0886	40S ribosomal protein S2
evm.model.000695F.13	ras-related protein Rab-14 [Lingula anatina]	23.981	6.5	1	1	1	23.8	5	4	4	23.8	5	3	3	cytoplasm	GO:0001775 cell activation; GO:0001845 phagolysosome assembly; GO:0002252 immune effector process; GO:0002263 cell activation involved in immune response; GO:0002274 myeloid leukocyte activation; GO:0002275 myeloid cell activation involved in immune response; GO:0002283 neutrophil activation involved in immune response; GO:0002366 leukocyte activation involved in immune response; GO:0002376 immun…	GO:0000323 lytic vacuole; GO:0005622 intracellular; GO:0005623 cell; GO:0005737 cytoplasm; GO:0005764 lysosome; GO:0005768 endosome; GO:0005769 early endosome; GO:0005770 late endosome; GO:0005773 vacuole; GO:0005783 endoplasmic reticulum; GO:0005791 rough endoplasmic reticulum; GO:0005794 Golgi apparatus; GO:0005795 Golgi stack; GO:0005798 Golgi-associated vesicle; GO:0005802 trans-Golgi network…	GO:0000166 nucleotide binding; GO:0001882 nucleoside binding; GO:0001883 purine nucleoside binding; GO:0003824 catalytic activity; GO:0003924 GTPase activity; GO:0005488 binding; GO:0005515 protein binding; GO:0005525 GTP binding; GO:0008092 cytoskeletal protein binding; GO:0016462 pyrophosphatase activity; GO:0016787 hydrolase activity; GO:0016817 hydrolase activity, acting on acid anhydrides; G…	K07881	RAB14; Ras-related protein Rab-14	map04152 AMPK signaling pathway	PF00071	Ras family	U	KOG0097	GTPase Rab14, small G protein superfamily
evm.model.000714F.11	hypothetical protein CAPTEDRAFT_171507 [Capitella teleta]	44.645	18.8	7	5	5	11.7	5	3	3	15.6	6	4	4	mitochondria	GO:0000003 reproduction; GO:0000737 DNA catabolic process, endonucleolytic; GO:0003006 developmental process involved in reproduction; GO:0006139 nucleobase-containing compound metabolic process; GO:0006259 DNA metabolic process; GO:0006308 DNA catabolic process; GO:0006309 apoptotic DNA fragmentation; GO:0006725 cellular aromatic compound metabolic process; GO:0006807 nitrogen compound metabolic…	GO:0000323 lytic vacuole; GO:0005622 intracellular; GO:0005623 cell; GO:0005634 nucleus; GO:0005737 cytoplasm; GO:0005764 lysosome; GO:0005773 vacuole; GO:0043226 organelle; GO:0043227 membrane-bounded organelle; GO:0043229 intracellular organelle; GO:0043231 intracellular membrane-bounded organelle;	GO:0003824 catalytic activity; GO:0004518 nuclease activity; GO:0004519 endonuclease activity; GO:0004520 endodeoxyribonuclease activity; GO:0004531 deoxyribonuclease II activity; GO:0004536 deoxyribonuclease activity; GO:0016787 hydrolase activity; GO:0016788 hydrolase activity, acting on ester bonds; GO:0016889 endodeoxyribonuclease activity, producing 3'-phosphomonoesters; GO:0016894 endonucle…	K01158	DNASE2; deoxyribonuclease II [EC:3.1.22.1]	map04142 Lysosome			L	KOG3825	Deoxyribonuclease II
evm.model.000731F.2	histone H2A [Cephus cinctus]	13.347	31.5	5	3	0	29.8	5	4	1	37.1	5	4	0	nucleus				K11251	H2A; histone H2A	map04217 Necroptosis; map05034 Alcoholism; map05322 Systemic lupus erythematosus	PF00125	Core histone H2A/H2B/H3/H4	B	KOG1756	Histone 2A
evm.model.000736F.16	hypothetical protein CAPTEDRAFT_226975 [Capitella teleta]	72.513	6.2	3	3	3	6.6	5	4	4	7.6	6	5	5	cytoplasm
evm.model.001927F.2	hypothetical protein CAPTEDRAFT_155251 [Capitella teleta]	15.727	50	6	5	5	36.8	5	5	5	28.7	3	3	3	mitochondria	GO:0006091 generation of precursor metabolites and energy; GO:0006119 oxidative phosphorylation; GO:0006139 nucleobase-containing compound metabolic process; GO:0006163 purine nucleotide metabolic process; GO:0006164 purine nucleotide biosynthetic process; GO:0006725 cellular aromatic compound metabolic process; GO:0006753 nucleoside phosphate metabolic process; GO:0006754 ATP biosynthetic proces…	GO:0000275 mitochondrial proton-transporting ATP synthase complex, catalytic sector F(1); GO:0000276 mitochondrial proton-transporting ATP synthase complex, coupling factor F(o); GO:0005622 intracellular; GO:0005623 cell; GO:0005737 cytoplasm; GO:0005739 mitochondrion; GO:0005740 mitochondrial envelope; GO:0005743 mitochondrial inner membrane; GO:0005753 mitochondrial proton-transporting ATP synt…	GO:0005215 transporter activity; GO:0022857 transmembrane transporter activity;	K02131	ATPeF0F6, ATP5J; F-type H+-transporting ATPase subunit 6	map00190 Oxidative phosphorylation; map01100 Metabolic pathways; map04714 Thermogenesis; map05010 Alzheimer disease; map05012 Parkinson disease; map05016 Huntington disease			C	KOG4634	Mitochondrial F1F0-ATP synthase, subunit Cf6 (coupling factor 6)
evm.model.000008F.63	"electron transfer flavoprotein-ubiquinone oxidoreductase, mitochondrial-like [Orbicella faveolata]"	57.796					10.9	5	4	4	6	2	2	2	mitochondria	GO:0006082 organic acid metabolic process; GO:0006091 generation of precursor metabolites and energy; GO:0006119 oxidative phosphorylation; GO:0006139 nucleobase-containing compound metabolic process; GO:0006163 purine nucleotide metabolic process; GO:0006629 lipid metabolic process; GO:0006631 fatty acid metabolic process; GO:0006635 fatty acid beta-oxidation; GO:0006725 cellular aromatic compou…	GO:0005622 intracellular; GO:0005623 cell; GO:0005737 cytoplasm; GO:0005739 mitochondrion; GO:0005740 mitochondrial envelope; GO:0005743 mitochondrial inner membrane; GO:0005759 mitochondrial matrix; GO:0016020 membrane; GO:0016021 integral component of membrane; GO:0017133 mitochondrial electron transfer flavoprotein complex; GO:0019866 organelle inner membrane; GO:0031090 organelle membrane; GO…	GO:0003824 catalytic activity; GO:0004174 electron-transferring-flavoprotein dehydrogenase activity; GO:0005488 binding; GO:0009055 electron transfer activity; GO:0016491 oxidoreductase activity; GO:0016645 oxidoreductase activity, acting on the CH-NH group of donors; GO:0016649 oxidoreductase activity, acting on the CH-NH group of donors, quinone or similar compound as acceptor; GO:0016722 oxido…	K00311	ETFDH; electron-transferring-flavoprotein dehydrogenase [EC:1.5.5.1]		PF07992	Pyridine nucleotide-disulphide oxidoreductase	C	KOG2415	Electron transfer flavoprotein ubiquinone oxidoreductase
evm.model.000016F.16	hypothetical protein CAPTEDRAFT_154601 [Capitella teleta]	96.875					8.8	5	5	5	6.5	5	4	4	mitochondria	GO:0000003 reproduction; GO:0000226 microtubule cytoskeleton organization; GO:0000278 mitotic cell cycle; GO:0001667 ameboidal-type cell migration; GO:0001700 embryonic development via the syncytial blastoderm; GO:0001709 cell fate determination; GO:0002009 morphogenesis of an epithelium; GO:0002064 epithelial cell development; GO:0002065 columnar/cuboidal epithelial cell differentiation; GO:0002…	GO:0000139 Golgi membrane; GO:0000323 lytic vacuole; GO:0000428 DNA-directed RNA polymerase complex; GO:0001726 ruffle; GO:0005576 extracellular region; GO:0005622 intracellular; GO:0005623 cell; GO:0005634 nucleus; GO:0005635 nuclear envelope; GO:0005654 nucleoplasm; GO:0005737 cytoplasm; GO:0005764 lysosome; GO:0005765 lysosomal membrane; GO:0005773 vacuole; GO:0005774 vacuolar membrane; GO:000…	GO:0000146 microfilament motor activity; GO:0000166 nucleotide binding; GO:0003774 motor activity; GO:0003779 actin binding; GO:0003824 catalytic activity; GO:0005488 binding; GO:0005515 protein binding; GO:0005516 calmodulin binding; GO:0008017 microtubule binding; GO:0008092 cytoskeletal protein binding; GO:0015631 tubulin binding; GO:0016462 pyrophosphatase activity; GO:0016787 hydrolase activ…	K10358	MYO6; myosin VI	map05130 Pathogenic Escherichia coli infection	PF00063	Myosin head (motor domain)	Z	KOG0163	Myosin class VI heavy chain
[truncated: 2,017 more rows]
