# Supplementary material for: A deep-sea hydrothermal vent worm detoxifies arsenic and sulfur by intracellular biomineralization of orpiment (As2S3)
Source: PLoS Biol. 2025 Aug 26;23(8):e3003291. doi: 10.1371/journal.pbio.3003291 (PMC12380324; doi:10.1371/journal.pbio.3003291)
Supplement: S1 Data — (XLSX) [file pbio.3003291.s016.xlsx]

## Sheet: Data underlying Figure 2B_x0009_
Data underlying Figure 2B
	Soluable arsenic (µg)	Insoluable arsenic(µg)
Specimen 1	2.024	929.609
Specimen 2	2.816	1869.48
Specimen 3	2.288	3530.19

## Sheet: Data underlying Figure 3B
Data underlying Figure 3B
Size distribution of granules in branchial apparatus tip (diameter, μm)		Size distribution of granules in branchial apparatus stem (diameter, μm)		Size distribution of granules in bodywall (diameter, μm)		Size distribution of granules in buccal tentacle (diameter, μm)		Size distribution of granules in digestive tract (diameter, μm)
Mean	1.29478	Mean	1.18469	Mean	1.04372	Mean	0.768001	Mean	1.38343
Median	1.242	Median	1.0675	Median	0.997	Median	0.716	Median	1.334
Standard Deviation	0.46685	Standard Deviation	0.55322	Standard Deviation	0.418973	Standard Deviation	0.294735	Standard Deviation	0.524135
Sample Variance	0.217949	Sample Variance	0.306053	Sample Variance	0.175539	Sample Variance	0.0868685	Sample Variance	0.274717
Skewness	0.71891	Skewness	1.16348	Skewness	0.871171	Skewness	0.898543	Skewness	0.536325
Range	3.172	Range	3.904	Range	3.435	Range	2.057	Range	4.163
Minimum	0.233	Minimum	0.249	Minimum	0.16	Minimum	0.059	Minimum	0.109
Maximum	3.405	Maximum	4.153	Maximum	3.595	Maximum	2.116	Maximum	4.272
Count	5761	Count	2036	Count	1789	Count	3848	Count	2150
Largest(1)	3.405	Largest(1)	4.153	Largest(1)	3.595	Largest(1)	2.116	Largest(1)	4.272
Smallest(1)	0.233	Smallest(1)	0.249	Smallest(1)	0.16	Smallest(1)	0.059	Smallest(1)	0.109
Size distribution of granules in branchial apparatus tip (diameter, μm)	Size distribution of granules in branchial apparatus stem (diameter, μm)	Size distribution of granules in bodywall (diameter, μm)	Size distribution of granules in buccal tentacle (diameter, μm)	Size distribution of granules in digestive tract (diameter, μm)
1.903	3.117	1.527	0.812	1.606
1.311	1.616	0.994	0.972	0.535
1.861	1.853	1.365	0.596	0.705
0.855	1.818	0.986	2.034	0.899
0.676	1.605	0.796	0.913	1.291
1.175	2.044	1.245	1.949	1.148
1.673	1.285	0.874	0.399	1.604
2.177	1.815	1.054	0.588	1.232
1.718	1.735	0.819	1.068	1.185
1.769	1.692	1.259	1.036	1.227
2.43	1.835	1.321	1.719	1.844
2.15	1.883	1.038	0.693	1.581
0.805	1.809	1.466	0.705	2.186
0.935	1.405	1.425	0.548	1.261
1.042	1.138	0.794	0.592	1.328
1.037	1.672	1.56	0.582	1.577
2.243	2.164	1.121	0.756	1.903
1.067	2.486	1.531	0.822	1.639
2.648	1.987	1.425	0.437	1.261
1.653	1.494	0.765	0.705	1.675
2.347	1.672	0.924	1.098	1.053
1.312	1.21	0.465	0.371	1.431
0.986	1.524	0.908	0.587	1.315
1.329	1.336	1.629	1.006	1.935
1.09	1.248	1.612	0.836	1.561
1.773	1.005	0.492	0.721	1.419
1.884	0.936	1.321	1.19	1.097
1.79	0.807	1.023	0.631	1.491
1.723	0.672	1.305	2.088	1.52
1.623	0.688	1.47	0.743	1.529
0.624	2.34	0.984	0.627	1.288
1.817	2.643	0.932	0.582	1.745
1.974	1.554	0.674	1.018	1.785
1.556	0.909	1.349	0.627	0.971
0.82	1.799	1.425	0.921	1.561
1.322	1.195	1.592	0.631	1.352
1.193	0.662	0.979	0.56	1.53
1.624	0.738	1.666	0.731	1.508
1.41	0.779	1.94	0.825	2.104
0.986	0.634	1.011	0.471	1.487
1.297	1.442	1.166	0.582	1.013
1.608	1.848	0.918	0.495	2.072
1.193	0.762	0.614	0.596	1.733
1.357	1.769	0.329	1.55	1.884
1.567	1.993	1.468	0.704	0.981
1.193	3.129	1.425	0.798	1.757
1.142	1.843	1.162	0.806	1.436
1.033	1.615	0.857	0.907	1.296
1.504	1.134	2.158	1.197	2.233
1.637	1.002	1.465	1.41	1.584
1.769	0.845	1.166	0.315	1.078
1.357	1.195	1.007	0.862	1.328
1.628	1.285	0.712	0.476	1.129
1.408	1.672	0.579	0.666	2.092
1.271	1.577	0.948	0.903	1.685
1.525	1.353	0.916	0.744	1.287
1.739	1.609	1.068	0.51	1.708
1.423	1.627	1.384	0.385	1.517
0.541	1.627	1.986	1.068	1.388
0.664	1.077	0.61	0.56	1.624
0.855	1.229	0.83	1.197	1.584
1.142	1.363	0.649	0.747	1.268
1.182	1.616	1.477	0.51	1.137
0.626	1.138	0.796	0.645	1.31
1.209	1.08	1.451	0.549	1.073
1.142	1.924	0.733	0.683	0.99
1.108	1.205	1.016	1.252	0.961
1.395	0.802	0.847	0.509	1.17
1.042	0.782	0.911	0.718	1.86
1.647	0.688	0.881	0.469	1.657
1.952	0.551	1.007	0.51	2.166
1.254	0.845	0.839	0.515	1.601
2.502	0.782	1.144	0.612	1.646
1.546	1.096	1.53	0.596	1.487
0.886	0.816	1.876	0.582	1.618
0.986	0.869	1.694	0.323	1.197
0.919	1.27	1.641	0.545	1.349
1.754	0.688	1.024	0.721	1.282
1.296	0.747	1.146	0.56	1.891
0.844	1.798	0.749	1.102	1.191
1.504	1.124	0.94	1.489	1.557
1.799	1.27	1.553	0.67	0.949
1.675	1.282	0.635	0.968	1.078
1.624	0.859	1.004	0.822	1.232
1.597	1.621	1.098	0.791	1.967
1.711	0.761	1.768	0.399	0.851
1.484	2.052	1.597	0.769	0.847
1.117	1.115	0.758	0.742	1.363
1.994	2.381	1.059	0.714	0.735
1.921	1.325	0.617	0.704	1.618
0.968	1.216	0.898	0.471	1.205
1.037	0.824	0.689	0.525	1.013
1.396	1.337	0.959	0.582	1
1.246	0.801	1.896	0.683	0.564
1.943	1.269	0.712	0.35	1.214
1.832	2.039	0.749	0.456	1.419
1.714	2.039	1.497	1.192	1.133
1.452	2.518	1.746	0.684	1.81
1.048	0.835	1.54	0.825	1.389
1.296	1.325	1.675	1.139	0.8
0.558	0.761	1.587	0.844	1.389
1.312	1.383	1.114	1.197	1.958
0.855	2.722	1.356	0.7	1.468
1.574	0.577	1.286	0.476	1.472
1.666	1.907	0.937	0.83	1.078
0.622	1.45	1.171	0.632	1.683
0.518	1.083	1.048	0.651	2.072
0.997	1.39	1.828	0.665	1.433
0.742	0.946	0.873	0.627	1.675
0.883	1.56	0.898	0.782	0.982
1.069	1.874	1.108	0.609	1.095
1.507	1.903	1.339	0.553	1.563
1.349	2.334	1.339	0.592	1.185
1.069	1.148	1.288	0.822	1.468
1.766	0.865	1.146	1.095	1.398
1.182	1.39	0.893	0.645	2.352
1.1	1.472	1.408	0.43	1.964
1.183	1.005	1.059	1.627	1.529
1.202	1.236	1.122	0.446	1.158
1.3	1.226	1.08	0.626	1.643
0.984	1.266	1.022	0.714	1.137
1.05	1.138	1.245	0.631	1.287
1.261	1.217	1.408	0.522	1.052
1.165	0.645	1.809	0.548	1.237
1.245	0.788	1.14	0.907	0.934
1.1	2.017	1.279	0.495	0.961
1.151	1.368	1.619	1.113	1.599
0.933	1.166	0.699	0.875	0.919
1.797	1.49	1.412	1.167	1.31
1.873	0.946	0.901	0.94	1.263
0.923	1.224	0.901	1.056	1.227
1.504	1.043	2.01	0.651	1.515
0.779	1.095	1.286	0.942	1.287
1.349	1.843	1.138	0.84	1.494
1.396	0.906	1.286	0.673	1.246
0.332	1.005	1.279	1.151	1.566
1.484	0.983	0.995	1.098	0.969
1.361	1.186	0.93	0.49	0.817
1.423	1.798	0.911	1.213	0.773
1.555	0.72	1.013	0.969	0.954
1.253	1.993	1.073	1.538	1.039
1.048	1.087	1.213	1.538	1.243
2.079	0.973	0.839	1.134	1.328
1.574	1.077	0.995	1.145	0.715
1.21	1.084	0.749	1.095	1.453
0.935	1.52	0.806	1.151	1.133
0.551	0.967	1.198	0.645	1.265
0.905	1.523	1.122	1.812	1.384
1.193	2.078	0.911	1.245	1.092
1.311	1.884	0.712	0.51	1.694
1.577	1.329	1.263	0.893	0.884
1.452	2.017	1.475	0.598	0.976
1.372	1.003	0.806	1.029	0.625
1.311	1.003	1.207	0.582	0.653
1.082	1.43	1.58	0.721	1.277
0.953	0.862	1.279	0.721	1.055
0.844	1.124	2.159	0.708	1.334
0.844	2.082	0.94	0.704	1.742
0.81	2.498	1.553	0.619	2.06
1.05	2.028	0.552	0.693	2.165
1.66	1.659	0.473	1.02	1.409
1.403	1.732	0.689	0.979	1.514
0.551	1.182	1.592	0.549	0.945
0.953	1.065	1.27	0.548	1.52
1.197	0.538	1.3	0.921	0.846
1.441	0.788	0.737	0.587	0.998
1.229	0.801	1.207	1.538	0.964
0.844	1.582	1.08	0.946	1.409
1.209	1.039	1.09	1.612	1.004
1.322	2.293	1.104	1.036	0.865
1.21	1.826	1.374	0.981	0.979
1.109	1.612	0.781	1.663	1.655
1.817	1.784	0.606	0.578	1.304
0.836	2.432	1.14	0.456	1.463
0.695	1.378	0.87	0.772	1.232
0.733	0.946	1.245	0.675	0.964
1.555	1.725	0.552	0.859	1.243
0.72	1.582	1.136	0.705	1.095
1.28	1.325	0.947	0.684	1.469
1.723	1.307	0.898	0.829	1.379
1.119	0.93	1.235	1.172	1.112
1.408	0.771	1.752	1.292	1.789
1.466	1.091	0.54	0.714	1.178
0.986	1.519	0.54	0.719	1.336
1.559	1.124	0.911	0.947	1.038
0.88	1.951	0.635	1.243	1.223
0.784	1.014	0.469	1.036	1.385
0.793	1.086	0.552	1.057	1.223
0.695	0.983	0.847	0.981	1.134
1.102	2.881	1.42	0.769	1.113
1.452	1.069	2.923	1.267	0.865
1.525	1.97	2.009	1.104	0.704
1.305	1.069	0.94	0.959	1.385
1.475	0.57	0.758	1.076	1.262
1.455	2.014	1.207	0.892	1.038
1.184	1.562	0.94	0.903	1.018
1.261	0.995	1.272	1.438	1.214
1.507	1.156	0.599	0.844	0.816
0.811	1.195	1.039	1.565	0.75
1.3	1.132	0.67	1.024	1.675
1.283	1.646	1.09	1.015	1.564
1.067	1.841	1.207	0.782	1.426
1.688	1.283	1.354	0.875	1.079
1.79	0.89	0.881	1.076	1.044
1.3	1.523	0.659	1.039	1.268
0.302	1.134	0.809	0.588	1.13
0.765	1.437	1.89	1.068	1.353
2.301	1.384	1.286	1.495	0.93
2.074	1.607	0.806	1.727	0.893
1.555	1.892	1.004	0.731	1.012
0.997	1.52	0.758	1.174	1.372
1.586	2.984	0.523	0.683	0.915
0.99	0.657	0.335	1.215	0.557
0.887	0.946	1.776	0.683	0.504
1.369	0.796	1.789	0.901	0.704
1.026	1.115	1.557	0.952	0.785
1.574	1.098	0.491	0.782	1.223
1.541	1.069	1.077	0.952	1.025
1.102	1.266	1.236	1.091	0.909
1.532	1.828	0.736	1.684	1.568
0.919	3.007	0.82	1.97	0.756
1.108	1.134	0.839	1.589	0.58
1.28	0.846	1.024	0.858	1.044
1.151	1.032	1.542	0.596	0.996
1.773	0.757	1.322	0.637	1.312
1.098	1.071	1.071	0.783	1.543
2.251	1.888	1.26	0.84	1.401
0.641	1.834	1.024	0.705	1.224
1.159	1.202	1.434	0.791	1.302
1.193	2.627	1.202	0.946	1.469
1.504	1.295	0.818	0.913	1.573
1.245	1.253	1.521	1.12	1.625
1.59	0.712	2.191	0.673	2.484
1.142	0.717	1.008	0.553	1.746
1.511	1.041	1.384	0.792	1.483
0.984	1.175	1.731	0.786	1.409
1.255	1.193	2.139	1.126	2.386
0.905	1.208	0.82	0.469	2.124
1.121	0.839	0.796	0.665	1.416
0.85	0.534	0.703	1.378	2.218
1.577	0.593	0.82	0.51	2.239
1.048	0.259	1.014	0.582	1.77
0.82	1.413	1.134	0.564	1.151
0.771	1.572	1.239	0.587	1.145
1.022	1.291	1.678	1.858	1.543
1.296	1.709	2.014	1.263	1.724
1.553	1.334	1.155	0.99	1.525
1.165	1.748	1.098	0.941	1.705
1.466	1.665	1.272	0.907	0.905
1.098	1.406	0.765	1.053	1.21
1.137	1.95	0.844	1.129	1.469
1.493	2.077	0.479	0.883	1.512
0.952	1.698	0.976	0.705	1.762
1.46	1.511	1.264	0.893	1.459
0.886	3.113	1.272	0.978	1.384
1.352	1.699	0.874	1.225	1.968
1.627	1.671	1.448	0.923	1.505
1.484	1.532	0.356	1.335	1.187
1.535	1.574	1.024	0.968	1.04
1.62	2.028	1.16	0.721	1.186
1.639	1.53	1.635	0.277	1.665
1.985	1.665	1.132	0.981	2.205
1.723	1.698	1.008	0.56	0.72
1.119	1.452	1.761	1.096	1.243
1.679	1.717	1.562	0.9	1.347
1.811	2.099	1.511	1.091	1.276
1.695	1.665	2.028	1.389	1.379
1.192	0.839	2.063	1.02	1.733
1.297	1.694	0.946	0.83	1.26
1.619	1.253	1.134	0.903	1.237
1.297	1.678	1.297	0.693	1.783
1.237	1.134	0.916	0.592	1.945
1.082	0.692	1.115	0.532	1.385
1.607	0.629	0.839	0.939	1.424
1.1	1.584	1.309	0.959	1.379
1.867	2.091	2.049	1.243	1.298
1.426	0.703	1.283	1.064	1.224
0.692	0.89	1.148	1.208	1.243
0.836	1.175	1.322	1.141	1.299
0.869	2.164	1.197	1.179	1.044
1.403	1.604	1.512	0.844	1.113
1.206	1.397	1.447	0.626	1.237
0.784	1.1	1.699	1.519	0.575
1.184	2.017	1.236	0.714	0.668
1.192	1.887	1.069	0.598	1.15
1.62	0.519	1.694	0.844	1.04
0.986	0.874	1.032	0.779	0.998
1.038	1.323	0.632	1.098	1.52
1.474	0.982	0.736	0.747	1.191
1.296	2.205	1.448	0.51	0.446
0.726	1.292	1.322	1.528	1.525
1.403	1.313	1.379	0.666	1.933
1.559	0.929	0.82	0.94	1.867
1.723	1.433	0.907	1.059	1.6
1.717	1.817	1.762	1.082	1.723
0.978	0.929	2.113	1.091	1.269
0.946	0.584	1.295	1.05	1.575
0.446	0.652	1.74	0.803	1.524
1.781	0.903	1.069	0.738	1.224
0.997	2.66	1.024	0.894	1.894
1.28	0.587	1.148	0.912	1.079
1.434	1.605	0.765	0.756	1.265
1.525	1.428	1.21	0.556	1.265
1.021	2.987	0.946	0.556	1.28
1.067	1.747	1.419	0.612	1.228
1.28	1.297	1.21	1.126	1.224
1.426	2.984	1.632	0.792	0.853
1.62	3.379	1.448	1.252	0.73
1.43	1.817	1.85	0.822	1.343
1.869	0.992	1.547	0.782	0.95
1.973	1.232	1.646	1.293	0.998
1.401	0.494	1.041	1.024	1.415
1.586	1.015	1.144	1.225	1.004
1.297	0.789	0.954	1.473	1.999
0.935	0.917	1.587	0.471	1.665
0.905	1.929	1.079	0.354	1.69
0.831	2.012	0.887	0.315	1.89
1.108	1.493	1.279	0.458	0.779
2.016	0.944	1.473	0.946	1.81
0.82	2.349	1.189	0.637	2.124
1.067	2.073	1.32	0.637	1.115
0.791	1.374	1.906	0.792	1.158
1.175	1.747	1.756	0.705	0.557
0.892	1.105	1.407	1.098	1.085
0.591	1.11	0.992	0.564	1.243
1.089	1.048	0.463	0.892	1.151
1.09	1.379	0.854	0.76	1.034
1.349	1.155	0.718	0.592	1.407
1.446	1.703	2.219	1.137	1.335
1.132	1.323	0.925	0.627	1.49
1.461	1.827	0.553	0.548	1.672
1.248	0.846	0.781	0.735	1.845
1.525	1.4	0.657	0.883	1.709
1.474	1.668	1.365	1.237	1.483
0.935	1.627	1.324	0.866	1.195
1.142	0.882	0.981	0.665	2.069
1.396	1.087	0.898	0.869	2.191
1.754	0.929	1.301	0.894	1.3
1.577	1.753	1.171	0.99	1.071
1.787	1.684	1.351	0.985	0.866
0.883	1.074	1.111	0.399	0.727
1.754	1.493	1.28	0.798	0.995
1.173	0.929	1.058	0.476	1.823
0.705	0.725	2.301	0.352	1.756
1.577	3.448	1.031	0.714	1.483
1.984	1.184	0.738	0.522	2.976
1.689	2.431	0.532	0.858	2.04
1.029	1.292	0.955	0.458	1.343
1.672	1.605	1.079	0.612	0.911
2.18	2.142	1.687	0.315	1.295
1.349	1.817	1.366	0.683	1.183
1.711	1.4	1.375	0.777	1.018
1.689	0.901	1.58	2.116	1.07
1.357	1.219	0.999	0.869	0.834
1.597	1.753	1.111	0.752	1.742
1.349	1.871	0.954	1.215	1.187
1.569	1.835	0.925	0.744	1.26
1.507	1.951	0.954	0.51	1.298
0.561	2.335	1.333	0.437	1.367
1.033	1.337	1.18	0.637	1.561
1.493	0.756	1.12	0.721	1.334
1.202	1.493	1.05	0.721	1.502
0.779	1.428	1.254	0.728	1.576
1.511	2.771	1.516	0.866	1.216
1.525	0.882	1.519	0.631	1.232
1.229	0.826	0.905	0.548	1.149
1.574	0.831	0.676	0.631	2.108
1.037	2.061	1.531	1.215	1.835
1.322	0.873	1.413	0.553	1.82
1.108	0.922	2.429	0.582	1.223
0.905	1.013	0.64	1.686	1.326
1.395	1.105	1.261	1.438	1.373
0.779	1.246	0.738	0.76	1.413
0.529	0.873	0.876	0.771	1.046
0.676	1.855	0.781	0.473	1.207
1.659	2.544	1.199	0.782	1.573
1.743	3.487	1.596	0.825	1.453
0.883	3.465	1.64	0.705	1.298
1.3	1.562	1.646	0.782	1.78
0.82	1.246	0.692	1.786	1.41
1.587	2.437	2.358	0.693	1.367
1.108	1.513	0.96	0.903	1.527
2.09	1.595	1.85	0.783	1.81
2.024	1.817	1.215	0.98	1.007
1.941	1.513	1.156	0.941	1.97
2.29	1.168	1.452	1.074	1.973
2.459	1.817	0.935	0.822	2.464
0.779	2.794	1.512	1.113	1.265
0.722	2.214	0.839	1.361	1.601
1.312	0.91	0.703	1.512	1.6
1.043	0.908	0.757	0.735	1.711
0.363	1.279	1.266	1.096	1.483
0.728	0.873	0.454	0.979	0.816
0.722	1.168	1.215	0.968	1.15
0.641	0.846	0.757	0.84	0.981
1.484	2.608	0.703	0.738	1.025
1.61	0.781	0.519	0.532	1.302
0.88	1.684	0.58	0.631	1.034
0.836	0.846	0.765	1.3	1.299
0.697	2.731	1.21	1.053	1.077
0.674	2.854	0.491	0.903	0.829
0.57	1.706	0.89	0.744	1.268
0.682	1.44	0.82	0.645	1.06
0.935	1.046	1.515	1.074	0.881
1.254	0.91	1.385	1.252	0.764
1.887	2.168	0.946	0.714	1.349
0.984	1.374	1.472	0.56	0.586
0.541	2.744	1.297	0.675	0.927
0.829	2.219	1.202	0.747	1.15
0.881	2.156	0.778	0.627	0.836
0.831	1.44	1.077	0.9	1.085
0.791	0.668	0.736	1.016	1.454
1.559	1.857	0.629	1.02	1.476
0.607	1.297	1.041	0.7	1.69
1.723	1.857	0.641	0.675	1.75
0.844	1.557	1.355	0.903	2.006
1.069	1.074	1.83	1.974	1.285
0.953	0.843	1.175	0.829	2.095
1.504	2.31	0.935	0.744	1.424
0.737	2.015	1.85	0.997	1.295
0.886	1.248	1.115	0.705	1.349
0.626	1.397	1.547	1.332	1.044
0.863	1.514	0.314	0.693	1.297
0.771	0.846	1.134	0.648	1.001
0.831	1.362	1.381	0.553	1.41
1.037	0.992	1.661	1.704	1.004
1.182	1.149	0.757	0.666	1.512
1.113	0.82	0.57	1.174	0.647
1.364	4.153	1.134	0.408	0.962
1.426	2.149	0.199	0.626	1.359
1.723	1.835	0.765	0.782	1.49
1.048	1.935	0.566	1.107	1.774
0.682	2.698	1.297	0.822	1.339
1.637	2.012	1.536	1.113	1.187
1.352	1.481	1.35	0.735	1.915
1.563	0.756	0.983	1.018	1.559
0.907	1.807	1.086	0.471	1.421
1.586	0.649	0.491	1.566	1.559
0.778	1.169	0.916	0.549	1.224
1.282	2.266	1.322	0.792	0.902
1.396	1.331	1.646	0.792	1.081
1.352	1.559	0.695	0.912	1.375
1.555	1.743	0.757	1.074	1.459
1.079	2.036	0.768	0.752	1.359
0.997	1.388	0.82	0.798	1.548
0.328	1.712	0.995	0.822	2.261
1.325	1.827	0.68	0.637	0.185
1.193	3.204	0.563	0.893	1.431
1.042	1.056	0.367	0.495	1.501
1.559	1.074	0.593	0.495	1.615
1.22	1.337	0.619	1.029	1.548
0.631	0.615	0.768	0.471	1.265
0.858	1.108	0.907	0.548	1.306
1.254	1.305	1.17	0.779	1.033
2.251	1.622	1.16	1.369	1.528
1.689	0.91	0.629	0.782	1.557
1.183	1.292	1.635	0.637	1.446
1.483	1.313	1.236	1.039	1.58
1.682	1.148	1.574	1.018	1.725
1.546	2.585	0.916	0.705	1.223
2.092	2.483	1.491	1.519	1.45
1.511	0.99	1.762	1.098	1.2
1.546	0.91	1.85	1.528	1.781
1.1	1.231	0.827	0.666	1.927
1.446	3.656	1.762	0.786	1.929
1.415	1.387	1.327	1.102	1.492
1.069	1.527	1.12	0.875	1.899
1.311	1.498	1.974	0.779	1.484
1.766	0.74	1.468	0.549	1.542
1.504	0.615	0.734	0.471	1.483
1.484	0.523	1.202	0.56	1.609
1.254	0.652	0.648	1.223	1.641
1.514	0.917	0.943	0.99	1.521
1.175	0.792	0.677	0.683	1.367
1.007	2.486	0.876	0.987	1.377
1.441	2.209	1.671	1.034	1.528
1.261	2.727	0.619	0.979	1.562
1.525	2.431	1.655	1.082	1.302
1.511	2.144	1.195	0.945	0.575
1.525	1.175	1.515	1.137	1.608
0.968	1.578	1.577	0.545	2.212
1.349	0.882	1.16	0.598	1.172
1.743	1.11	0.946	0.705	0.865
1.452	1.4	1.337	0.708	1.779
0.883	2.121	1.346	0.408	1.563
1.614	1.706	1.557	0.806	2.064
2.447	1.77	2.135	0.596	1.415
1.121	1.193	1.202	0.588	0.895
1.4	1.234	1.448	0.946	0.593
0.784	1.531	0.995	0.783	0.753
1.276	1.717	0.82	1.151	1.194
2.075	2.142	0.717	0.864	1.689
1.108	0.784	0.757	1.003	0.72
2.664	0.813	0.479	0.94	0.89
1.503	0.649	1.1	0.769	1.852
2.166	2.422	0.321	0.705	0.907
1.688	1.498	0.899	0.515	1.416
1.503	1.756	0.971	0.817	0.909
2.436	1.428	1.9	0.869	1.384
1.105	1.015	1.178	0.864	0.694
0.853	1.015	1.828	0.446	0.692
0.944	1.074	0.656	0.458	0.853
0.702	1.859	1.82	1.37	0.659
0.349	2.71	1.547	0.582	0.553
0.756	2.085	0.983	1.016	0.672
1.196	2.027	0.438	0.83	1.038
1.305	1.857	1.074	0.607	0.642
1.038	2.195	0.974	0.945	0.699
1.698	1.417	1.213	0.421	0.891
1.108	1.362	0.451	0.752	1.115
1.038	1.578	1.554	0.921	0.767
1.562	1.428	0.802	0.864	1.282
1.105	2.881	1.12	0.862	1.094
1.562	1.569	1.175	0.903	0.797
1.231	1.368	1.287	1.176	0.386
1.569	1.074	0.802	0.892	0.754
0.992	1.498	1.228	0.642	1.141
1.498	1.224	1.259	0.806	0.944
1.193	1.569	0.805	0.596	0.853
1.423	1.756	1.094	0.844	1.154
1.514	1.627	1.208	1.366	0.805
1.428	1.274	1.133	0.981	1.149
1.807	2.401	1.041	0.645	1.267
0.901	1.559	1.073	0.705	1.415
0.929	1.627	0.94	0.829	1.319
1.169	1.423	0.902	1.252	1.509
0.725	2.503	1.017	0.945	1.3
1.297	2.988	1.664	0.666	1.823
1.899	1.59	2.334	0.642	1.092
1.337	2.101	2.088	0.642	1.585
2.209	1.946	1.199	0.553	2.113
1.973	2.118	2.048	0.665	1.692
1.103	1.946	1.384	0.978	1.087
0.99	1.668	1.111	0.666	1.989
1.44	1.12	1.086	0.592	1.105
1.04	0.922	1.477	0.43	2.282
0.91	1.015	1.611	0.408	1.223
1.116	0.958	2.253	0.612	1.319
1.743	0.82	1.768	0.981	2.134
1.184	1.584	2.633	0.844	2.572
1.909	1.59	2.216	1.569	1.79
1.133	2.303	2.03	0.632	1.087
1.831	1.436	0.896	0.697	0.559
1.57	1.691	0.817	1.027	2.949
0.882	2.531	1.024	0.611	2.21
1.745	2.495	0.817	0.875	2.307
0.882	1.364	0.919	0.93	2.038
1.12	3.288	2.466	0.645	2.038
1.925	1.479	0.876	0.656	2.757
2.408	1.297	1.85	0.564	2.611
1.103	0.917	2.168	0.879	2.221
1.45	0.714	0.729	1.139	2.671
1.04	1.135	0.909	0.854	1.657
1.313	1.169	1.019	0.683	1.749
1.433	0.668	0.554	0.484	3.22
1.498	1.45	0.516	0.469	1.387
1.569	2.455	0.924	0.391	1.289
0.992	0.903	0.848	0.777	1.68
0.917	1.642	1.086	0.858	2.661
0.929	1.259	0.54	0.697	1.384
1.169	1.239	0.369	0.752	1.875
1.103	1.747	0.933	0.556	0.911
1.45	0.792	0.927	0.51	2.038
0.853	0.91	0.561	1.3	2.183
0.494	0.944	0.555	1.487	1.987
0.725	1.652	0.716	0.825	1.483
1.505	0.889	0.681	0.756	2.168
1.299	1.491	0.615	0.721	1.426
1.175	0.727	1.021	1.059	1.817
1.231	1.673	0.941	0.637	1.238
0.58	2.008	0.516	0.99	1.706
1.04	0.777	0.876	0.779	0.772
1.354	0.979	0.887	1.33	0.72
1.259	0.871	0.607	0.598	2.21
1.297	0.866	0.927	0.94	1.563
0.789	0.876	0.692	0.619	1.804
1.278	0.631	0.924	0.645	1.194
1.899	1.108	0.66	0.692	1.919
2.188	1.257	1.19	0.526	0.699
1.149	1.349	0.924	0.543	0.844
0.903	1.109	0.796	0.35	1.051
1.423	1.038	0.672	1.135	1.749
1.493	0.638	0.66	1.074	1.79
1.658	1.369	0.875	0.792	1.817
2.101	1.282	0.601	0.836	1.008
1.323	0.768	0.642	1.057	2.038
0.74	0.58	0.656	1.3	1.344
0.802	0.658	0.601	1.137	0.988
1.397	0.941	0.641	0.869	1.19
1.362	1.189	0.647	1.102	1.636
1.498	1.673	0.516	1.487	1.3
1.57	0.657	0.681	0.549	0.988
1.364	0.796	0.464	1.053	1.153
1.074	0.555	0.738	0.656	2.195
0.973	1.626	0.642	1.102	1.127
2.492	0.808	0.821	0.861	1.127
3.405	0.974	0.49	1.447	1.223
1.4	0.438	0.946	1.378	0.895
1.963	0.768	0.391	0.858	1.496
2.012	0.421	0.464	0.864	1.585
1.835	0.931	0.333	0.476	1.3
1.668	1.226	0.587	0.67	1.344
1.313	0.68	0.309	0.903	1.069
1.623	0.94	0.744	0.771	0.993
0.929	0.796	0.336	0.708	1.63
1.686	1.563	0.619	0.596	1.76
1.859	0.74	0.768	0.416	1.621
2.31	1.032	0.887	0.49	0.988
1.973	0.808	0.372	0.545	1.609
1.569	0.944	0.438	0.683	1.657
1.498	0.605	0.928	0.843	0.911
1.817	1.652	0.333	0.744	1.194
1.297	0.816	0.413	0.315	1.344
1.234	0.811	0.36	0.648	2.175
1.387	1.621	0.6	0.598	1.426
1.606	0.94	0.507	0.843	1.865
1.364	1.013	0.36	0.549	1.768
0.99	0.965	0.372	0.705	2.389
2.217	2.036	0.656	0.458	1.875
1.731	0.693	0.397	0.247	1.459
1.542	0.777	0.516	0.337	2.868
1.364	0.802	0.397	0.666	1.657
1.424	0.595	0.372	0.668	1.186
1.423	0.573	0.49	0.714	1.683
2.385	1.906	0.693	0.83	1.19
2.461	1.058	0.698	0.385	0.85
1.717	1.004	0.79	0.476	1.127
1.087	0.764	0.716	0.588	0.884
1.802	1.282	0.764	0.285	1.483
1.259	0.856	3.595	0.67	1.726
0.958	1.138	1.221	0.549	1.726
1.248	1.295	0.615	0.473	1.344
1.304	1.351	1.869	0.423	1.207
1.59	1.009	2.567	0.532	1.398
1.428	1.315	2.063	0.719	2.085
1.313	0.7	1.282	0.473	1.127
1.11	1.052	1.8	0.238	1.645
1.11	0.636	1.609	0.334	1.387
0.903	0.837	1.154	0.337	1.585
1.364	0.851	1.107	0.437	1.19
1.105	1.029	1.062	0.282	0.797
1.428	1.029	0.887	0.361	0.815
1.641	0.868	0.816	0.642	0.978
2.134	0.743	0.721	0.596	1.285
1.602	0.859	0.587	0.697	1.069
1.312	1.42	0.927	0.708	0.911
1.323	0.873	1.313	1.113	1.563
1.305	0.944	1.031	0.791	0.911
1.07	0.382	1.153	0.7	1.065
1.684	0.692	1.015	0.556	0.911
1.846	0.613	1.116	0.323	1.19
0.843	0.555	1.328	0.423	1.415
1.559	0.81	1.062	0.619	0.988
1.087	0.558	0.739	0.751	1.285
1.248	1.117	1.116	0.522	0.576
1.248	0.984	1.403	0.859	0.797
1.97	1.304	0.646	1.177	1.25
2.156	1.435	0.91	0.675	1.289
1.836	0.808	1.593	0.942	1.065
2.077	1.489	1.305	1.3	1.19
0.992	1.009	0.516	0.471	1.945
1.623	0.996	1.411	0.721	1.698
0.922	0.887	1.016	0.522	1.773
1.538	0.624	1.795	0.598	2.469
1.569	1.084	1.242	0.747	1.803
1.756	1.337	1.78	0.858	1.182
1.364	0.899	0.806	0.966	1.351
1.297	1.043	0.896	0.473	2.12
1.52	1.213	1.2	0.495	2.017
1.337	0.74	1.625	0.476	0.962
1.196	1.003	1.16	0.277	0.566
2.647	0.726	1.563	0.525	1.582
1.882	0.913	0.975	0.446	2.554
1.498	0.83	0.842	0.798	1.648
0.882	0.58	0.796	0.959	2.243
0.992	0.73	2.128	0.588	2.037
1.297	0.837	1.472	0.354	1.698
1.056	1.326	1.084	0.432	1.984
0.99	2.585	0.796	0.588	1.793
0.873	2.386	0.848	0.549	1.99
0.668	2.07	1.073	0.446	1.698
0.853	1.15	0.865	0.756	1.722
1.751	0.977	1.167	0.861	1.607
0.908	1.28	0.931	0.968	1.374
1.169	0.991	0.998	0.532	1.945
0.813	1.041	0.713	0.666	2.188
0.944	1.086	0.661	0.903	0.948
0.929	0.665	0.489	0.553	1.513
1.191	0.928	0.319	0.645	1.701
1.168	0.991	0.555	0.545	1.283
0.901	0.638	0.658	0.997	2.095
0.982	0.814	0.762	0.806	1.701
1.423	0.519	0.589	1.12	1.418
0.813	1.007	0.991	0.946	1.152
1.278	0.353	1.084	0.817	0.895
0.813	1.287	0.672	0.693	1.227
1.239	1.099	1.061	0.564	1.773
1.08	0.848	0.73	0.51	2.313
1.246	0.52	0.762	0.612	1.607
2.392	0.695	0.832	0.446	1.428
2.274	1.25	0.935	0.619	1.283
1.323	1.303	0.831	0.693	1.536
0.615	0.589	1.038	0.522	1.521
1.08	0.563	1.405	0.553	1.648
1.11	0.636	1.486	0.509	1.582
2.582	1.211	1.816	0.525	0.761
1.064	0.529	1.549	0.471	1.474
2.02	1.066	1.919	0.742	2.084
1.428	0.613	1.006	0.437	2.547
0.988	0.417	0.9	0.471	1.152
1.169	0.687	0.313	0.545	1.269
1.323	0.734	0.727	0.221	1.672
1.417	0.726	1.038	0.57	1.055
1.364	0.833	2.694	0.632	2.938
1.482	1.069	1.395	0.545	1.324
0.865	0.309	1.018	0.337	1.351
1.58	1.052	1.46	0.484	0.87
1.16	0.985	1.595	0.596	0.761
1.831	0.876	0.937	0.446	0.68
1.845	1.16	1.006	0.393	0.971
1.246	1.018	1.068	0.632	0.895
1.654	0.588	1.365	0.501	0.971
1.559	0.882	0.865	0.668	0.719
1.479	0.624	0.957	0.56	1.23
1.569	1.519	0.937	0.421	0.948
1.354	0.665	0.916	0.791	0.422
1.731	1.238	0.908	0.675	0.761
1.393	0.635	0.969	0.645	0.68
1.505	0.692	0.831	0.806	1.003
0.908	1.996	1.786	0.587	1.167
0.843	0.558	1.581	0.7	1.443
0.99	1.182	0.935	0.446	1.1
1.193	1.181	0.657	0.515	1.709
1.312	0.443	1.069	0.592	0.667
0.781	1.389	1.12	0.476	0.737
0.781	0.726	1.422	0.747	1.99
0.903	1.006	0.563	0.708	1.861
1.505	1.04	1.066	0.545	1.167
1.354	1.081	0.361	0.705	0.929
0.929	0.74	0.82	0.637	1.055
1.105	0.616	1.73	0.51	1.477
0.661	0.712	1.195	0.683	1.468
1.026	1.108	1.527	0.942	1.861
1.026	0.916	0.555	0.637	1.68
1.518	0.604	0.658	0.446	1.612
1.116	0.697	1.94	0.423	1.1
0.55	0.991	1.888	0.484	2.084
0.929	0.893	1.738	0.298	1.132
1.105	0.796	0.733	0.446	1.374
1.048	1.578	0.876	0.772	0.761
1.064	1.073	0.934	0.887	0.943
1.046	1.034	1.86	0.313	0.667
1.683	0.943	0.876	0.866	0.971
1.633	1.107	0.693	0.656	0.508
1.133	1.341	1.086	1.096	0.844
0.759	0.414	1.176	0.705	0.481
1.12	0.94	0.588	0.588	0.854
1.313	1.707	1.453	1.027	0.849
1.498	1.412	1.702	1.698	2.313
1.184	1.306	1.146	0.854	1.698
1.038	1.333	1.004	0.894	1.99
1.831	1.383	1.116	0.476	1.361
1.364	1.376	0.94	0.515	1.148
1.387	1.027	1.109	0.825	1.148
1.513	1.018	1.245	0.708	0.719
1.12	1.007	0.524	1.024	0.929
1.026	1.039	0.558	0.708	0.778
1.168	0.403	0.774	0.731	0.55
0.853	0.847	1.073	0.825	0.854
1.231	0.57	1.038	0.751	0.687
1.527	0.821	0.79	0.423	1.321
2.595	0.635	0.961	0.471	0.849
1.056	0.971	0.799	0.471	0.943
1.568	0.487	1.018	0.361	1.136
1.578	0.382	0.74	0.666	0.849
1.765	1.222	0.831	0.861	0.854
1.578	0.455	0.928	0.607	0.89
0.725	0.299	0.665	0.421	0.719
1.105	0.47	0.902	0.665	0.812
0.917	0.309	0.882	0.49	0.929
0.802	0.737	0.734	1.029	1.104
1.007	1.341	0.692	0.714	0.895
1.175	1.239	1.571	0.786	1.562
0.802	1.54	1.345	1.589	2.507
0.612	0.637	1.546	0.933	1.241
1.374	1.563	0.973	1.19	2.832
0.929	0.54	1.109	0.892	1.604
0.74	0.407	0.963	1.015	1.815
1.304	1.316	0.627	0.869	1.91
0.781	0.735	0.785	0.9	1.984
0.922	0.973	0.924	1.32	1.465
0.716	0.906	0.887	1.167	0.761
0.865	0.906	1.246	0.437	1.055
0.716	0.54	1.031	1.098	1.132
1.103	0.81	0.941	0.719	2.084
1.336	0.64	1.024	1.039	1.822
1.278	1.493	0.973	0.668	1.984
1.364	0.743	0.757	1.839	1.99
1.417	0.403	1.122	0.619	1.428
1.558	0.67	0.97	0.843	0.854
1.881	0.414	1.131	1.281	0.667
1.518	1.283	0.66	0.864	0.948
1.393	0.636	2.06	1.49	1.334
1.807	1.133	0.722	1.126	1.016
1.482	0.765	0.703	0.966	1.148
1.891	0.843	0.951	0.752	2.078
2.984	0.507	0.435	0.756	2.061
1.531	0.683	1.108	0.582	1.443
1.747	0.54	1.411	0.525	0.849
2.826	1.051	0.796	1.074	0.982
1.35	1.686	1.078	0.361	2.605
1.364	0.904	0.918	0.476	1.711
1.479	0.57	0.708	0.515	2.675
1.661	0.615	0.811	0.721	2.045
1.184	0.678	0.813	1.017	1.452
0.668	1.072	1.035	1.091	2.37
2.259	1.402	1.307	0.673	2.425
1.698	0.976	1.333	0.495	2.153
1.074	1.114	2.45	0.49	1.903
1.417	1.031	0.846	0.619	1.903
2.429	1.334	1.135	0.371	2.626
0.725	0.928	1.026	1.473	2.503
1.633	0.606	1.147	0.693	1.877
1.498	0.975	0.688	0.862	2.285
1.663	0.926	1.233	0.421	1.707
1.686	0.362	0.598	1.068	2.409
0.975	0.599	0.555	1.163	1.988
1.364	0.303	0.551	1.036	2.527
2.012	0.341	1.306	1.49	1.088
2.113	1.539	0.963	0.708	1.459
1.07	1.901	1.259	0.714	1.922
1.973	1.476	1.468	0.545	1.936
1.886	1.375	1.252	1.076	0.877
0.882	1.031	1.404	0.473	0.846
1.74	0.76	1.475	0.631	0.709
1.364	1.479	0.598	0.51	0.923
1.703	1.313	1.12	1.567	0.784
1.009	0.942	0.851	0.91	2.047
1.191	0.68	0.811	0.666	1.719
0.958	0.716	1.219	0.675	1.629
1.248	0.706	1.108	1.034	1.068
1.08	0.88	1.343	1.176	2.219
1.998	0.76	1.301	0.587	2.306
1.622	0.839	1.476	0.705	2.111
1.048	0.412	1.266	0.731	1.616
0.781	1.186	0.976	0.631	2.251
0.964	0.805	0.865	1.424	2.091
1.654	0.991	1.175	1.063	2.318
1.562	1.168	0.998	0.913	1.691
0.734	1.168	0.804	1.024	1.485
1.279	1.164	1.003	0.99	1.101
1.891	1.019	1.395	1.141	1.734
1.313	1.26	1.341	1.225	2.219
2.239	1.073	2.57	1.064	2.187
2.455	0.748	1.39	1.215	1.999
2.134	1.191	1.168	0.675	2.229
2.237	0.693	1.323	0.91	2.998
1.336	0.736	0.967	1.151	3.199
1.313	0.73	0.84	0.692	2.245
1.336	0.253	0.654	1.188	2.651
2.085	1.454	1.315	0.952	1.66
1.654	0.903	1.176	0.35	2.384
1.397	0.764	1.187	0.587	2.682
1.882	0.799	1.73	0.637	2.338
1.857	0.877	1.905	0.875	2.324
1.292	0.727	1.529	0.421	2.132
0.781	1.161	1.168	0.913	2.347
1.015	0.572	1.384	1.137	1.851
1.423	0.483	1.395	0.637	1.999
1.44	0.493	1.266	0.953	1.814
1.312	1.387	1.046	0.648	2.75
1.103	1.86	1.304	0.592	2.231
1.04	1.073	1.605	1.174	2.772
0.982	1.228	1.168	0.668	1.96
1.323	0.834	0.78	1.177	2.744
1.794	0.893	0.82	1.405	2.894
1.58	0.947	1.046	0.665	2.76
1.026	0.763	2.906	1.096	2.373
2.206	0.803	0.927	0.769	2.674
0.982	0.625	1.181	1.016	2.756
1.463	0.607	1.053	1.33	2.201
1.794	1.778	0.729	1.215	1.775
1.542	1.617	1.424	1.335	1.693
1.428	1.073	1.007	0.747	2.241
1.45	1.3	2.112	1.366	3.589
1.973	1.733	1.211	1.158	1.585
1.723	1.042	0.916	1.004	2.794
1.482	1.375	1.126	0.616	2.946
1.231	1.075	1.203	0.641	2
2.466	1.258	1.154	1.181	2.098
2.032	0.808	0.745	1.594	3.064
1.219	1.339	0.745	0.622	2.627
1.313	0.938	0.591	0.71	2.306
1.046	0.716	0.806	0.557	1.936
1.313	0.499	1.591	1.496	1.922
1.007	0.727	1.601	0.984	1.622
1.196	0.671	1.109	1.323	2.022
1.605	0.65	1.494	0.835	2.461
1.212	0.639	1.259	0.726	1.756
1.77	0.286	1.946	0.812	2.566
1.105	0.983	1.338	0.641	2.051
1.196	0.683	0.79	0.787	2.126
0.964	0.823	1.096	1.411	1.459
1.169	0.975	1.116	0.919	2.219
0.91	1.104	1.052	0.812	2.051
1.046	0.78	1.357	1.32	2.471
1.602	1.378	1.599	0.59	0.849
0.649	1.072	1.259	0.197	1.922
0.964	1.161	1.574	0.948	2.012
1.323	0.946	1.081	0.67	2.388
1.703	0.998	1.211	0.363	0.773
1.169	1.191	0.951	0.363	1.614
0.612	0.92	1.203	0.264	1.946
1.479	0.938	1.046	0.919	1.469
1.765	0.894	1.044	0.535	1.193
0.91	0.421	0.295	0.197	1.66
1.505	0.727	1.412	0.557	1.279
1.169	0.607	0.981	0.59	1.545
1.007	0.664	1.218	0.474	1.403
1.518	0.499	1.062	0.787	1.928
1.056	0.886	0.99	1.433	1.034
1.558	0.565	1.347	0.972	1.046
1.538	0.898	0.768	0.59	1.834
1.691	0.671	1.046	0.278	1.355
1.364	0.475	0.794	0.352	1.612
1.212	0.423	1.174	0.498	1.071
1.531	1.747	1.031	0.557	1.771
1.323	1.293	0.785	0.363	1.637
1.007	1.483	0.656	0.88	1.397
1.16	1.154	0.578	0.972	1.413
1.397	0.84	0.788	1.332	1.51
1.569	0.771	0.867	0.557	2.037
1.984	0.879	1.156	0.885	1.637
1.817	0.771	1.343	1.197	1.572
0.865	1.578	1.07	1.026	1.321
0.988	1.392	1.253	0.394	1.436
1.12	0.541	0.646	0.984	1.253
1.857	0.604	0.526	0.535	1.48
1.963	0.423	1.111	1.071	1.637
0.846	1.051	1.442	0.59	2.136
1.57	0.773	1.676	0.792	1.694
1.538	1.024	1.551	0.88	1.953
1.105	0.706	1.474	0.641	1.825
1.498	1.408	0.627	0.71	1.635
0.331	1.346	1.186	0.44	1.896
0.846	0.98	1.111	0.363	1.694
1.259	1.184	1.107	0.528	2.348
1.368	1.051	1.259	0.278	1.825
1.212	1.013	1.116	0.474	1.646
1.007	0.335	1.946	0.449	2.091
0.982	1.294	1.717	0.363	1.896
0.778	0.771	2.31	0.71	1.572
0.91	1.313	0.785	0.641	1.635
0.944	0.871	1.43	0.919	2.202
0.716	0.943	1.07	0.449	3.266
1.04	0.843	1.635	0.71	1.447
0.846	1.341	1.343	1.332	1.148
1.297	0.414	1.255	0.67	1.703
1.727	1.454	1.448	0.867	1.591
1.219	1.057	1.062	0.363	1.448
0.917	1.443	0.627	0.535	2.519
1.424	0.71	1.2	0.44	1.655
1.547	1.752	1.012	0.616	1.452
1.595	1.777	0.751	0.535	2.022
1.155	0.37	1.013	0.449	2.391
1.219	0.706	1.207	0.44	2.482
0.792	2.283	1.197	0.622	2.314
0.87	0.368	0.6	0.726	2.962
0.781	0.806	0.987	0.394	2.245
1.765	1.255	1.376	0.394	1.959
1.558	0.871	1.203	0.622	1.699
1.04	0.918	1.421	0.278	1.772
1.278	0.652	1.021	0.622	1.828
0.922	1.964	0.647	0.641	1.071
1.611	2.196	0.561	0.616	0.818
1.169	2.251	0.497	0.449	0.58
1.59	0.603	1.638	0.513	0.695
1.376	1.559	0.796	0.757	1.321
1.108	1.741	0.924	0.557	0.757
1.509	0.781	1.061	0.564	1.221
2.16	0.558	0.835	0.449	1.515
1.845	0.298	1.338	0.317	2.959
0.702	0.789	0.835	0.641	2.643
1.794	0.538	1.671	0.88	2.079
2.431	0.603	0.832	0.687	1.617
0.91	0.582	0.951	0.535	1.397
1.627	0.374	0.482	0.278	1.134
0.792	0.596	1.203	0.59	1.283
0.661	1.716	1.338	1.103	1.115
1.103	1.263	1.168	0.535	1.959
1.191	1.182	1.154	0.535	1.957
0.882	0.879	1.086	0.641	1.245
1.881	1.018	1.019	0.792	1.175
2.776	1.875	0.996	1.174	0.995
1.727	2.092	0.656	0.264	0.962
0.901	0.659	1.203	0.394	0.881
0.74	1.429	0.351	0.394	0.818
1.789	2.634	0.38	1.232	1.134
1.239	0.771	1.167	0.373	0.946
0.958	1.042	0.998	0.535	1.397
2.358	1.637	0.6	0.59	0.962
1.274	1.172	0.751	0.797	0.962
2.414	1.027	0.87	0.373	0.856
1.207	1.124	0.887	0.352	1.313
2.144	1.989	1.176	0.474	1.008
2.271	1.476	0.867	0.394	1.014
0.944	1.124	1.35	0.687	0.632
1.714	1.342	1.197	0.622	0.755
0.813	2.111	0.876	0.557	1.014
0.395	1.733	1.015	0.726	0.96
0.415	1.85	0.97	1.071	1.175
0.725	2.595	0.896	0.635	1.521
2.452	1.08	1.075	0.622	0.519
1.04	0.847	1.181	0.88	1.264
0.74	1.018	1.177	0.373	0.89
0.789	1.865	1.182	0.564	0.796
0.843	0.897	1.382	0.513	1.274
1.428	1.104	1.25	0.394	1.253
1.007	1.332	1.213	0.735	0.876
2.214	0.859	1.378	0.67	1.793
1.313	1.562	1.239	0.596	2.102
1.623	1.019	1.129	0.323	1.927
1.376	0.83	0.931	0.548	1.334
1.026	1.245	1.235	1.113	0.755
0.472	2.813	0.68	0.705	1.324
1.105	1.786	1.201	0.854	0.945
1.562	1.342	1.146	0.391	1.513
1.45	0.675	1.162	0.473	1.607
1.837	0.954	1.135	0.478	0.803
1.191	2.104	1.776	0.56	1.381
1.743	1.412	1.211	0.393	0.714
1.305	2.663	0.94	0.806	1.927
1.514	1.027	1.211	0.783	0.761
1.433	1.245	1.46	0.743	1.416
1.336	0.954	0.808	0.476	1.717
0.725	0.942	1.3	0.578	1.371
1.723	0.83	1.116	0.495	0.867
1.169	0.983	1.047	0.598	0.574
1.009	0.693	0.906	0.471	1.167
0.668	0.759	1.101	0.704	1.101
1.046	1.042	0.989	0.598	0.867
1.231	1.228	0.882	0.274	1.188
1.481	0.78	0.822	0.588	1.227
2.142	1.657	0.868	0.515	0.824
0.935	0.904	0.931	0.946	1.18
1.772	1.578	1.292	0.939	1.605
2.239	2.165	0.974	0.532	1.141
1.627	0.862	0.961	0.476	1.133
1.274	1.003	1.349	0.9	2.595
2.011	1.117	1.108	1.418	2.08
1.882	0.938	0.913	0.708	2.277
2.674	0.942	1.356	0.864	0.992
0.759	1.046	1.453	0.627	1.194
0.784	1.13	0.833	0.285	0.962
0.903	0.771	1.15	0.588	0.662
1.514	0.538	0.95	0.43	2.199
1.259	0.509	1.109	0.67	1.74
1.184	1.205	2.29	1.33	1.65
1.622	2.058	0.876	0.844	1.362
2.07	0.979	0.969	0.393	1.274
1.505	0.808	0.971	0.708	1.469
1.492	0.946	2.008	0.683	1.418
1.149	1.061	0.78	0.199	1.179
1.304	0.805	0.935	0.49	1.249
1.212	0.325	0.735	0.543	1.141
0.903	1.08	1.126	0.247	1.316
1.872	0.671	1.007	0.76	1.182
0.649	0.368	1.194	0.471	1.097
1.73	1.322	1.254	0.437	1.596
1.722	1.524	1.15	0.408	1.796
0.78	0.789	0.504	0.421	1.042
1.605	0.971	0.81	1.063	1.536
1.309	1.331	1.041	0.437	1.156
1.514	1.083	1.116	0.51	2.746
1.792	0.833	0.931	1.036	2.696
1.786	1.178	0.692	1.332	2.934
1.343	0.964	1.12	0.817	2.669
1.817	0.504	0.559	0.942	2.282
2.318	0.638	1.536	0.822	2.335
0.876	1.04	0.882	0.648	1.657
0.77	0.789	0.941	1.096	1.756
1.432	0.81	0.885	0.354	2.08
1.807	0.971	0.521	0.598	2.048
2.323	0.558	0.791	0.632	2.319
1.006	1.49	0.933	1.263	1.668
1.142	0.83	0.501	0.731	1.132
1.865	0.941	1.362	1.068	1.437
1.301	1.455	1.812	0.901	1.605
0.952	1.384	1.46	0.509	0.807
1.397	0.627	1.217	0.869	0.916
2.147	1.174	0.997	0.441	0.901
1.824	1.426	1.448	0.714	1.524
1.958	1.914	0.865	0.762	1.481
1.609	1.178	1.154	1.302	1.11
1.722	0.489	1.648	0.797	1.803
1.867	0.902	1.076	0.564	2.413
0.569	0.438	0.719	0.529	1.889
1.164	0.527	1.25	0.707	1.552
2.038	0.554	0.358	0.926	2.677
0.998	0.964	0.73	0.79	1.582
1.221	0.571	0.521	0.561	1.889
1.514	0.836	2.087	0.557	2.498
1.009	0.902	0.458	1.022	1.416
1.743	1.42	0.874	1.22	1.57
1.259	0.833	1.542	0.295	1.416
0.917	1.3	1.231	0.646	1.61
1.135	0.619	1.306	0.529	1.842
1.041	0.998	0.719	0.734	0.895
1.872	0.249	0.8	0.651	1.475
1.39	0.504	1.18	1.027	1.422
1.43	0.527	1.721	0.42	1.003
1.052	1.455	0.791	0.386	1.607
0.988	1.109	0.885	0.561	1.895
1.164	0.438	1.345	0.513	2.516
1.454	0.706	0.917	0.736	1.476
1.025	2.334	2.077	0.469	1.653
2.987	0.842	1.701	1.076	1.735
2.019	1.547	1.314	1.32	2.127
0.957	0.653	1.439	0.473	1.765
1.393	0.499	1.474	1.141	1.315
1.628	0.867	1.665	0.548	1.694
1.514	2.117	1.829	0.576	1.683
1.009	1.276	0.648	1.203	1.921
0.77	1.247	1.563	1.076	1.803
1.559	1.074	1.111	0.641	1.421
1.625	0.971	0.787	0.675	1.661
1.29	1.253	1.132	0.794	1.43
1.343	1.178	1.095	0.91	1.823
1.783	1.316	1.165	0.91	2.359
1.237	1.359	0.716	0.926	1.864
1.486	1.038	1.274	1.086	1.94
1.343	0.991	1.132	0.502	1.5
0.996	1.058	0.675	0.975	1.711
0.852	1.029	1.741	0.824	1.762
1.865	1.116	0.871	0.484	1.832
1.45	0.619	0.577	0.669	1.64
1.695	0.656	1.145	0.682	1.858
2.041	0.712	1.174	0.386	1.707
1.408	2.437	0.616	0.328	2.148
1.44	1.058	1.017	0.742	1.931
0.96	0.923	0.716	0.812	1.749
1.437	0.627	1.064	0.441	2.022
1.225	0.961	1.017	0.449	1.334
1.06	1.109	1.132	0.512	1.687
1.609	1.401	1.306	0.488	1.9
1.301	1.118	1.495	0.548	1.533
1.384	1.386	1.25	0.604	1.475
2.14	1.118	1.165	0.299	1.404
1.765	1.16	1.431	0.576	1.43
1.732	0.591	0.911	0.317	1.961
1.132	0.83	1.449	0.394	1.286
0.919	0.774	0.16	0.735	1.64
0.778	1.343	1.236	0.707	1.694
0.736	1.094	0.933	0.619	2.022
0.912	0.748	0.358	0.628	2.024
0.697	1.029	1.331	0.519	1.564
0.478	0.745	0.716	0.47	2.133
1.341	0.774	0.8	1.063	1.87
0.582	1.074	0.791	1.971	1.315
1.671	0.591	1.337	0.492	1.701
1.867	0.774	1.789	0.806	1.63
1.792	1.363	1.132	0.685	2.185
2.655	1.083	1.449	0.383	1.256
1.224	0.978	1.165	0.391	1.393
1.836	0.886	0.81	0.501	1.37
1.559	1.226	1.789	0.736	1.64
1.309	0.706	1.39	0.635	1.221
1.343	1.094	0.771	0.651	1.321
1.749	0.745	1.154	0.594	1.315
1.317	1.16	0.933	0.622	1.434
2.094	1.047	1.377	0.622	1.43
1.237	1.329	0.747	0.242	1.739
1.903	0.745	0.32	0.271	1.329
1.741	1.04	0.73	0.293	1.312
1.45	0.591	0.73	0.765	1.538
1.32	0.983	0.521	0.619	1.315
0.876	1.029	0.545	0.44	0.889
1.903	0.842	0.816	0.539	1.28
1.882	1.178	0.644	0.697	0.743
1.97	0.91	0.545	0.872	1.092
1.031	0.695	0.93	0.872	1.27
1.483	0.875	0.905	0.921	0.916
1.015	0.875	0.435	0.709	1.27
0.842	0.681	0.286	0.767	1.213
0.927	0.923	0.365	0.724	0.819
0.509	1.04	0.616	0.446	1.94
1.376	1.494	0.405	0.541	1.806
1.432	1.029	0.358	0.394	1.823
0.887	0.833	0.716	0.67	1.924
0.906	1.468	0.506	0.465	2.323
0.987	0.836	0.73	0.548	2.05
1.135	1.094	0.506	0.551	2.518
1.292	0.899	0.64	0.323	2.518
1.528	0.971	0.66	0.726	2.08
1.676	0.978	0.675	0.541	1.867
1.483	0.978	0.577	0.432	1.437
0.896	0.558	0.716	0.513	1.86
1.331	0.991	0.612	0.829	1.42
1.739	0.745	0.48	0.607	1.756
1.448	0.941	0.612	0.596	1.735
1.181	1.247	1.032	0.545	1.33
1.213	0.899	0.716	0.99	2.127
1.387	0.712	0.577	0.549	2.232
1.1	0.638	0.48	0.612	2.076
1.615	0.484	1.057	0.619	2.282
1.054	0.421	0.295	1.006	1.148
1.203	0.504	1.147	0.822	2.133
0.785	1.19	0.747	0.959	1.961
0.627	0.656	1.28	0.588	1.676
0.722	0.91	0.933	0.968	1.624
1.052	0.619	0.761	0.631	1.099
1.599	1.007	1.057	0.952	2.297
1.255	0.638	0.66	0.666	2.38
0.785	0.712	0.607	0.399	2.127
0.509	0.81	0.933	0.675	1.524
1.391	1.287	1.39	0.675	1.736
1.179	0.774	0.607	0.582	2.492
1.569	0.415	0.48	1.462	1.125
1.661	1.038	0.369	0.747	2.272
1.299	1.322	0.744	0.553	1.442
1.123	1.293	0.693	0.56	2.196
1.338	1.536	0.97	0.864	1.479
1.061	0.571	0.744	0.393	1.53
1.139	0.695	0.647	0.553	1.491
1.739	1.056	1.547	0.752	1.711
0.969	1.094	1.578	0.564	1.969
0.821	0.764	0.615	0.858	2.185
0.646	0.81	0.751	0.814	2.121
1.351	1.46	1.445	0.844	1.902
0.871	0.391	0.87	0.637	1.823
1.16	1.145	0.878	0.522	1.924
1.052	0.587	1.108	0.756	1.696
0.985	0.443	0.482	0.421	2.455
0.825	0.653	1.242	0.869	1.883
1.155	2.266	0.973	1.349	1.727
1.047	1.316	0.851	0.825	2.022
1.201	0.941	0.784	0.354	1.81
1.544	0.833	0.627	0.469	2.295
1.004	1.392	0.751	0.476	1.524
1.041	0.91	0.418	0.369	2.297
0.832	1.054	0.751	0.656	2.424
0.613	0.971	0.744	0.631	2.202
0.905	0.81	0.96	0.619	1.98
1.433	3.089	0.913	0.645	1.607
1.131	0.438	1.305	0.469	1.503
1.377	0.695	0.601	0.354	2.218
0.865	0.961	1.569	1.159	1.985
1.167	0.875	2.597	0.471	1.697
1.28	0.81	1.108	0.458	1.471
1.453	0.54	1.245	0.458	2.076
0.884	0.499	1.3	0.262	2.091
0.836	1.331	1.992	0.683	1.818
0.73	1.174	1.024	0.473	1.522
1.108	1.029	1.287	0.437	1.683
0.905	0.745	1.366	1.68	1.653
1.696	0.745	1.154	0.747	2.021
1.116	0.415	0.761	0.592	2.073
1.084	0.712	0.927	1.017	2.256
1.804	0.464	1.012	0.791	2.133
1.738	0.346	1.242	0.708	2.335
0.83	0.774	1.089	1.208	2.079
1.401	0.923	0.464	0.437	2.148
1.127	1.029	1.828	1.015	1.248
1.658	1.208	1.663	0.476	1.637
1.038	0.941	1.621	1.213	1.383
1.022	1.3	1.263	0.582	1.486
0.977	0.991	1.305	0.361	1.221
1.524	0.856	0.81	0.862	1.618
0.592	1.597	0.923	0.752	1.533
1.846	1.293	1.343	0.627	1.486
1.038	1.107	1.224	0.921	1.783
1.987	1.047	0.722	0.315	2.441
0.931	1.536	0.774	0.332	1.209
0.706	0.681	0.656	0.582	1.639
0.81	2.858	0.899	0.627	1.621
0.876	0.91	1.276	0.783	1.203
1.8	0.484	1.27	1.487	1.261
1.516	0.54	0.685	0.705	1.295
0.805	1.184	1.238	0.543	0.623
1.473	1.276	1.094	0.549	0.667
1.326	1.384	1.245	0.656	0.832
0.974	0.789	0.489	0.501	0.591
1.641	1.054	1.343	0.446	0.901
1.88	1.322	1.316	0.786	0.968
1.107	0.975	0.83	0.446	0.718
1.608	1.105	0.91	1.335	1.207
0.974	1.181	1.764	0.705	2.424
1.471	0.905	0.774	0.875	2.246
1.066	1.359	0.619	0.913	1.661
1.253	1.108	0.991	0.9	2.766
1.038	1.257	0.695	1.489	2.305
1.46	1.257	0.735	1.263	2.186
1.527	1.597	0.554	1.003	1.87
2.986	1.041	0.438	0.7	1.591
1.554	0.604	1.315	0.731	2.053
1.472	1.077	0.971	0.942	1.973
2.207	1.075	0.722	0.683	1.896
1.384	1.513	0.706	0.985	2.076
1.695	1.315	1.208	0.99	1.267
1.695	0.935	1.178	0.728	2.141
1.257	0.876	1.176	0.966	2.008
1.507	1.006	0.692	0.598	2.091
1.382	0.734	0.745	1.102	1.607
1.199	0.489	0.774	0.238	2.522
1.191	1.389	1.293	0.858	1.491
1.052	1.178	1.445	0.509	1.639
1.543	1.032	1.178	0.693	2.101
1.405	1.211	2.146	0.806	2.697
1.28	1.517	2.146	0.792	2.188
0.624	0.996	1.109	0.323	1.351
0.935	0.68	0.941	0.631	2.175
1.528	0.495	0.764	0.719	1.63
1.254	0.563	1.247	0.708	1.267
1.473	3.045	0.692	0.985	2.028
2.065	1.36	1.384	0.598	1.577
1.611	0.94	1.253	0.869	1.668
1.061	0.665	0.923	0.619	2.033
1.127	0.923	0.695	1.176	1.958
1.247	1.282	1.04	0.743	2.01
1.207	1.245	0.969	0.792	1.835
1.523	1.287	1.673	0.56	2.065
2.241	1.591	2.199	0.612	2.323
1.875	0.762	1.107	1.113	1.43
1.767	0.808	1.536	0.722	1.711
1.405	1.038	1.62	1.438	1.789
1.678	1.215	1.107	0.705	1.434
1.086	0.658	1.46	0.386	1.696
0.996	1.595	1.386	0.486	1.71
1.564	1.356	1.194	0.765	1.622
1.145	0.745	0.464	0.968	1.668
1.36	0.865	0.504	0.5	1.803
1.118	0.799	1.524	0.528	2.041
1.735	0.713	0.764	0.921	1.202
1.547	1.193	0.499	0.561	2.418
2.101	1.213	0.833	0.939	1.792
1.145	0.665	0.902	0.855	0.972
1.563	0.916	0.886	0.707	0.947
1.51	0.631	1.081	0.691	1.635
1.51	0.514	0.931	0.881	2.215
1.369	1.588	1.174	0.643	2.491
2.003	0.832	1.083	0.707	1.209
1.157	1.047	0.722	0.643	0.669
1.111	0.764	1.629	0.84	0.894
1.862	0.837	1.779	0.928	1.256
1.259	1.253	1.605	0.822	1.328
1.077	1.178	1.547	0.622	1.504
1.135	1.282	1.126	0.42	1.162
1.321	1.315	1.597	0.474	1.256
1.176	1.67	1.116	0.648	1
1.448	1.112	1.316	0.576	0.917
2.034	1.142	1.245	0.643	0.894
0.973	0.935	0.928	0.768	1.821
1.053	1.353	0.421	0.399	0.604
0.555	0.597	1.957	1.058	2.035
1.299	0.865	1.247	0.44	1.526
1.161	0.974	1.466	1.121	1.759
1.569	0.706	1.029	1.06	2.498
1.569	1.385	1.939	1.197	1
1.488	1.038	0.923	0.88	0.587
1.431	1.004	0.856	0.761	1.746
1.387	0.764	0.353	1.029	1.331
2.176	1.371	0.695	0.499	0.913
1.883	0.984	0.856	0.617	1.083
1.253	0.831	0.706	0.617	0.664
1.305	0.774	0.807	0.71	1.497
0.986	1.142	0.836	1.278	1.497
1.108	0.848	0.712	0.855	1.331
0.785	0.934	1.058	0.826	0.972
0.571	1.009	0.627	0.59	0.972
1.431	1.435	0.656	0.904	0.709
1.528	0.935	1.116	0.436	0.996
1.054	1.733	0.961	1.026	1.248
1.768	2.009	1.46	0.528	1.331
1.199	1.038	1.663	1.06	2.076
0.571	1.211	0.558	0.947	1.411
0.729	1.302	1.386	1.21	1.079
1.801	1.385	0.489	0.444	1.597
1.615	0.559	0.789	0.739	0.894
1.312	0.695	1.399	0.78	1.693
1.737	0.876	1.46	0.693	0.765
1.153	0.978	0.346	0.744	1.092
1.041	0.799	1.479	0.683	0.423
1.213	0.693	0.695	1.331	0.834
1.245	1.201	0.619	0.708	1.129
1.341	0.796	1.007	0.953	0.947
1.267	0.842	0.991	0.446	0.604
0.973	0.984	1.882	0.668	0.604
1.031	0.762	1.615	0.941	0.996
1.445	1.223	1.247	0.369	1.256
1.164	1.215	0.971	0.683	1.165
0.951	0.627	1.315	0.651	1.108
1.836	0.974	1.593	0.98	1.339
0.646	0.991	0.941	0.887	1.256
0.692	0.563	1.184	0.526	1.612
0.647	1.238	0.774	0.997	1.209
0.555	1.429	0.81	0.714	1.129
1.259	1.116	0.692	0.779	1.411
1.086	1.28	0.91	0.959	1.834
1.292	0.734	0.627	0.598	1.575
0.896	1.058	0.489	0.393	0.505
1.109	0.865	1.094	0.668	0.898
1.571	0.871	1.247	0.421	0.783
0.757	0.814	1.194	0.532	0.669
1.081	0.783	1.141	0.478	0.765
2.414	1.321	1.109	0.393	0.587
2.421	1.022	1.094	0.903	0.685
0.785	1.129	0.856	0.484	0.765
1.013	0.657	0.856	1.033	1.165
1.156	0.764	0.681	1.174	0.447
1.502	0.45	0.421	0.315	0.47
2.076	0.387	0.373	0.437	0.947
0.79	2.146	1.555	1.018	0.834
1.007	2.025	1.253	0.354	0.669
1.052	1.942	0.842	0.978	1.003
1.168	0.969	0.735	0.313	1.108
0.745	1.386	0.978	0.43	0.818
0.832	1.868	0.886	1.034	0.883
0.825	0.554	0.764	0.656	2.989
0.875	1.597	1.118	0.385	1.917
0.738	1.555	0.748	0.385	0.525
0.891	2.326	0.748	1.252	0.581
1.021	0.789	0.638	0.962	0.972
0.794	2.224	0.464	0.673	0.415
0.757	2.081	0.277	0.532	0.632
1.146	1.93	0.722	0.446	1.013
1.111	2.025	0.591	0.51	1.108
0.816	0.745	1.141	0.543	0.788
0.785	0.842	1.208	0.883	0.834
1.527	0.656	1.194	0.769	1
1.814	1.359	1.116	1.559	0.484
1.568	1.054	1.315	0.822	0.371
1.666	0.764	2.081	1.053	0.587
1.338	0.764	1.109	0.553	0.664
0.891	0.978	1.058	0.825	0.752
1.388	2.353	1.293	0.718	1.313
1.139	1.176	0.774	0.598	0.847
0.963	1.04	0.571	0.719	0.867
0.693	1.038	0.415	0.869	1.409
0.896	0.971	0.499	0.93	1.27
0.785	2.426	1.109	1.274	0.972
0.647	1.804	0.54	0.981	1.414
0.464	1.047	0.464	0.393	1.504
0.601	1.468	0.489	0.731	0.557
0.615	1.524	0.504	0.742	1.759
0.372	1.247	0.591	0.705	1.092
0.692	2.224	0.249	0.752	2.076
1.241	0.706	0.277	0.607	1.174
1.442	1.937	1.593	0.471	1.165
1.445	1.054	1.832	0.731	1.165
1.755	0.764	1.453	0.861	1.339
1.666	0.764	1.578	0.907	1.352
1.054	0.978	1.178	0.238	1.313
1.139	2.353	1.343	0.752	1.079
0.784	1.176	1.107	0.532	1.411
1.474	1.04	0.842	0.648	1.114
1.797	1.038	1.331	0.901	1.189
1.601	0.971	0.558	0.532	1.551
1.946	2.426	0.619	0.817	1.05
1.574	1.804	0.373	0.437	0.685
1.319	1.047	0.294	0.675	0.968
1.031	1.468	0.346	0.869	0.788
1.031	1.524	1.116	0.76	2.338
1.546	1.247	1.109	0.752	1.189
2.108	2.224	1.232	1.184	1.174
1.228	0.706	0.745	0.632	1.328
1.012	1.937	1.109	1.119	1.245
0.672	1.939	0.902	0.607	0.928
0.862	2.353	1.047	0.471	0.928
1.037	0.899	0.789	0.869	0.913
1.441	0.923	0.991	1.068	0.685
1.578	0.902	0.415	0.903	0.587
1.176	1.683	0.403	0.458	0.669
1.546	1.038	0.571	0.665	0.587
1.382	1.322	0.277	0.783	1.911
0.875	1.873	0.489	0.822	1.265
0.987	1.343	0.845	0.704	0.783
0.744	1.116	0.971	0.822	1.234
1.211	1.494	1.593	0.844	0.928
1.111	1.363	1.058	1.306	0.669
0.672	2.423	1.386	0.792	0.709
0.832	1.561	0.627	0.894	0.423
0.729	0.941	0.443	1.095	0.788
1.044	0.842	0.81	0.561	1.341
1.065	2.104	0.353	0.512	0.532
1.009	0.623	0.748	1.365	1.079
0.74	0.722	0.638	0.633	1.197
1.259	0.706	1.176	0.478	0.669
1.73	0.558	1.047	0.335	0.743
1.399	0.681	0.706	0.752	0.894
1.116	0.591	0.353	0.704	1.471
1.455	0.923	0.558	0.707	1.267
1.804	0.695	0.627	0.748	0.685
0.627	0.558	0.558	0.705	0.709
2.262	1.245	0.438	0.882	1.108
0.969	0.421	0.489	0.725	0.83
0.558	0.489	0.712	0.412	1.27
0.833	1.126	1.058	0.709	1.58
0.692	1.873	0.527	0.946	0.928
0.856	1.107	0.346	0.742	1.05
0.836	1.593	0.489	0.765	1.471
0.902	1.713	0.554	0.869	1.05
0.964	0.527	0.277	0.777	1.265
0.842	1.799	1.522	1.573	0.947
1.038	1.869	1.247	0.643	1.339
1.176	1.184	1.455	0.323	0.947
1.141	1.263	0.978	0.383	0.928
1.247	1.672	0.591	1.031	1.129
0.91	0.836	0.619	0.535	1.079
1.253	0.695	0.653	0.792	1.414
0.836	1.93	0.836	0.812	1.411
0.978	0.638	0.285	0.704	0.928
0.978	0.464	0.571	0.984	0.913
1.62	0.656	0.681	0.449	1.382
0.623	0.554	0.353	0.622	0.508
0.619	0.902	0.623	1.148	0.667
1.19	0.789	0.653	0.498	0.778
0.591	0.991	0.653	0.71	0.719
0.902	1.126	1.022	0.984	1.152
0.764	1.263	0.706	0.919	0.55
0.91	1.468	0.403	0.972	0.667
1.88	1.315	0.931	0.812	0.806
1.04	1.453	0.692	1.004	0.761
0.722	0.899	0.571	1.03	0.87
0.484	1.184	0.899	1.026	0.719
1.04	1.391	0.692	1.148	0.929
1.058	1.597	0.499	0.726	0.929
1.094	1.426	0.353	0.44	0.283
1.752	0.346	0.833	1.148	0.604
1.083	0.722	0.591	0.726	0.597
1.73	0.833	1.054	0.797	1.815
0.969	0.438	0.558	0.898	1.999
0.764	1.315	1.522	0.972	1.259
1.226	0.761	1.247	1.144	1.604
1.322	1.46	1.455	1.235	1.521
2.025	0.706	0.978	1.245	1.999
1.868	1.384	0.591	0.535	1.74
1.859	1.094	0.619	1.056	0.719
2.049	0.774	0.653	0.616	1.208
1.605	1.401	0.836	0.704	1.241
0.558	1.054	0.285	1.32	0.971
1.524	1.799	0.571	0.835	1.78
0.554	0.489	0.681	0.535	0.761
0.571	0.807	0.353	0.528	1.152
0.527	1.392	0.623	0.352	1.74
1.247	0.464	0.653	0.898	0.422
1.094	0.789	0.653	1.06	1.709
0.886	1.494	1.022	1.089	1.536
2.92	1.842	0.706	1.587	1.152
2.691	3.222	0.403	0.952	1.104
2.101	0.928	0.931	0.835	1.227
1.604	1.116	0.692	0.984	2.076
1.385	1.054	0.571	0.835	1.23
1.666	1.126	0.899	0.513	0.298
1.292	2.104	0.692	0.197	0.597
1.341	1.528	0.499	0.885	1.709
2.022	0.722	0.353	1.068	1.899
1.85	0.83	0.833	1.408	1.201
0.806	2.145	0.591	1.174	1.861
1.259	1.141	1.054	0.941	1.688
1.756	0.464	0.558	0.946	1.403
1.513	1.058	0.554	0.51	1.324
1.488	0.991	0.978	0.93	1.136
1.362	1.176	0.833	0.978	1.241
1.295	1.116	0.941	0.588	1.428
1.617	1.126	0.978	0.731	1.132
1.854	1.058	1.247	0.708	1.521
1.75	0.346	0.761	0.76	0.574
1.736	0.571	0.833	0.747	1.136
1.425	0.499	0.595	0.837	1.324
1.052	0.789	1.194	1.49	1.324
1.739	0.558	0.722	0.716	1.259
1.579	0.638	1.038	0.531	1.132
1.343	0.842	1.313	0.635	1.374
1.139	1.742	0.554	0.83	0.66
1.311	0.484	0.558	0.528	1.428
1.485	0.591	1.126	0.714	1.556
0.693	0.627	0.712	1.121	1.241
0.978	0.591	0.706	1.296	1.615
1.468	3.174	0.353	0.742	2.296
1.331	0.789	0.619	1.169	1.562
2.101	2.218	1.184	0.798	1.334
1.062	1.811	0.484	0.999	1.104
2.318	2.163	0.558	1.153	1.227
0.851	2.648	0.789	1.468	0.844
1.631	1.561	0.627	0.854	1.055
1.561	2.021	0.627	0.763	1.042
2.137	1.689	1.331	0.83	1.773
1.433	1.37	0.421	0.473	1.374
1.986	1.982	0.692	0.763	1.193
1.161	2.884	1.468	0.613	1.709
2.005	0.856	0.745	0.484	1.615
1.561	0.504	0.558	0.531	1.241
1.727	0.54	0.969	0.84	1.556
0.851	1.466	1.62	1.004	1.324
1.444	0.91	0.638	0.763	1.241
2.46	0.415	0.616	1.003	1.465
0.878	0.764	0.45	0.484	1.604
1.795	1.953	1.698	0.59	1.132
0.751	0.595	0.799	0.469	0.761
1.911	1.645	1.526	1.188	1.311
1.338	0.499	1.253	0.939	1.283
2.308	0.867	1.347	1.472	1.076
1.988	0.558	1.554	0.648	1.23
1.07	2.155	0.595	1.282	1.623
1.292	1.772	0.682	0.648	1.763
2.371	1.331	1.116	0.971	1.648
2.072	1.764	1.108	0.531	1.324
1.656	1.399	1.129	0.469	1.104
0.509	1.735	0.876	0.554	1.607
0.615	1.426	0.831	0.787	0.929
1.893	1.315	0.908	1.21	1.803
2.108	1.578	0.94	0.911	0.806
0.951	0.928	0.7	0.772	1.492
0.703	1.056	0.693	0.598	1.361
0.642	1.054	1.073	0.427	1.701
1.625	1.287	1.066	0.648	1.832
0.538	0.774	0.774	0.765	1.648
1.108	1.247	0.624	0.648	1.524
2.291	1.022	0.695	1.324	1.351
2.246	0.464	0.998	1.116	1.148
1.884	0.856	1.747	0.613	1.167
1.579	0.484	1.211	0.742	1.167
1.341	2.789	1.871	0.578	1.763
1.533	2.475	0.969	0.59	1.604
0.973	2.437	1.144	1.566	1.283
0.881	0.991	1.105	1.025	1.182
1.024	1.702	1.68	0.704	1.492
0.835	0.978	1.061	0.763	0.844
1.388	0.969	0.591	0.613	0.844
0.878	1.272	0.65	0.941	0.806
1.054	1.247	1.047	1.232	0.472
1.385	0.591	0.953	1.468	0.472
1.26	1.315	0.902	1.056	1.1
1.466	1.391	0.964	0.787	1.1
1.276	0.504	0.587	0.648	0.844
2.03	0.695	1.353	0.598	1.524
2.498	1.126	0.636	1.188	1.65
2.146	0.774	1.24	0.669	0.761
1.707	1.094	0.486	0.783	0.566
1.131	2.231	0.796	0.998	1.076
1.385	1.873	1.074	0.772	0.761
1.578	2.349	1.213	0.427	0.604
1.388	1.331	1.211	0.59	0.971
1.108	1.141	0.571	0.415	1.003
0.509	0.991	0.868	0.352	0.87
0.867	1.058	1.722	0.742	1.521
2.08	1.939	1.284	0.604	0.687
1.385	2.149	1.072	0.645	0.962
1.221	0.91	1.223	0.765	0.687
1.338	1.3	0.95	1.292	0.267
1.338	1.047	1.247	0.854	1.428
0.83	1.226	1.35	0.687	0.943
1.321	1.322	1.246	0.531	1.021
1.472	0.464	0.529	0.648	1.132
1.387	1.276	0.563	0.742	0.737
1.287	1.272	0.984	0.714	0.806
1.488	0.941	1.092	0.528	0.87
1.242	1.696	1.357	0.316	0.667
1.902	0.695	0.837	0.541	1.227
1.477	0.774	0.504	0.783	2.211
1.319	0.833	0.957	0.946	0.948
1.547	2.214	0.919	0.578	0.849
2.043	1.109	1.189	0.772	1.513
2.157	2.907	0.871	0.946	0.667
1.153	0.899	0.734	0.473	1.418
1.044	2.104	0.842	1.071	1.324
1.92	1.873	0.876	0.704	1.1
1.285	1.107	0.696	1.058	1.393
0.851	1.46	0.822	0.888	1.076
1.337	1.141	0.833	0.815	2.084
2.058	1.528	0.974	0.984	1.722
1.838	1.316	0.796	0.541	1.795
1.767	1.208	0.73	1.208	1.513
1.468	1.141	0.774	1.025	2.366
1.01	0.83	0.905	0.645	1.136
1.315	0.656	0.623	0.613	1.607
1.363	0.902	0.571	0.557	1.1
1.317	1.44	0.592	0.714	1.88
1.269	0.836	0.527	0.968	1.709
1.317	0.277	1.295	1.291	1.701
2.704	0.681	1.717	0.998	1.887
1.49	0.969	1.321	0.822	2.389
1.094	0.807	0.607	1.004	2.178
1.346	0.619	0.83	0.704	2.648
1.641	0.571	0.878	1.058	1.241
1.35	0.941	0.526	0.587	1.241
1.01	1.937	0.627	0.684	1.055
1.481	1.494	0.66	0.598	1.324
0.969	0.842	0.507	0.888	0.633
0.902	1.184	0.927	1.238	1.984
1.235	1.322	0.538	0.501	0.948
1.632	1.455	1.448	0.687	1.227
1.118	1.331	1.476	0.645	0.667
1.528	1.615	0.973	0.411	1.374
1.356	1.663	0.647	0.411	1.283
1.388	1.178	0.326	0.541	1.648
1.67	0.774	0.835	1.21	1.984
1.629	0.627	1.016	0.186	0.962
1.776	0.554	1.246	0.458	1.57
1.8	0.789	0.557	0.484	0.985
1.563	1.343	1.218	0.88	0.55
1.208	1.178	1.712	0.846	1.148
1.888	1.245	0.6	0.648	1.227
2.007	0.638	0.66	0.299	1.14
1.974	1.313	1.108	0.894	1.556
2.54	1.752	0.6	0.763	1.536
1.786	1.029	0.425	0.783	1.648
2.352	0.845	0.716	0.59	2.037
1.906	0.438	0.563	0.656	1.803
2.078	0.558	0.557	0.473	2.006
1.957	1.305	1.197	1.153	1.351
1.369	0.745	0.47	0.342	0.761
1.82	0.571	0.887	0.473	1.418
2.145	0.619	1.031	0.968	2.46
1.666	0.421	0.933	0.687	2.856
2.253	1.247	0.951	0.624	1.351
1.112	0.774	1.384	1.764	2.266
1.527	0.978	0.415	0.687	0.895
1.411	0.91	0.607	0.415	1.615
1.873	0.415	0.716	0.866	1.51
2.002	0.309	0.994	1.129	1.615
2.403	0.489	0.919	0.687	2.037
1.047	0.558	1.041	0.598	1.311
1.114	2.492	2.352	0.787	1.78
1.199	2.421	1.992	0.888	1.437
1.426	1.054	0.973	0.598	1.44
2	1.126	0.835	0.834	1.208
1.211	0.685	1.345	0.687	1.468
1.811	1.862	0.924	0.541	0.737
1.908	1.768	1.2	0.541	1.283
1.678	1.44	1.062	1.071	2.477
1.42	1.276	1.024	0.394	1.403
1.208	2.266	1.024	0.656	2.172
1.776	0.619	0.693	0.371	1.773
1.695	1.497	0.878	0.376	0.633
1.513	0.745	0.867	0.765	2.019
1.632	1.331	0.842	0.709	1.016
2.167	1.116	1.109	0.854	1.607
0.665	0.899	1.625	0.505	1.393
2.491	0.722	1.07	0.742	1.735
1.217	1.276	1.569	0.669	1.361
0.95	0.774	1.756	0.669	1.1
1.21	1.081	1.131	0.888	1.465
1.804	0.845	0.601	0.687	2.026
2.013	0.774	0.464	0.709	4.272
0.695	0.681	0.796	0.484	1.038
2.6	1.038	0.516	0.656	0.854
2.08	0.867	0.652	0.998	2.366
0.831	0.748	0.996	0.783	1.607
0.693	0.54	0.47	0.882	1.23
2.128	0.961	1.991	0.888	1.74
1.46	0.558	0.905	0.447	1.722
1.592	0.464	1.112	0.554	1.51
2.013	0.748	0.45	0.531	1.351
1.69	1.126	0.328	0.352	1.722
1.715	1.083	0.713	0.587	1.492
1.549	0.54	0.959	1.339	1.324
0.74	0.748	1.073	0.578	2.11
1.066	0.464	1.066	0.525	1.74
1.935	0.653	0.808	0.88	1.44
1.455	0.595	1.191	0.415	1.984
1.343	0.595	1.144	0.587	1.201
0.978	0.774	2.456	0.772	1.418
1.799	0.499	2.167	0.735	0.737
1.712	1.022	1.972	0.473	1.492
2.603	0.653	1.713	0.716	1.91
2.283	1.73	1.781	0.423	1.351
1.498	0.991	1.189	0.704	1.492
1.804	0.761	1.488	0.783	1.773
1.928	1.953	0.78	0.316	1.648
1.632	0.638	1.007	0.371	1.51
1.695	0.638	0.73	0.394	1.241
1.77	0.692	1.144	0.342	1.403
1.418	1.126	1.563	0.648	1.521
1.305	0.978	1.018	0.473	1.492
1.517	0.842	0.799	0.376	1.607
0.913	1.109	0.762	0.669	1.68
1.73	1.293	1.3	0.473	1.334
1.109	0.941	0.902	0.664	1.067
0.799	0.748	0.78	0.598	1.23
0.689	0.571	0.74	0.604	1.136
1.022	1.247	0.931	0.763	1.055
1.685	1.272	0.631	0.554	1.321
1.144	1.471	0.681	1.234	1.803
1.319	1.176	0.631	0.587	2.061
1.086	0.591	0.681	0.525	1.607
1.077	1.561	0.631	0.505	0.962
1.302	1.365	0.837	0.787	1.227
1.473	1.614	0.353	1.058	0.778
0.733	0.867		0.624	1.055
2.493	1.27		0.498	1.104
3.296	2.211		0.707	2.078
2.56	0.627		0.501	2.389
1.712	0.438		0.656	1.038
1.101	0.692		0.742	1.259
0.981	1.141		0.613	1.428
1.318	1.322		0.872	1.324
1.628	0.764		1.071	1.492
1.653	1.263		0.747	1.795
1.033	1.455		0.624	1.803
1.109	0.623		0.817	1.521
2.404	1.846		0.415	2.178
0.97	1.591		0.854	1.536
1.094	1.479		0.656	1.556
1.454	1.411		0.772	0.597
0.956	1.247		0.918	0.66
0.902	1.645		0.613	0.66
1.216	1.666		0.707	0.298
1.33	0.941		0.648	1.415
0.614	1.914		0.541	2.11
1.33	2.017		0.427	0.778
1.379	2.149		0.834	1.521
0.489	1.581		0.357	1.334
2.201	0.774		0.473	0.755
1.462	2.399		0.598	2.272
1.111	1.109		1.025	1.132
0.875	0.833		0.525	1.795
1.092	0.558		0.242	1.795
1.526	1.054		0.704	1.887
1.314	1.116		0.714	2.334
0.979	1.054		0.882	2.702
1.245	1.873		1.174	1.324
1.367	1.208		1.129	1.443
2.076	1.401		0.866	1.23
1.71	0.845		0.815	2.084
1.786	0.845		0.817	1.722
1.531	1.3		0.541	1.418
0.778	2.231		0.423	0.87
0.869	2.146		0.635	1.604
0.822	1.145		0.635	1.016
1.411	0.712		0.687	1.136
1	0.735		0.707	1.055
1.122	0.692		0.473	1.193
0.77	0.991		0.394	0.87
1.313	2.309		0.212	0.422
1.442	0.789		0.598	2.006
0.863	1.392		0.635	1.16
1.005	1.178		0.635	0.931
1.174	0.971		0.687	1.07
0.774	0.527		0.212	0.432
0.8	1.445		0.131	0.346
0.918	1.343		0.242	1.738
1.589	0.706		0.469	0.697
1.061	1.555		0.541	0.387
0.783	1.786		0.342	1.229
0.772	0.571		0.293	0.675
0.811	0.923		0.971	0.903
0.859	1.88		1.05	0.783
0.958	0.571		0.371	0.967
1.303	0.627		0.834	0.869
1.427	0.856		0.541	0.739
1.349	0.961		0.632	0.713
1.533	0.969		0.427	0.774
1.533	1.466		1.338	0.466
1.725	0.346		1.058	0.612
0.971	0.499		0.531	0.659
0.896	1.914		0.578	0.986
0.656	0.706		0.669	1.094
0.811	0.489		0.763	1.154
1.248	0.961		0.84	0.852
1.386	2.245		0.751	0.432
1.583	2.935		0.447	0.783
0.928	1.804		0.394	0.624
1.969	0.421		0.798	0.675
1.111	1.316		0.447	0.58
1.36	0.421		0.684	0.903
1.739	0.346		0.473	1.426
1.485	1.597		0.707	1.323
1.434	1.702		0.664	1.367
1.589	0.961		0.669	1.557
2.329	0.277		1.208	0.967
0.91	0.656		0.613	1.124
1.596	1.116		0.707	1.426
1.767	0.764		0.763	1.45
1.572	0.91		0.656	1.835
2.728	1.666		0.736	1.679
1.298	0.695		1.086	1.473
0.692	0.764		0.666	1.764
1.011	0.499		0.458	1.48
1.183	0.695		0.822	1.59
1.157	0.695		0.668	0.659
1.05	1.315		0.83	1.038
1.311	0.504		0.673	0.903
1.675	1.73		0.806	0.865
1.183	0.353		0.522	0.955
1.639	0.554		0.532	0.441
1.3	1.116		0.921	1.426
0.904	0.403		1.331	1.723
0.874	0.415		1.213	1.395
1.524	1.93		0.596	0.739
1.635	1.597		0.953	1.041
0.765	1.194		1.106	1.041
0.978	1.047		1.056	1.351
1.058	1.937		0.787	0.797
2.288	2.163		0.792	0.526
1.172	1.426		0.515	1.041
1.906	1.645		0.901	0.856
1.406	2.035		0.545	1.286
0.93	0.923		0.744	0.739
1.511	1.293		0.829	0.547
2.004	0.558		0.798	0.504
1.641	1.253		1.074	0.193
1.224	1.19		0.744	0.526
0.743	1.615		0.619	0.797
0.737	1.359		1.151	0.58
1.924	1.384		1.33	1.045
0.978	2.266		1.172	0.519
1.515	1.359		0.893	0.697
1.057	1.661		0.859	0.605
1.342	0.833		0.525	0.526
1.271	1.182		0.769	1.128
1.355	1.827		0.664	1.818
1.67	0.591		1.243	1.3
1.262	0.695		1.228	0.659
1.008	0.971		0.771	0.547
1.061	1.038		0.501	0.816
1.111	1.145		0.843	0.605
1.871	0.638		0.399	1.038
2.003	0.807		0.885	1.818
1.824	2.146		0.631	0.797
1.628	0.638		0.501	0.273
1.566	0.489		1.108	0.387
1.299	0.706		0.892	0.58
1.335	2.036		0.582	1.323
1.584	2.457		0.673	1.48
0.871	1.16		0.879	1.997
1.913	1.445		0.484	0.173
1.457	0.373		0.721	0.432
1.41	0.833		0.525	0.441
1.85	0.558		0.829	0.547
1.711	0.695		0.509	0.903
1.752	0.638		0.607	1.905
1.839	0.415		0.587	1.566
2.352	0.692		0.619	0.869
1.311	0.899		0.782	1.052
1.41	0.54		0.642	1.128
1.311	0.748		0.446	1.557
1.411	0.638		0.692	0.729
1.647	1.04		1.629	0.709
2.795	1.116		0.705	1.719
0.636	1.178		0.721	1.273
1.514	1.126		0.522	0.615
1.017	2.907		0.619	0.784
1.58	0.941		0.83	0.846
1.23	0.309		0.471	1.309
0.985	0.845		0.822	1.242
1.44	2.148		1.331	0.56
1.964	1.445		0.57	1.002
1.038	2.136		0.783	1.002
1.305	1.411		0.553	0.972
2.251	0.991		0.587	0.696
1.277	0.998		0.67	0.849
2.117	1.3		0.93	0.963
1.49	1.056		0.879	1.002
1.444	1.322		0.423	0.773
0.778	1.597		0.446	1.268
0.838	0.722		0.443	1.176
1.24	0.748		0.43	0.832
1.739	0.764		0.391	1.011
1.027	1.047		1.053	0.468
0.958	1.939		0.437	0.877
0.75	1.873		0.626	0.392
0.567	1.126		0.806	0.109
1.459	1.579		0.93	0.172
1.027	1.555		0.597	0.317
0.88	1.343		0.933	0.308
1.126	1.869		0.421	0.585
0.928	0.991		0.458	0.414
0.455	0.489		0.738	1.316
0.971	3.455		0.391	1.305
1.457	1.399		0.612	1.046
1.257	1.93		0.738	0.709
1.57	0.638		0.51	0.803
0.985	1.135		0.632	1.046
0.865	0.961		0.631	0.86
1.164	2.131		0.692	1.719
2.314	2.362		0.844	0.846
1.704	0.591		0.619	1.309
1.368	0.353		0.93	0.725
1.693	0.638		0.875	0.56
1.454	0.971		0.619	1.011
0.621	0.484		1.024	0.963
1.506	0.706		1.096	1.163
1.011	0.991		0.846	1.079
1.129	0.595		0.456	1.663
1.807	2.982		1.107	1.251
[truncated: 3,775 more rows]

## Sheet: Data underlying Figure 3C
Data underlying Figure 3C
Number of granules per cell in branchial apparatus tip		Number of granules per cell branchial apparatus stem		Number of granules per cell in bodywall		Number of granules per cell in buccal tentacle		Number of granules per cell in digestive tract
Mean	10.0503	Mean	16.4854	Mean	15.8233	Mean	9.21901	Mean	13.0508
Median	9.73016	Median	16	Median	15.3333	Median	8	Median	12
Standard Deviation	2.56719	Standard Deviation	4.85681	Standard Deviation	5.85197	Standard Deviation	4.45407	Standard Deviation	5.1201
Sample Variance	6.59044	Sample Variance	23.5886	Sample Variance	34.2456	Sample Variance	19.8387	Sample Variance	26.2154
Range	9.14706	Range	19.75	Range	20.2	Range	14.4206	Range	20.0441
Minimum	6	Minimum	11.25	Minimum	8.8	Minimum	3.35714	Minimum	6.70588
Maximum	15.1471	Maximum	31	Maximum	29	Maximum	17.7778	Maximum	26.75
Largest(1)	15.1471	Largest(1)	31	Largest(1)	29	Largest(1)	17.7778	Largest(1)	26.75
Smallest(1)	6	Smallest(1)	11.25	Smallest(1)	8.8	Smallest(1)	3.35714	Smallest(1)	6.70588
Regions	Averaged number of granules per cell in branchial apparatus tip
Region1	10.3958
Region2	11.9123
Region3	9.73016
Region4	11.4146
Region5	9.08333
Region6	10.85
Region7	14.2581
Region8	15.1471
Region9	9.71053
Region10	7.90698
Region11	7.57143
Region12	6.35897
Region13	10.72
Region14	9.69565
Region15	6
	Averaged number of granules per cell branchial apparatus stem
Region1	16
Region2	17
Region3	14.1
Region4	19.5714
Region5	14.9167
Region6	16.5455
Region7	14.2
Region8	16.6364
Region9	14.5455
Region10	16.2727
Region11	31
Region12	12.2727
Region13	11.25
	Averaged number of granules per cell in buccal tentacle
Region1	12.1364
Region2	4.47368
Region3	8
Region4	6.45455
Region5	7.05263
Region6	4.94444
Region7	5.54545
Region8	4.6
Region9	3.35714
Region10	15.0312
Region11	13.2051
Region12	11.64
Region13	12.6667
Region14	17.7778
Region15	11.4
	Averaged number of granules per cell in bodywall
Region1	17
Region2	29
Region3	14.1429
Region4	16.25
Region5	23.8
Region6	14.4167
Region7	17.5
Region8	11.1667
Region9	11.25
Region10	9
Region11	15.3333
Region12	8.8
Region13	8.85714
Region14	21.75
Region15	19.0833
	Averaged number of granules per cell in digestive tract
Region1	19.5
Region2	13.6
Region3	14.0952
Region4	8.11765
Region5	9.93333
Region6	6.70588
Region7	9.6
Region8	9.3
Region9	16.3333
Region10	10.4545
Region11	12
Region12	13.2727
Region13	16
Region14	10.1
Region15	26.75

## Sheet: Data underlying  Suppl. Fig. S7
Data underlying Supplementary Figure S7
GeneID	Hemocyte median TPM	Bodywall median TPM	Crown median TPM	Gut median TPM	Mouth median TPM
evm.model.000514F.14 PREDICTED: extracellular globin-2A-like [Nicrophorus vespilloides]	193.559	573.318	0.34981	21602.9	30.2893
evm.model.005250F.1 PREDICTED: extracellular globin-2A-like [Nicrophorus vespilloides]	77.0822	109.453	1.22899	6077.57	8.07723
evm.model.000492F.3 PREDICTED: extracellular globin-2A-like [Nicrophorus vespilloides]	22.7532	152.968	1.01697	4398.73	8.60203
evm.model.000224F.25 hemoglobin B1 chain precursor[Arenicola marina]	258.93	978.809	0.167714	35731.8	41.8543
evm.model.000362F.2 haemoglobin B2 chain[Arenicola marina]	335.685	1354.26	8.19223	51647.3	47.6998
evm.model.001149F.9 haemoglobin B2 chain[Arenicola marina]	0	1.05502	0	62.7097	0
evm.model.000745F.6 haemoglobin B2 chain[Arenicola marina]	0	0	0	4.00046	0
evm.model.000272F.2 haemoglobin A2c chain precursor[Arenicola marina]	160.62	456.12	0	14455.7	18.0807
evm.model.000112F.2 extracellular hemoglobin linker L3 subunit precursor [Lumbricus terrestris]	72.562	3.87403	0.181998	64.8758	1.79612
evm.model.000041F.19 extracellular hemoglobin linker L3 subunit precursor [Lumbricus terrestris]	0	0.230053	0.288233	4.24471	0.230033
evm.model.000745F.7 extracellular hemoglobin linker L3 precursor, partial [Alvinella pompejana]	64.7331	212.572	0.046045	9228.77	13.9022
evm.model.001149F.8 extracellular hemoglobin linker L3 precursor, partial [Alvinella pompejana]	57.4583	162.517	0	6462.42	7.26611
evm.model.000745F.8 extracellular hemoglobin linker L2 precursor, partial [Alvinella pompejana]	28.1639	87.9657	0	3277.21	4.28543
evm.model.001149F.7 extracellular hemoglobin linker L2 precursor, partial [Alvinella pompejana]	29.291	111.436	0.061408	3021.95	2.4535
evm.model.000745F.9 extracellular hemoglobin linker L2 precursor, partial [Alvinella pompejana]	0.088923	0	0	22.171	0
evm.model.001149F.6 extracellular hemoglobin linker L2 precursor, partial [Alvinella pompejana]	0	0.159159	0	5.20136	0
evm.model.000224F.27 extracellular hemoglobin linker L1 precursor [Alvinella pompejana]	355.604	948.644	4.59158	29051.7	33.7044
evm.model.000224F.28 extracellular hemoglobin linker L1 precursor [Alvinella pompejana]	248.275	428.853	0	18770.9	17.1095
GeneID	Hemocyte 1 TPM	Hemocyte 2 TPM	Hemocyte 3 TPM	Bodywall 1 TPM	Bodywall 2 TPM	Bodywall 3 TPM	Crown 1 TPM	Crown 2 TPM	Crown 3 TPM	Gut 1 TPM	Gut 2 TPM	Gut 3TPM	Mouth 1 TPM	Mouth 2 TPM	Mouth 3 TPM
evm.model.000514F.14 PREDICTED: extracellular globin-2A-like [Nicrophorus vespilloides]	193.559	192.686	196.688	39.2152	573.318	999.318	3.2543	0.274449	0.34981	21602.9	20465.1	61362.3	27.2933	30.2893	228.218
evm.model.005250F.1 PREDICTED: extracellular globin-2A-like [Nicrophorus vespilloides]	79.6836	72.7774	77.0822	13.0662	295.933	109.453	1.22899	13.5402	0	6077.57	4398.79	15954.1	8.07723	4.25834	36.2397
evm.model.000492F.3 PREDICTED: extracellular globin-2A-like [Nicrophorus vespilloides]	22.7532	32.0348	21.7292	9.87082	152.968	372.053	0.956088	4.78658	1.01697	3438	4398.73	6842.08	4.95896	8.60203	70.8601
evm.model.000224F.25 hemoglobin B1 chain precursor[Arenicola marina]	258.93	252.09	276.344	57.0556	978.809	2223.77	4.35547	0.167714	0	35731.8	33601.8	95316	36.0948	41.8543	326.975
evm.model.000362F.2 haemoglobin B2 chain[Arenicola marina]	335.685	321.363	342.35	71.8118	1354.26	2523.77	17.5279	8.19223	4.47105	51647.3	40126.6	79211.4	47.6998	46.8632	325.52
evm.model.001149F.9 haemoglobin B2 chain[Arenicola marina]	0	0	0	0	3.55302	1.05502	0	0	0	14.3604	108.211	62.7097	0	0	0
evm.model.000745F.6 haemoglobin B2 chain[Arenicola marina]	0	0	0	0	0.298215	0	0	0	0	1.11409	5.12083	4.00046	0	0	0
evm.model.000272F.2 haemoglobin A2c chain precursor[Arenicola marina]	160.62	159.382	165.73	31.163	456.12	1259.05	1.83344	0	0	10457.7	14455.7	59684.4	18.0807	15.3631	208.238
evm.model.000112F.2 extracellular hemoglobin linker L3 subunit precursor [Lumbricus terrestris]	68.6158	73.2621	72.562	4.17201	2.81279	3.87403	0.753807	0.137475	0.181998	60.7777	64.8758	119.996	1.76007	1.79612	2.22841
evm.model.000041F.19 extracellular hemoglobin linker L3 subunit precursor [Lumbricus terrestris]	0	0	0.090209	0.230053	0	0.370941	0	0.321555	0.288233	4.24471	3.61106	22.3362	0.088741	0.230033	0.345734
evm.model.000745F.7 extracellular hemoglobin linker L3 precursor, partial [Alvinella pompejana]	64.7331	62.7941	65.4375	10.7844	212.572	593.005	1.4164	0.046045	0	8498.04	9228.77	21564	6.90571	13.9022	86.5434
evm.model.001149F.8 extracellular hemoglobin linker L3 precursor, partial [Alvinella pompejana]	55.5904	57.4583	59.7572	11.1505	162.517	396.043	0.900418	0	0	6462.42	4453.35	18602.7	7.26611	2.87608	69.5021
evm.model.000745F.8 extracellular hemoglobin linker L2 precursor, partial [Alvinella pompejana]	25.9907	28.1639	29.0448	8.0008	87.9657	157.029	0.417088	0	0	3128.61	3277.21	11697.4	3.9859	4.28543	29.725
evm.model.001149F.7 extracellular hemoglobin linker L2 precursor, partial [Alvinella pompejana]	25.0302	29.291	30.0949	4.39393	111.436	224.442	0.078366	0	0.061408	2434.41	3021.95	7205.92	2.4535	2.35909	33.0921
evm.model.000745F.9 extracellular hemoglobin linker L2 precursor, partial [Alvinella pompejana]	0.088923	0.115925	0	0	0.270316	0	0	0	0	3.47801	25.2507	22.171	0	0.271906	0
evm.model.001149F.6 extracellular hemoglobin linker L2 precursor, partial [Alvinella pompejana]	0	0	0	0	0.408851	0.159159	0	0	0	0.2212	11.7126	5.20136	0	0	0
evm.model.000224F.27 extracellular hemoglobin linker L1 precursor [Alvinella pompejana]	376.234	346.926	355.604	46.8052	948.644	1215.61	4.59158	0.843372	6.24015	29051.7	27501.9	110589	30.0549	33.7044	329.77
evm.model.000224F.28 extracellular hemoglobin linker L1 precursor [Alvinella pompejana]	256.17	232.94	248.275	33.2914	496.931	428.853	3.69945	0	0	18770.9	14675.9	74446.6	17.1095	12.9291	169.025

## Sheet: Data underlying  Suppl. Fig. S8
Data underlying Supplementary Figure S8
GeneID	Hemocyte average TPM	Hemocyte TPM Stdev	Bodywall average TPM	Bodywall TPM Stdev	Crown average TPM	Crown TPM Stdev	Gut average TPM	Gut TPM Stdev	Mouth average TPM	Mouth TPM Stdev
evm.model.000092F.85 intracellular haemoglobin partial[Alvinella pompejana]	1.23615	1.6799	5.93718	5.35078	34570.5	4115.71	3.14837	5.09547	1.57495	1.09188
evm.model.000254F.2 intracellular haemoglobin partial[Alvinella pompejana]	173.787	9.12087	256.585	88.4506	1.99067	2.63365	1014.44	1115.11	2017.83	1284.39
evm.model.000481F.41 intracellular haemoglobin partial[Alvinella pompejana]	23005.3	392.047	5860.94	2507.96	456.673	245.282	2790.43	2595.45	4967.24	3225.76
evm.model.001382F.11 intracellular haemoglobin, partial [Alvinella pompejana]	74298.9	1504.49	5458.75	1545.68	503.685	52.0053	2521.39	1394.64	5593.62	1930.67
GeneID	Hemocyte 1 TPM	Hemocyte 2 TPM	Hemocyte 3 TPM	Bodywall 1 TPM	Bodywall 2 TPM	Bodywall 3 TPM	Crown 1 TPM	Crown 2 TPM	Crown 3 TPM	Gut 1 TPM	Gut 2 TPM	Gut 3TPM	Mouth 1 TPM	Mouth 2 TPM	Mouth 3 TPM
evm.model.000092F.85 intracellular haemoglobin partial[Alvinella pompejana]	3.17301	0.359855	0.175583	7.09695	10.613	0.101636	39210.2	33141.8	31359.6	9.03202	0.177219	0.235874	0.753471	2.81399	1.1574
evm.model.000254F.2 intracellular haemoglobin partial[Alvinella pompejana]	168.276	168.771	184.315	247.892	349.061	172.802	0.879276	4.99784	0.094898	779.547	2228.29	35.5008	3267.88	2083.96	701.66
evm.model.000481F.41 intracellular haemoglobin partial[Alvinella pompejana]	23168	22558.1	23289.8	6895.44	7686.17	3001.21	546.844	644.108	179.069	2257.3	5611.04	502.938	6982.93	6671.99	1246.78
evm.model.001382F.11 intracellular haemoglobin, partial [Alvinella pompejana]	75300.7	72568.8	75027	7168.91	5046.01	4161.35	555.344	504.371	451.34	2639.15	3853.41	1071.6	7405.33	5812.82	3562.71
